# Supplementary material for: The gut microbiome in atherosclerotic cardiovascular disease
Source: Nat Commun. 2017 Oct 10;8:845. doi: 10.1038/s41467-017-00900-1 (PMC5635030; doi:10.1038/s41467-017-00900-1)
Supplement: Supplementary file 3 — Supplementary Data 1 [file 41467_2017_900_MOESM3_ESM.xlsx]

## Sheet: Supplementary Data 1
Supplementary Data 1 Phenotypes of the ACVD cohort.
Sample ID	ACVD status	Coronary type	Age (year)	Gender	Height (cm)	Weight (kg)	Body Mass Index (BMI)	Waist (cm)	Hip (cm)	Waist Hip Ratio (WHR)	Smoking	Systolic Blood Pressure (mmHg)	Diastolic Blood Pressure (mmHg)	FBG	TRIG (mmol/L)	LDLC (mmol/L)	CHOL (mmol/L)	HDLC (mmol/L)	APOB (mg/dl)	APOA (mg/dl)	Lpa (mg/dl)	HbA1c (%)	CKMB (U/L)	ALB (U/L)	ALT (U/L)	TP (g/L)	AST (U/L)	CREA (umol/L)	CK (U/L)	ProBNP E (Pg/ml)	CRP (mg/l)	HBDH (U/L）	DBIL (umol/L)	BUN (nmol/L)	TBIL (umol/L)	URIC (umol/L)	Clopidogrel Hydrogen Sulphate Tablets_117	Aspirin_33	Atorvastatin_25	Esomeprazole_9	Isosorbide Mononitrate_11	Potassium Citrate_14	Perindopril_15	Heparin Sodium_10	Bisoprolol_9	Fondaparinux Sodium_10	Metoprolol_19	Insulin aspart_6	Isosorbide dinitrate_10
N001	0	NA	52	male	165	65	23.88	NA	NA	NA	NA	NA	NA	8.97	NA	NA	NA	NA	NA	NA	NA	NA	NA	NA	NA	NA	NA	NA	NA	NA	NA	NA	NA	NA	NA	NA	NA	NA	NA	NA	NA	NA	NA	NA	NA	NA	NA	NA	NA
N002	0	NA	53	male	160	63	24.61	78	90	0.867	smoking	123	67	4.46	1.88	2.89	4.58	0.97	0.76	0.99	53	NA	NA	NA	NA	NA	NA	NA	NA	NA	NA	NA	NA	NA	NA	NA	NA	NA	NA	NA	NA	NA	NA	NA	NA	NA	NA	NA	NA
N003	0	NA	48	male	166	70	25.4	92	98	0.939	NA	128	72	6.3	1.22	4.16	6.38	1.15	1.11	2.27	192	NA	NA	NA	NA	NA	NA	NA	NA	NA	NA	NA	NA	NA	NA	NA	NA	NA	NA	NA	NA	NA	NA	NA	NA	NA	NA	NA	NA
N005	0	NA	53	female	158	57.5	23.03	NA	NA	NA	NA	NA	NA	5.19	2.2	0.72	4.67	1.23	NA	2.73	57.92	NA	NA	NA	NA	NA	NA	NA	NA	NA	NA	NA	NA	NA	NA	NA	NA	NA	NA	NA	NA	NA	NA	NA	NA	NA	NA	NA	NA
N006	0	NA	53	female	150	60	26.67	NA	NA	NA	NA	NA	NA	6.37	1.53	3.39	5.98	NA	NA	NA	NA	NA	NA	NA	NA	NA	NA	NA	NA	NA	NA	NA	NA	NA	NA	NA	NA	NA	NA	NA	NA	NA	NA	NA	NA	NA	NA	NA	NA
N009	0	NA	60	male	177	70	22.34	NA	NA	NA	smoking	NA	NA	5.99	2.88	3.68	5.74	0.94	1	1	301	NA	NA	NA	NA	NA	NA	NA	NA	NA	NA	NA	NA	NA	NA	NA	NA	NA	NA	NA	NA	NA	NA	NA	NA	NA	NA	NA	NA
N011	0	NA	69	male	170	60	20.76	78	92	0.848	NA	125	68	5.66	0.93	3.22	5.25	1.28	0.9	1.19	82	NA	NA	NA	NA	NA	NA	NA	NA	NA	NA	NA	NA	NA	NA	NA	NA	NA	NA	NA	NA	NA	NA	NA	NA	NA	NA	NA	NA
N013	0	NA	61	female	156	61	25.07	78	98	0.796	NA	140	80	6.81	2.73	2.07	4.91	1.15	0.82	1.18	53	NA	NA	NA	NA	NA	NA	NA	NA	NA	NA	NA	NA	NA	NA	NA	NA	NA	NA	NA	NA	NA	NA	NA	NA	NA	NA	NA	NA
N017	0	NA	44	female	155	60	24.97	76	96	0.792	NA	140	90	4.79	0.97	2.87	4.21	0.89	0.84	0.76	126	NA	NA	NA	NA	NA	NA	NA	NA	NA	NA	NA	NA	NA	NA	NA	NA	NA	NA	NA	NA	NA	NA	NA	NA	NA	NA	NA	NA
N020	0	NA	56	female	158	48	19.23	69	86	0.802	NA	120	69	4.34	0.42	2.36	4.32	1.45	0.71	1.09	428	NA	NA	NA	NA	NA	NA	NA	NA	NA	NA	NA	NA	NA	NA	NA	NA	NA	NA	NA	NA	NA	NA	NA	NA	NA	NA	NA	NA
N021	0	NA	54	female	152	45	19.48	73	88	0.83	no	123	69	5.69	0.59	3.39	5.75	1.45	0.96	1.49	479	NA	NA	NA	NA	NA	NA	NA	NA	NA	NA	NA	NA	NA	NA	NA	NA	NA	NA	NA	NA	NA	NA	NA	NA	NA	NA	NA	NA
N022	0	NA	41	female	159	44	17.4	65	95	0.684	NA	110	60	4.72	1.01	4.23	6.55	1.3	1.18	1.09	596	NA	NA	NA	NA	NA	NA	NA	NA	NA	NA	NA	NA	NA	NA	NA	NA	NA	NA	NA	NA	NA	NA	NA	NA	NA	NA	NA	NA
N024	0	NA	55	female	160	65	25.39	88	102	0.863	NA	120	80	4.61	1.73	4.35	6.92	1.37	1.15	1.21	166	NA	NA	NA	NA	NA	NA	NA	NA	NA	NA	NA	NA	NA	NA	NA	NA	NA	NA	NA	NA	NA	NA	NA	NA	NA	NA	NA	NA
N025	0	NA	50	female	154	50	21.08	88	108	0.815	no	116	60	4.23	0.45	2.25	4.95	2	0.67	1.79	99	NA	NA	NA	NA	NA	NA	NA	NA	NA	NA	NA	NA	NA	NA	NA	NA	NA	NA	NA	NA	NA	NA	NA	NA	NA	NA	NA	NA
N026	0	NA	39	male	170	45	15.57	82	99	0.828	smoking	120	70	4.5	0.83	2.46	4.33	1.14	0.7	0.96	46	NA	NA	NA	NA	NA	NA	NA	NA	NA	NA	NA	NA	NA	NA	NA	NA	NA	NA	NA	NA	NA	NA	NA	NA	NA	NA	NA	NA
N027	0	NA	40	male	165	85.5	31.4	NA	NA	NA	NA	NA	NA	3.13	1.2	3.35	5.27	1.03	0.95	0.9	100	NA	NA	NA	NA	NA	NA	NA	NA	NA	NA	NA	NA	NA	NA	NA	NA	NA	NA	NA	NA	NA	NA	NA	NA	NA	NA	NA	NA
N028	0	NA	55	female	150	48.5	21.56	74	94	0.787	NA	128	75	9.13	1.2	3.14	5.2	1.19	0.98	1.15	110	NA	NA	NA	NA	NA	NA	NA	NA	NA	NA	NA	NA	NA	NA	NA	NA	NA	NA	NA	NA	NA	NA	NA	NA	NA	NA	NA	NA
N029	0	NA	54	female	150	50	22.22	66	74	0.892	NA	110	70	4.67	0.88	2.88	5.84	1.58	0.95	1.35	48	NA	NA	NA	NA	NA	NA	NA	NA	NA	NA	NA	NA	NA	NA	NA	NA	NA	NA	NA	NA	NA	NA	NA	NA	NA	NA	NA	NA
N031	0	NA	67	female	157	60	24.34	85	96	0.885	NA	110	80	4.96	0.8	4.39	7.07	1.94	1.09	1.75	188	NA	NA	NA	NA	NA	NA	NA	NA	NA	NA	NA	NA	NA	NA	NA	NA	NA	NA	NA	NA	NA	NA	NA	NA	NA	NA	NA	NA
N032	0	NA	67	male	167	67	24.02	86	98	0.878	smoking	124	90	5.29	1.02	3.03	4.67	1.1	0.84	0.81	102	NA	NA	NA	NA	NA	NA	NA	NA	NA	NA	NA	NA	NA	NA	NA	NA	NA	NA	NA	NA	NA	NA	NA	NA	NA	NA	NA	NA
N033	0	NA	38	male	168	64	22.68	79	93	0.849	NA	106	70	4.11	0.88	2.27	3.87	0.98	0.63	0.76	317	NA	NA	NA	NA	NA	NA	NA	NA	NA	NA	NA	NA	NA	NA	NA	NA	NA	NA	NA	NA	NA	NA	NA	NA	NA	NA	NA	NA
N034	0	NA	45	female	154	50	21.08	76	95	0.8	NA	110	80	6.54	0.55	2.52	4.49	1.63	0.76	1.23	363	NA	NA	NA	NA	NA	NA	NA	NA	NA	NA	NA	NA	NA	NA	NA	NA	NA	NA	NA	NA	NA	NA	NA	NA	NA	NA	NA	NA
N035	0	NA	56	male	165	65	23.88	NA	NA	NA	NA	NA	NA	4.73	0.79	3.93	5.47	1.31	1.04	0.87	142	NA	NA	NA	NA	NA	NA	NA	NA	NA	NA	NA	NA	NA	NA	NA	NA	NA	NA	NA	NA	NA	NA	NA	NA	NA	NA	NA	NA
N037	0	NA	53	female	150	60	26.67	80	90	0.889	NA	92	60	4.52	1.92	3.72	5.72	1.52	1.08	1.06	156	NA	NA	NA	NA	NA	NA	NA	NA	NA	NA	NA	NA	NA	NA	NA	NA	NA	NA	NA	NA	NA	NA	NA	NA	NA	NA	NA	NA
N038	0	NA	52	female	150	58.5	26	76	96	0.792	NA	120	71	4.3	1.25	3.88	5.74	1.53	1.13	1.15	386	NA	NA	NA	NA	NA	NA	NA	NA	NA	NA	NA	NA	NA	NA	NA	NA	NA	NA	NA	NA	NA	NA	NA	NA	NA	NA	NA	NA
N039	0	NA	55	male	175	66	21.55	86	90	0.956	NA	120	80	6.73	0.94	3.89	5.6	1.2	1.12	0.88	417	NA	NA	NA	NA	NA	NA	NA	NA	NA	NA	NA	NA	NA	NA	NA	NA	NA	NA	NA	NA	NA	NA	NA	NA	NA	NA	NA	NA
N040	0	NA	52	female	152	55	23.81	72	86	0.837	NA	120	78	5.47	0.9	2.89	4.7	1.6	NA	1.09	203	NA	NA	NA	NA	NA	NA	NA	NA	NA	NA	NA	NA	NA	NA	NA	NA	NA	NA	NA	NA	NA	NA	NA	NA	NA	NA	NA	NA
N042	0	NA	47	male	172	73	24.68	NA	NA	NA	NA	NA	NA	4.54	2.81	2.07	4.6	1.12	0.79	1.09	410	NA	NA	NA	NA	NA	NA	NA	NA	NA	NA	NA	NA	NA	NA	NA	NA	NA	NA	NA	NA	NA	NA	NA	NA	NA	NA	NA	NA
N043	0	NA	55	female	158	64	25.64	88	94	0.936	NA	137	75	5.9	1.3	4.02	5.67	0.75	1.12	0.71	205	NA	NA	NA	NA	NA	NA	NA	NA	NA	NA	NA	NA	NA	NA	NA	NA	NA	NA	NA	NA	NA	NA	NA	NA	NA	NA	NA	NA
N044	0	NA	50	male	160	62	24.22	82	102	0.804	NA	120	80	5.45	0.87	3.07	4.92	1.11	0.89	0.93	185	NA	NA	NA	NA	NA	NA	NA	NA	NA	NA	NA	NA	NA	NA	NA	NA	NA	NA	NA	NA	NA	NA	NA	NA	NA	NA	NA	NA
N046	0	NA	56	female	154	64	26.99	NA	NA	NA	NA	NA	NA	4.69	1.27	4.23	6.33	1.24	1.11	1.07	111	NA	NA	NA	NA	NA	NA	NA	NA	NA	NA	NA	NA	NA	NA	NA	NA	NA	NA	NA	NA	NA	NA	NA	NA	NA	NA	NA	NA
N047	0	NA	58	female	155	53	22.06	76	88	0.864	NA	126	75	4.95	0.73	1.89	4.09	1.46	0.7	1.37	184	NA	NA	NA	NA	NA	NA	NA	NA	NA	NA	NA	NA	NA	NA	NA	NA	NA	NA	NA	NA	NA	NA	NA	NA	NA	NA	NA	NA
N049	0	NA	70	male	163	65	24.46	81	94	0.862	NA	132	80	5.95	0.58	3.29	4.77	NA	NA	NA	NA	NA	NA	NA	NA	NA	NA	NA	NA	NA	NA	NA	NA	NA	NA	NA	NA	NA	NA	NA	NA	NA	NA	NA	NA	NA	NA	NA	NA
N051	0	NA	60	female	165	55	20.2	NA	NA	NA	NA	NA	NA	4.82	1.47	2.76	5.04	1.36	0.82	1.99	275	NA	NA	NA	NA	NA	NA	NA	NA	NA	NA	NA	NA	NA	NA	NA	NA	NA	NA	NA	NA	NA	NA	NA	NA	NA	NA	NA	NA
N052	0	NA	46	female	158	74	29.64	79	99	0.798	NA	109	75	4.76	1.79	2.08	3.79	0.76	0.73	1.16	49	NA	NA	NA	NA	NA	NA	NA	NA	NA	NA	NA	NA	NA	NA	NA	NA	NA	NA	NA	NA	NA	NA	NA	NA	NA	NA	NA	NA
N056	0	NA	61	female	155	57	23.73	89	102	0.873	NA	130	80	7.15	1.55	2.93	5.08	1.11	0.88	1.69	124	NA	NA	NA	NA	NA	NA	NA	NA	NA	NA	NA	NA	NA	NA	NA	NA	NA	NA	NA	NA	NA	NA	NA	NA	NA	NA	NA	NA
N062	0	NA	40	male	176	62	20.02	77	97	0.794	smoking	130	72	4.63	1.27	2.63	4.78	1.33	0.77	1.96	42	NA	NA	NA	NA	NA	NA	NA	NA	NA	NA	NA	NA	NA	NA	NA	NA	NA	NA	NA	NA	NA	NA	NA	NA	NA	NA	NA	NA
N064	0	NA	43	female	155	40	16.65	76	96	0.792	NA	116	70	4.63	1.18	2.49	4.87	1.61	0.72	2.62	70	NA	NA	NA	NA	NA	NA	NA	NA	NA	NA	NA	NA	NA	NA	NA	NA	NA	NA	NA	NA	NA	NA	NA	NA	NA	NA	NA	NA
N066	0	NA	60	female	150	48	21.33	79	86	0.919	NA	112	68	4.52	2.68	4.25	7.15	1.11	1.21	1	71	NA	NA	NA	NA	NA	NA	NA	NA	NA	NA	NA	NA	NA	NA	NA	NA	NA	NA	NA	NA	NA	NA	NA	NA	NA	NA	NA	NA
N074	0	NA	52	female	158	62	24.84	NA	NA	NA	NA	NA	NA	6	1.36	2.96	4.9	0.84	1.01	0.75	33	NA	NA	NA	NA	NA	NA	NA	NA	NA	NA	NA	NA	NA	NA	NA	NA	NA	NA	NA	NA	NA	NA	NA	NA	NA	NA	NA	NA
N079	0	NA	54	male	170	67.5	23.36	86	97	0.887	NA	118	78	4.94	1.53	3.82	5.93	1.09	1.08	0.94	334	NA	NA	NA	NA	NA	NA	NA	NA	NA	NA	NA	NA	NA	NA	NA	NA	NA	NA	NA	NA	NA	NA	NA	NA	NA	NA	NA	NA
N082	0	NA	57	male	165	80	29.38	86	97	0.887	NA	140	80	4.46	2.92	2.51	5.02	1.04	1.12	NA	37	NA	NA	NA	NA	NA	NA	NA	NA	NA	NA	NA	NA	NA	NA	NA	NA	NA	NA	NA	NA	NA	NA	NA	NA	NA	NA	NA	NA
N083	0	NA	56	female	155	50	20.81	69	89	0.775	NA	110	70	5.06	0.45	3.26	5.88	1.92	0.89	1.95	194	NA	NA	NA	NA	NA	NA	NA	NA	NA	NA	NA	NA	NA	NA	NA	NA	NA	NA	NA	NA	NA	NA	NA	NA	NA	NA	NA	NA
N084	0	NA	53	male	164	72	26.77	89	100	0.89	NA	131	94	4.92	0.68	7.12	9.11	1.04	1.63	0.84	175	NA	NA	NA	NA	NA	NA	NA	NA	NA	NA	NA	NA	NA	NA	NA	NA	NA	NA	NA	NA	NA	NA	NA	NA	NA	NA	NA	NA
N085	0	NA	59	male	164	55	20.45	79	99	0.798	smoking	120	90	4.26	1.11	4.12	6.13	1.28	1.14	1.02	169	NA	NA	NA	NA	NA	NA	NA	NA	NA	NA	NA	NA	NA	NA	NA	NA	NA	NA	NA	NA	NA	NA	NA	NA	NA	NA	NA	NA
N086	0	NA	57	male	178	78	24.62	92	106	0.868	no	109	66	5.19	3.36	3.86	7.01	1.22	1.18	1.13	298	NA	NA	NA	NA	NA	NA	NA	NA	NA	NA	NA	NA	NA	NA	NA	NA	NA	NA	NA	NA	NA	NA	NA	NA	NA	NA	NA	NA
N087	0	NA	50	male	174	77.5	25.6	91	100	0.91	NA	135	78	4.54	1.82	3.43	5.63	1.08	0.98	0.96	38	NA	NA	NA	NA	NA	NA	NA	NA	NA	NA	NA	NA	NA	NA	NA	NA	NA	NA	NA	NA	NA	NA	NA	NA	NA	NA	NA	NA
N088	0	NA	62	male	162	61.5	23.43	80	98	0.816	NA	120	80	5.22	1.73	1.71	3.62	0.68	0.7	0.7	50	NA	NA	NA	NA	NA	NA	NA	NA	NA	NA	NA	NA	NA	NA	NA	NA	NA	NA	NA	NA	NA	NA	NA	NA	NA	NA	NA	NA
N089	0	NA	50	female	155	44	18.31	64	84	0.762	NA	110	60	4.67	0.52	2.81	5.27	1.59	0.81	1.48	611	NA	NA	NA	NA	NA	NA	NA	NA	NA	NA	NA	NA	NA	NA	NA	NA	NA	NA	NA	NA	NA	NA	NA	NA	NA	NA	NA	NA
N103	0	NA	55	male	170	67.5	23.36	88	96	0.917	NA	115	64	4.82	1.29	3.36	5.56	1.71	0.88	1.83	99	NA	NA	NA	NA	NA	NA	NA	NA	NA	NA	NA	NA	NA	NA	NA	NA	NA	NA	NA	NA	NA	NA	NA	NA	NA	NA	NA	NA
N109	0	NA	74	male	162	57	21.72	80	NA	NA	smoking	180	100	NA	NA	NA	NA	NA	NA	NA	NA	NA	NA	NA	NA	NA	NA	NA	NA	NA	NA	NA	NA	NA	NA	NA	NA	NA	NA	NA	NA	NA	NA	NA	NA	NA	NA	NA	NA
N110	0	NA	73	female	154	60	25.3	90	97	0.928	no	115	73	NA	NA	NA	NA	NA	NA	NA	NA	NA	NA	NA	NA	NA	NA	NA	NA	NA	NA	NA	NA	NA	NA	NA	NA	NA	NA	NA	NA	NA	NA	NA	NA	NA	NA	NA	NA
N111	0	NA	72	female	154	50	21.08	79	84	0.94	no	149	82	NA	NA	NA	NA	NA	NA	NA	NA	NA	NA	NA	NA	NA	NA	NA	NA	NA	NA	NA	NA	NA	NA	NA	NA	NA	NA	NA	NA	NA	NA	NA	NA	NA	NA	NA	NA
N115	0	NA	65	male	160	65	25.39	92	100	0.92	no	136	71	NA	1.08	4.04	6	1.22	0.96	1.27	117.67	NA	NA	37.7	22	61.3	NA	83.3	NA	NA	NA	NA	2.99	2.8	18.1	331	NA	NA	NA	NA	NA	NA	NA	NA	NA	NA	NA	NA	NA
N116	0	NA	77	female	153	60	25.63	97	104	0.933	no	132	68	NA	2.12	2.33	5.09	0.96	1.5	0.99	133.99	NA	NA	36	31	64.1	NA	81.1	NA	NA	NA	NA	4.98	5.1	17.6	347	NA	NA	NA	NA	NA	NA	NA	NA	NA	NA	NA	NA	NA
N117	0	NA	84	male	160	55	21.48	80	86	0.93	smoking	166	75	NA	1.04	3.62	5.81	1.38	1.55	1.39	1036.77	NA	NA	38.5	13	62.7	NA	115.4	NA	NA	NA	NA	3.94	5.6	14.7	427	NA	NA	NA	NA	NA	NA	NA	NA	NA	NA	NA	NA	NA
N118	0	NA	74	female	162	60	22.86	81	99	0.818	no	130	63	NA	0.52	2.36	4.87	1.54	1.23	1.37	214.85	NA	NA	36.6	17	61.2	NA	55	NA	NA	NA	NA	5.73	3.6	20.1	218	NA	NA	NA	NA	NA	NA	NA	NA	NA	NA	NA	NA	NA
N121	0	NA	69	female	156	70	28.76	95	101	0.941	no	118	66	NA	1.67	3.64	6.39	1.16	1.81	1.15	94.85	NA	NA	36.4	19	59	NA	63.2	NA	NA	NA	NA	2.63	4.3	13.7	400	NA	NA	NA	NA	NA	NA	NA	NA	NA	NA	NA	NA	NA
N123	0	NA	65	female	150	44	19.56	76	84	0.905	no	145	82	NA	2.57	4.36	7.81	1.1	1.2	1.1	154.33	NA	NA	40.5	17	67.4	NA	71.3	NA	NA	NA	NA	2.96	4.5	16.5	357	NA	NA	NA	NA	NA	NA	NA	NA	NA	NA	NA	NA	NA
N124	0	NA	67	male	165	65	23.88	94	101	0.931	no	171	93	NA	2.24	2.85	5.41	1.07	0.96	1.2	433.56	NA	NA	38.6	20	63.6	NA	93.2	NA	NA	NA	NA	2.3	3.7	17	481	NA	NA	NA	NA	NA	NA	NA	NA	NA	NA	NA	NA	NA
N125	0	NA	65	female	150	58	25.78	85	86	0.988	no	165	91	NA	0.82	5.1	7.31	1.46	1.27	1.53	211.85	NA	NA	41.8	35	69	NA	75	NA	NA	NA	NA	2.37	4.9	13.9	398	NA	NA	NA	NA	NA	NA	NA	NA	NA	NA	NA	NA	NA
N1260	0	NA	51	female	NA	NA	NA	NA	NA	NA	NA	NA	NA	NA	1.74	4.15	5.94	1.17	1.09	1.15	465	NA	5.3	41	16	75.5	19	50	NA	NA	NA	164	NA	NA	NA	NA	NA	NA	NA	NA	NA	NA	NA	NA	NA	NA	NA	NA	NA
N1261	0	NA	54	NA	165	65	23.8751	NA	NA	NA	NA	NA	NA	NA	1.41	3.24	5.17	1.38	0.87	1.43	196	NA	10.2	40.5	19	68.4	27	104	NA	NA	NA	144	NA	NA	NA	NA	NA	NA	NA	NA	NA	NA	NA	NA	NA	NA	NA	NA	NA
N1262	0	NA	53	male	165	66	24.2424	NA	NA	NA	NA	NA	NA	NA	0.88	1.94	4	1.45	0.69	1.47	217	NA	6.7	41.4	23	71.4	22	99	NA	NA	NA	126	NA	NA	NA	NA	NA	NA	NA	NA	NA	NA	NA	NA	NA	NA	NA	NA	NA
N1263	0	NA	51	female	NA	NA	NA	NA	NA	NA	NA	NA	NA	NA	1.24	2.86	4.81	1.13	0.85	1.09	378	NA	5.8	37.7	26	67.7	24	60	NA	NA	NA	142	NA	NA	NA	NA	NA	NA	NA	NA	NA	NA	NA	NA	NA	NA	NA	NA	NA
N1264	0	NA	61	male	NA	NA	NA	NA	NA	NA	NA	NA	NA	NA	2.12	3.42	5.34	0.91	1.06	0.94	520	NA	6.3	35.4	49	66.7	43	91	NA	NA	NA	158	NA	NA	NA	NA	NA	NA	NA	NA	NA	NA	NA	NA	NA	NA	NA	NA	NA
N1265	0	NA	61	female	NA	NA	NA	NA	NA	NA	NA	NA	NA	NA	5.09	4.2	7.61	1.2	1.23	1.63	197	NA	8.7	36.9	28	71.2	22	64	NA	NA	NA	135	NA	NA	NA	NA	NA	NA	NA	NA	NA	NA	NA	NA	NA	NA	NA	NA	NA
N1266	0	NA	59	female	160	41	16.0156	NA	NA	NA	NA	NA	NA	NA	0.4	2.59	4.71	1.76	0.67	1.65	188	NA	7.6	43.8	15	80.5	25	68	NA	NA	NA	137	NA	NA	NA	NA	NA	NA	NA	NA	NA	NA	NA	NA	NA	NA	NA	NA	NA
N1267	0	NA	62	female	150	41	18.2222	NA	NA	NA	NA	NA	NA	NA	2.15	4.24	7.2	1.3	1.1	1.43	197	NA	4.3	43.4	17	70.5	24	68	NA	NA	NA	152	NA	NA	NA	NA	NA	NA	NA	NA	NA	NA	NA	NA	NA	NA	NA	NA	NA
N1268	0	NA	57	female	156	60	24.6548	NA	NA	NA	NA	NA	NA	NA	1.79	3.32	5.46	1.32	0.92	1.3	240.68	NA	7.13	40.68	24.47	73.52	26.48	80.19	NA	NA	NA	151.48	NA	NA	NA	NA	NA	NA	NA	NA	NA	NA	NA	NA	NA	NA	NA	NA	NA
N1269	0	NA	58	female	NA	NA	NA	NA	NA	NA	NA	NA	NA	NA	1.55	4.1	6.61	1.26	1.25	1.12	317	NA	6.9	43.8	17	82.1	45	68	NA	NA	NA	136	NA	NA	NA	NA	NA	NA	NA	NA	NA	NA	NA	NA	NA	NA	NA	NA	NA
N127	0	NA	67	male	172	74	25.01	92	101	0.911	smoking	151	74	NA	1.48	3.21	5.35	0.95	0.96	1.13	86.83	NA	NA	38.9	24	68.4	NA	90.9	NA	NA	NA	NA	2.63	3.5	11.4	489	NA	NA	NA	NA	NA	NA	NA	NA	NA	NA	NA	NA	NA
N1270	0	NA	60	male	168	55	19.487	NA	NA	NA	NA	NA	NA	NA	0.77	1.98	4.8	2.21	0.77	2.33	184	NA	7.7	44.1	21	73	35	74	NA	NA	NA	145	NA	NA	NA	NA	NA	NA	NA	NA	NA	NA	NA	NA	NA	NA	NA	NA	NA
N1271	0	NA	58	male	161	46	17.7462	NA	NA	NA	NA	NA	NA	NA	1.79	3.32	5.46	1.32	0.92	1.3	240.68	NA	7.13	40.68	24.47	73.52	26.48	80.19	NA	NA	NA	151.48	NA	NA	NA	NA	NA	NA	NA	NA	NA	NA	NA	NA	NA	NA	NA	NA	NA
N1272	0	NA	70	male	167	75.5	27.0716	NA	NA	NA	NA	NA	NA	NA	1.45	2.59	4.26	1.02	0.75	1.09	190	NA	10.8	38.8	25	67.4	26	107	NA	NA	NA	193	NA	NA	NA	NA	NA	NA	NA	NA	NA	NA	NA	NA	NA	NA	NA	NA	NA
N1273	0	NA	66	female	150	49	21.7778	NA	NA	NA	NA	NA	NA	NA	1.41	4	5.91	1.46	0.92	1.2	441	NA	8.6	39.9	29	71	28	78	NA	NA	NA	181	NA	NA	NA	NA	NA	NA	NA	NA	NA	NA	NA	NA	NA	NA	NA	NA	NA
N1274	0	NA	57	female	156	145	59.5825	NA	NA	NA	NA	NA	NA	NA	3.51	3.82	6.47	1.14	1.04	1.23	235	NA	5.7	41.8	38	79.3	36	76	NA	NA	NA	142	NA	NA	NA	NA	NA	NA	NA	NA	NA	NA	NA	NA	NA	NA	NA	NA	NA
N1275	0	NA	56	female	155	50	20.8117	NA	NA	NA	NA	NA	NA	NA	0.37	4.94	7.77	1.89	1.07	1.47	576	NA	7.1	39.1	13	69.5	20	70	NA	NA	NA	147	NA	NA	NA	NA	NA	NA	NA	NA	NA	NA	NA	NA	NA	NA	NA	NA	NA
N1276	0	NA	64	female	172	69	23.3234	NA	NA	NA	NA	NA	NA	NA	0.76	2.96	4.33	1.05	0.75	0.83	213	NA	5.9	36	19	71.3	22	96	NA	NA	NA	132	NA	NA	NA	NA	NA	NA	NA	NA	NA	NA	NA	NA	NA	NA	NA	NA	NA
N1277	0	NA	56	male	163	63	23.7118	NA	NA	NA	NA	NA	NA	NA	0.67	3.37	5.75	1.91	0.86	1.68	383	NA	7.2	43.8	17	75.2	26	123	NA	NA	NA	193	NA	NA	NA	NA	NA	NA	NA	NA	NA	NA	NA	NA	NA	NA	NA	NA	NA
N1279	0	NA	59	male	170	66	22.8374	NA	NA	NA	NA	NA	NA	NA	1.24	3.95	6.07	1.28	1.11	1.16	238	NA	5.9	38.4	13	69.3	19	68	NA	NA	NA	142	NA	NA	NA	NA	NA	NA	NA	NA	NA	NA	NA	NA	NA	NA	NA	NA	NA
N128	0	NA	65	male	165	73	26.81	102	103	0.99	smoking	150	86	NA	1.72	6.09	8.44	1.39	1.25	1.65	87.61	NA	NA	39.1	24	63.2	NA	73	NA	NA	NA	NA	3.68	2.2	18.8	286	NA	NA	NA	NA	NA	NA	NA	NA	NA	NA	NA	NA	NA
N1280	0	NA	59	female	153	62	26.4855	NA	NA	NA	NA	NA	NA	NA	1.79	3.32	5.46	1.32	0.92	1.3	240.68	NA	7.13	40.68	24.47	73.52	26.48	80.19	NA	NA	NA	151.48	NA	NA	NA	NA	NA	NA	NA	NA	NA	NA	NA	NA	NA	NA	NA	NA	NA
N1282	0	NA	58	female	151	65	28.5075	NA	NA	NA	NA	NA	NA	NA	4.76	2.36	4.87	0.95	1	0.93	193	NA	7.8	42.9	33	77.6	32	70	NA	NA	NA	184	NA	NA	NA	NA	NA	NA	NA	NA	NA	NA	NA	NA	NA	NA	NA	NA	NA
N1283	0	NA	57	female	156	160	65.7462	NA	NA	NA	NA	NA	NA	NA	2.22	5.64	8.26	1.49	1.38	1.63	280	NA	8.5	43	26	78.7	27	106	NA	NA	NA	148	NA	NA	NA	NA	NA	NA	NA	NA	NA	NA	NA	NA	NA	NA	NA	NA	NA
N1284	0	NA	53	female	158	59	23.634	NA	NA	NA	NA	NA	NA	NA	0.78	3.44	5.09	1.51	0.84	1.24	137	NA	2.3	42.7	30	68.5	23	62	NA	NA	NA	111	NA	NA	NA	NA	NA	NA	NA	NA	NA	NA	NA	NA	NA	NA	NA	NA	NA
N1285	0	NA	50	female	160	55	21.4844	NA	NA	NA	NA	NA	NA	NA	1.79	3.32	5.46	1.32	0.92	1.3	240.68	NA	7.13	40.68	24.47	73.52	26.48	80.19	NA	NA	NA	151.48	NA	NA	NA	NA	NA	NA	NA	NA	NA	NA	NA	NA	NA	NA	NA	NA	NA
N1286	0	NA	59	female	160	46	17.9688	NA	NA	NA	NA	NA	NA	NA	1.79	3.32	5.46	1.32	0.92	1.3	240.68	NA	7.13	40.68	24.47	73.52	26.48	80.19	NA	NA	NA	151.48	NA	NA	NA	NA	NA	NA	NA	NA	NA	NA	NA	NA	NA	NA	NA	NA	NA
N1287	0	NA	51	male	173	72.5	24.224	NA	NA	NA	NA	NA	NA	NA	3.05	2.68	4.62	0.93	0.79	0.92	18	NA	4	39.3	35	72.4	24	78	NA	NA	NA	124	NA	NA	NA	NA	NA	NA	NA	NA	NA	NA	NA	NA	NA	NA	NA	NA	NA
N1288	0	NA	69	female	150	48	21.3333	NA	NA	NA	NA	NA	NA	NA	1.23	2.73	4.82	1.61	0.74	1.58	47	NA	8	41.7	21	76.2	28	64	NA	NA	NA	195	NA	NA	NA	NA	NA	NA	NA	NA	NA	NA	NA	NA	NA	NA	NA	NA	NA
N129	0	NA	65	female	158	75	30.04	83	91	0.912	no	123	74	NA	1.16	4.7	7.13	1.6	1.07	2.22	115.13	NA	NA	43.3	22	70.5	NA	52.4	NA	NA	NA	NA	2.77	5.2	13.5	421	NA	NA	NA	NA	NA	NA	NA	NA	NA	NA	NA	NA	NA
N1290	0	NA	62	female	164	60	22.3081	NA	NA	NA	NA	NA	NA	NA	1.45	3.05	5.03	1.5	0.8	1.47	678	NA	6.4	41.8	10	80.3	22	98	NA	NA	NA	159	NA	NA	NA	NA	NA	NA	NA	NA	NA	NA	NA	NA	NA	NA	NA	NA	NA
N1291	0	NA	53	male	165	65	23.8751	NA	NA	NA	NA	NA	NA	NA	1.75	3.33	4.77	0.9	0.88	0.83	313	NA	14.7	40.68	24.47	73.52	25	82	NA	NA	NA	198	NA	NA	NA	NA	NA	NA	NA	NA	NA	NA	NA	NA	NA	NA	NA	NA	NA
N1292	0	NA	58	female	167	63	22.5896	NA	NA	NA	NA	NA	NA	NA	1.79	3.32	5.46	1.32	0.92	1.3	240.68	NA	7.13	40.68	24.47	73.52	26.48	80.19	NA	NA	NA	151.48	NA	NA	NA	NA	NA	NA	NA	NA	NA	NA	NA	NA	NA	NA	NA	NA	NA
N1293	0	NA	57	male	170	80	27.6817	NA	NA	NA	NA	NA	NA	NA	1.72	3.85	5.36	1.13	0.99	1.11	61	NA	8.2	42.8	23	70.7	25	92	NA	NA	NA	206	NA	NA	NA	NA	NA	NA	NA	NA	NA	NA	NA	NA	NA	NA	NA	NA	NA
N1294	0	NA	61	male	169	90	31.5115	NA	NA	NA	NA	NA	NA	NA	1.31	3.7	5.36	1.57	0.88	1.73	165	NA	8.3	42.8	56	80	37	102	NA	NA	NA	131	NA	NA	NA	NA	NA	NA	NA	NA	NA	NA	NA	NA	NA	NA	NA	NA	NA
N1295	0	NA	55	female	156	44	18.0802	NA	NA	NA	NA	NA	NA	NA	1.67	3.47	5.42	1.45	0.85	1.57	184	NA	3.9	42.1	15	78	20	53	NA	NA	NA	116	NA	NA	NA	NA	NA	NA	NA	NA	NA	NA	NA	NA	NA	NA	NA	NA	NA
N1296	0	NA	59	male	168	60	21.2585	NA	NA	NA	NA	NA	NA	NA	1.79	3.32	5.46	1.32	0.92	1.3	240.68	NA	7.13	40.68	24.47	73.52	26.48	80.19	NA	NA	NA	151.48	NA	NA	NA	NA	NA	NA	NA	NA	NA	NA	NA	NA	NA	NA	NA	NA	NA
N1297	0	NA	63	male	165	55	20.202	NA	NA	NA	NA	NA	NA	NA	2.05	2.26	4.82	1.04	0.89	1.07	64	NA	10.3	37.2	16	71.3	21	84	NA	NA	NA	161	NA	NA	NA	NA	NA	NA	NA	NA	NA	NA	NA	NA	NA	NA	NA	NA	NA
N1298	0	NA	65	female	158	48	19.2277	NA	NA	NA	NA	NA	NA	NA	1.79	3.32	5.46	1.32	0.92	1.3	240.68	NA	7.13	40.68	24.47	73.52	26.48	80.19	NA	NA	NA	151.48	NA	NA	NA	NA	NA	NA	NA	NA	NA	NA	NA	NA	NA	NA	NA	NA	NA
N1299	0	NA	59	female	160	57	22.2656	NA	NA	NA	NA	NA	NA	NA	1.79	3.32	5.46	1.32	0.92	1.3	240.68	NA	7.13	40.68	24.47	73.52	26.48	80.19	NA	NA	NA	151.48	NA	NA	NA	NA	NA	NA	NA	NA	NA	NA	NA	NA	NA	NA	NA	NA	NA
N1300	0	NA	64	male	168	61	21.6128	NA	NA	NA	NA	NA	NA	NA	1.79	3.32	5.46	1.32	0.92	1.3	240.68	NA	7.13	40.68	24.47	73.52	26.48	80.19	NA	NA	NA	151.48	NA	NA	NA	NA	NA	NA	NA	NA	NA	NA	NA	NA	NA	NA	NA	NA	NA
N1301	0	NA	59	female	152	55	23.8054	NA	NA	NA	NA	NA	NA	NA	1.45	1.79	3.08	1	0.59	1.03	25	NA	2.5	37.4	45	71.6	31	71	NA	NA	NA	94	NA	NA	NA	NA	NA	NA	NA	NA	NA	NA	NA	NA	NA	NA	NA	NA	NA
N1302	0	NA	62	female	151	49	21.4903	NA	NA	NA	NA	NA	NA	NA	3.13	3.23	6.46	1.06	1.14	1.03	45	NA	7.7	40.7	20	73.8	24	71	NA	NA	NA	172	NA	NA	NA	NA	NA	NA	NA	NA	NA	NA	NA	NA	NA	NA	NA	NA	NA
N1307	0	NA	53	male	NA	NA	NA	NA	NA	NA	NA	NA	NA	NA	1.79	3.32	5.46	1.32	0.92	1.3	240.68	NA	7.13	40.68	24.47	73.52	26.48	80.19	NA	NA	NA	151.48	NA	NA	NA	NA	NA	NA	NA	NA	NA	NA	NA	NA	NA	NA	NA	NA	NA
N1308	0	NA	61	female	163	61.8	23.2602	NA	NA	NA	NA	NA	NA	NA	1.79	3.32	5.46	1.32	0.92	1.3	240.68	NA	7.13	40.68	24.47	73.52	26.48	80.19	NA	NA	NA	151.48	NA	NA	NA	NA	NA	NA	NA	NA	NA	NA	NA	NA	NA	NA	NA	NA	NA
N1309	0	NA	61	male	NA	63.5	NA	NA	NA	NA	NA	NA	NA	NA	2.16	2.9	4.59	1.18	0.82	1.15	116	NA	7.7	40.1	19	76.4	19	89	NA	NA	NA	128	NA	NA	NA	NA	NA	NA	NA	NA	NA	NA	NA	NA	NA	NA	NA	NA	NA
N135	0	NA	68	male	162	63	24.01	87	91.5	0.951	no	130	80	NA	6.27	1.38	4.86	0.83	0.65	1.11	30.8	NA	NA	37.2	18	66	NA	90	NA	NA	NA	NA	2.92	5.2	10.1	450	NA	NA	NA	NA	NA	NA	NA	NA	NA	NA	NA	NA	NA
N136	0	NA	80	female	155	65	27.06	87	99	0.879	no	173	94	NA	4.6	2.78	6.85	1	0.99	1.02	59.93	NA	NA	38.3	19	68.9	NA	54.1	NA	NA	NA	NA	3.55	4	17.7	461	NA	NA	NA	NA	NA	NA	NA	NA	NA	NA	NA	NA	NA
N137	0	NA	71	male	160	56	21.88	78	89	0.876	no	140	63	NA	NA	NA	NA	NA	NA	NA	NA	NA	NA	NA	NA	NA	NA	NA	NA	NA	NA	NA	NA	NA	NA	NA	NA	NA	NA	NA	NA	NA	NA	NA	NA	NA	NA	NA	NA
N140	0	NA	74	male	165	65	23.88	88.5	90	0.983	smoking	196	110	NA	1.76	4.99	7.07	1.09	1.17	1	280.75	NA	NA	37.5	17	70.4	NA	81.9	NA	NA	NA	NA	3.75	3.5	18.4	482	NA	NA	NA	NA	NA	NA	NA	NA	NA	NA	NA	NA	NA
N142	0	NA	65	female	155	60	24.97	87.5	97	0.902	no	105	56	NA	1.48	4.88	7.21	1.18	1.15	1.31	195.7	NA	NA	39.4	18	63.5	NA	58.7	NA	NA	NA	NA	3.64	5.4	15.2	360	NA	NA	NA	NA	NA	NA	NA	NA	NA	NA	NA	NA	NA
N143	0	NA	66	male	167	84	30.12	84	92.5	0.908	smoking	109	68	NA	1.65	3.42	5.8	1.07	1.01	1.24	179.52	NA	NA	40.2	24	67.9	NA	63.5	NA	NA	NA	NA	3.45	4.4	16.4	422	NA	NA	NA	NA	NA	NA	NA	NA	NA	NA	NA	NA	NA
N147	0	NA	79	female	157	79	32.05	76.5	84.5	0.905	no	154	69	NA	0.79	3.72	6.66	1.91	0.9	2.06	71.83	NA	NA	40.9	12	71.4	NA	71.5	NA	NA	NA	NA	4.52	3.7	18	250	NA	NA	NA	NA	NA	NA	NA	NA	NA	NA	NA	NA	NA
N148	0	NA	70	female	155	47	19.56	77	84.5	0.911	no	144	67	NA	1.83	3.56	6.55	1.38	1.05	1.63	59.33	NA	NA	43.7	16	68.3	NA	71.1	NA	NA	NA	NA	4.32	4.6	17.8	350	NA	NA	NA	NA	NA	NA	NA	NA	NA	NA	NA	NA	NA
N149	0	NA	66	female	151	55	24.12	89	94	0.947	no	139	80	NA	5.11	1.34	4.37	0.8	0.71	1.02	40.39	NA	NA	43.1	26	67.8	NA	68.2	NA	NA	NA	NA	3.78	5	13.3	335	NA	NA	NA	NA	NA	NA	NA	NA	NA	NA	NA	NA	NA
N150	0	NA	65	male	162	60	22.86	74	86	0.86	no	119	66	NA	1.17	2.55	4.57	0.95	0.82	0.94	83.81	NA	NA	33	13	57.9	NA	75	NA	NA	NA	NA	3.27	3	11.4	299	NA	NA	NA	NA	NA	NA	NA	NA	NA	NA	NA	NA	NA
N152	0	NA	74	female	170	48	16.61	71	88	0.807	no	141	73	NA	0.74	4.06	6.28	1.7	0.97	2.15	65.32	NA	NA	38.9	19	64.4	NA	62.6	NA	NA	NA	NA	3.22	4.3	16.1	455	NA	NA	NA	NA	NA	NA	NA	NA	NA	NA	NA	NA	NA
N153	0	NA	79	male	150	45	20	72	80	0.9	no	108	62	NA	NA	NA	NA	NA	NA	NA	NA	NA	NA	NA	NA	NA	NA	NA	NA	NA	NA	NA	NA	NA	NA	NA	NA	NA	NA	NA	NA	NA	NA	NA	NA	NA	NA	NA	NA
N155	0	NA	69	female	139	40	20.7	75	85	0.882	no	145	74	NA	0.75	2.43	4.46	1.3	0.7	1.71	66.6	NA	NA	NA	17	NA	21	37.1	NA	NA	NA	NA	NA	4.4	NA	339	NA	NA	NA	NA	NA	NA	NA	NA	NA	NA	NA	NA	NA
N167	0	NA	107	male	168	65	23.03	NA	NA	NA	NA	NA	NA	NA	NA	NA	NA	NA	NA	NA	NA	NA	NA	NA	NA	NA	NA	NA	NA	NA	NA	NA	NA	NA	NA	NA	NA	NA	NA	NA	NA	NA	NA	NA	NA	NA	NA	NA	NA
N168	0	NA	NA	female	155	61	25.39	94	NA	NA	NA	137	75	NA	NA	NA	NA	NA	NA	NA	NA	NA	NA	NA	NA	NA	NA	NA	NA	NA	NA	NA	NA	NA	NA	NA	NA	NA	NA	NA	NA	NA	NA	NA	NA	NA	NA	NA	NA
N170	0	NA	63	female	159	53	20.96	70	95	0.737	NA	105	75	NA	0.96	2.93	5.79	1.67	1.04	1.55	149.03	NA	12.7	43.6	14	76.4	19.4	63.8	NA	NA	NA	144	3.5	4	20.2	346	NA	NA	NA	NA	NA	NA	NA	NA	NA	NA	NA	NA	NA
N171	0	NA	56	female	158	80	32.05	94	95	0.989	NA	119	72	NA	0.68	2.49	4.83	1.37	0.91	1.15	278.16	NA	8	37	18.3	68.5	18	60.8	NA	NA	NA	153	3.7	3.9	22.2	315	NA	NA	NA	NA	NA	NA	NA	NA	NA	NA	NA	NA	NA
N172	0	NA	58	female	150	98	43.56	74	100	0.74	NA	140	90	NA	NA	NA	NA	NA	NA	NA	NA	NA	NA	37.2	10	68.7	22	NA	NA	NA	NA	NA	4.2	NA	17.9	NA	NA	NA	NA	NA	NA	NA	NA	NA	NA	NA	NA	NA	NA
N173	0	NA	65	male	173	73	24.39	90	95	0.947	NA	120	80	NA	1.81	3.41	5.63	0.89	1	1.06	78.02	NA	6.1	NA	NA	NA	NA	101	NA	NA	NA	172	NA	4.01	NA	481	NA	NA	NA	NA	NA	NA	NA	NA	NA	NA	NA	NA	NA
N174	0	NA	57	male	160	82	32.03	97	105	0.924	NA	130	72	5.07	1.73	3.21	5.8	1.08	1.05	1.14	64.32	NA	6.9	41.8	23	76.8	24	87	NA	NA	NA	153	3.61	3.83	14.2	605	NA	NA	NA	NA	NA	NA	NA	NA	NA	NA	NA	NA	NA
N175	0	NA	NA	female	158	47	18.83	NA	NA	NA	NA	NA	NA	NA	NA	NA	NA	NA	NA	NA	NA	NA	NA	NA	NA	NA	NA	NA	NA	NA	NA	NA	NA	NA	NA	NA	NA	NA	NA	NA	NA	NA	NA	NA	NA	NA	NA	NA	NA
N176	0	NA	NA	male	172	115	38.872	NA	NA	NA	NA	NA	NA	NA	NA	NA	NA	NA	NA	NA	NA	NA	NA	NA	NA	NA	NA	NA	NA	NA	NA	NA	NA	NA	NA	NA	NA	NA	NA	NA	NA	NA	NA	NA	NA	NA	NA	NA	NA
N182	0	NA	54	male	165	70	25.71	88	96	0.917	NA	122	68	NA	0.85	2.53	4.32	1.36	0.74	1.33	127.9	NA	5.9	39.3	22	68.8	20	79	NA	NA	NA	102	4.01	3.8	25.7	213	NA	NA	NA	NA	NA	NA	NA	NA	NA	NA	NA	NA	NA
N184	0	NA	56	female	165	60	22.04	68	89	0.764	NA	118	67	NA	0.93	2.09	3.87	1.31	0.73	1.3	170.66	NA	8	39.7	16	64.7	20	45	NA	NA	NA	89	3.79	1.32	17.1	225	NA	NA	NA	NA	NA	NA	NA	NA	NA	NA	NA	NA	NA
N185	0	NA	58	male	178	76	23.99	98	105	0.933	NA	136	80	NA	3.49	4.04	7.06	1.16	1.22	1.03	221.14	NA	5.3	42.9	51	70.3	29	81	NA	NA	NA	100	2.09	5.43	13.5	531	NA	NA	NA	NA	NA	NA	NA	NA	NA	NA	NA	NA	NA
N186	0	NA	51	male	173	73	24.39	83	95	0.874	NA	129	81	NA	0.71	2.67	3.86	0.85	0.75	0.67	100.11	NA	24.4	40.7	59	72.9	52	76	NA	NA	NA	254	8.15	4.1	26.5	218	NA	NA	NA	NA	NA	NA	NA	NA	NA	NA	NA	NA	NA
N187	0	NA	56	female	152	45	19.48	69	82	0.841	NA	168	80	NA	0.9	2.93	5.85	2.31	0.91	1.74	307.54	NA	11.1	41.4	18	69.7	26	66	NA	NA	NA	199	2.79	4.66	10	350	NA	NA	NA	NA	NA	NA	NA	NA	NA	NA	NA	NA	NA
N188	0	NA	66	male	166	62	22.5	84	93	0.903	NA	155	82	NA	1.96	1.47	3.13	0.79	0.7	0.72	65.03	NA	12	39.5	26	69.2	29	99	NA	NA	NA	144	4.46	4.09	23.4	353	NA	NA	NA	NA	NA	NA	NA	NA	NA	NA	NA	NA	NA
N189	0	NA	66	male	167	58	20.8	82	88	0.932	NA	175	78	NA	1.32	2.47	3.99	0.89	0.86	0.76	65.7	NA	9.5	41	38	70.6	25	99	NA	NA	NA	160	3.32	5.43	11.1	370	NA	NA	NA	NA	NA	NA	NA	NA	NA	NA	NA	NA	NA
N190	0	NA	57	female	149	52.5	23.65	72	86	0.837	NA	154	68	NA	1.11	2.61	4.94	1.91	0.79	1.59	107.8	NA	9.9	43.9	36	79.5	34	71	NA	NA	NA	172	3.28	4.16	13.3	402	NA	NA	NA	NA	NA	NA	NA	NA	NA	NA	NA	NA	NA
N191	0	NA	58	female	162	72	27.43	90	97	0.928	NA	133	65	NA	1.4	3.69	5.64	1.33	1.1	1.2	29.42	NA	10.9	47.2	52	80.6	31	52	NA	NA	NA	127	3.97	4.41	15.9	196	NA	NA	NA	NA	NA	NA	NA	NA	NA	NA	NA	NA	NA
N193	0	NA	57	female	157	52	21.1	72	89	0.809	NA	130	68	NA	0.79	4.25	5.9	1.3	1.09	1.03	119.76	NA	8.6	43.7	19	74.5	24	61	NA	NA	NA	141	3.14	3.79	16.4	260	NA	NA	NA	NA	NA	NA	NA	NA	NA	NA	NA	NA	NA
N194	0	NA	58	male	165	75	27.55	89	98	0.908	NA	142	87	NA	2.37	3.07	5.5	1.17	1.04	1.1	49.32	NA	9.6	43.8	34	71	26	86	NA	NA	NA	145	4.49	3.55	25.4	349	NA	NA	NA	NA	NA	NA	NA	NA	NA	NA	NA	NA	NA
N195	0	NA	58	female	169	77	26.96	89	104	0.856	NA	124	85	NA	2.23	4.13	5.87	0.82	1.15	0.72	127.39	NA	7.4	45.1	25	71.4	19	75	NA	NA	NA	132	3.69	4.98	16.8	392	NA	NA	NA	NA	NA	NA	NA	NA	NA	NA	NA	NA	NA
N197	0	NA	69	male	169	65	22.76	86	90	0.956	NA	145	82	NA	0.92	2.6	4.26	1.17	0.77	0.97	109.32	NA	16.1	42.4	23	75.2	20	95	NA	NA	NA	150	3.75	4.57	10	560	NA	NA	NA	NA	NA	NA	NA	NA	NA	NA	NA	NA	NA
N198	0	NA	68	female	159	56	22.15	86	92	0.935	NA	125	82	NA	0.8	2.96	5.01	1.53	0.85	1.26	75.19	NA	8.3	42.4	63	78.6	55	71	NA	NA	NA	185	3.35	4.62	11.9	455	NA	NA	NA	NA	NA	NA	NA	NA	NA	NA	NA	NA	NA
N199	0	NA	63	female	150	45	20	82	89	0.921	NA	125	76	NA	1.47	5.62	7.73	1.37	1.36	1.25	482.32	NA	8.4	42.5	27	75.7	23	71	NA	NA	NA	158	3.08	5.16	10.2	330	NA	NA	NA	NA	NA	NA	NA	NA	NA	NA	NA	NA	NA
N200	0	NA	62	male	169	64	22.41	83	89	0.933	NA	125	80	NA	0.77	2.49	4.07	1.17	0.7	0.91	64	NA	5	40.6	24	68.6	28	78	NA	NA	NA	130	6.3	4.48	23.3	395	NA	NA	NA	NA	NA	NA	NA	NA	NA	NA	NA	NA	NA
N201	0	NA	67	female	158	42	16.82	80	85	0.941	NA	110	60	NA	0.61	3.09	5.14	1.66	0.83	1.18	115.22	NA	5.2	45.7	13	79.5	20	77	NA	NA	NA	144	3.81	2.91	16.3	271	NA	NA	NA	NA	NA	NA	NA	NA	NA	NA	NA	NA	NA
N202	0	NA	61	female	156	57	23.42	84	91	0.923	NA	120	70	NA	1.5	3.57	5.35	1.19	0.9	1.03	50.24	NA	8.9	41.8	30	81.2	29	50	NA	NA	NA	171	3.05	3.9	9.1	240	NA	NA	NA	NA	NA	NA	NA	NA	NA	NA	NA	NA	NA
N203	0	NA	55	male	170	75	25.95	85	103	0.825	NA	145	90	NA	3.13	3.64	6.46	0.93	1.14	0.9	130.27	NA	14.7	41.1	29	76.2	33	84	NA	NA	NA	195	3.98	4.42	13.1	506	NA	NA	NA	NA	NA	NA	NA	NA	NA	NA	NA	NA	NA
N204	0	NA	56	female	160	65	25.39	84	100	0.84	NA	104	65	NA	0.7	3.16	4.94	1.29	0.88	1	124.74	NA	6.9	40.6	18	72.2	22	61	NA	NA	NA	160	3.01	5.83	8.4	336	NA	NA	NA	NA	NA	NA	NA	NA	NA	NA	NA	NA	NA
N206	0	NA	61	female	157	155	62.883	120	120	1	NA	147	89	NA	1.28	3.39	5.12	1.06	0.99	1.08	65.49	NA	17.8	39.9	25	83.4	26	71	NA	NA	NA	258	3.37	6.17	12.3	542	NA	NA	NA	NA	NA	NA	NA	NA	NA	NA	NA	NA	NA
N207	0	NA	55	female	164	61	22.68	78	100	0.78	NA	128	67	NA	1.28	3.24	5.69	1.51	0.96	1.34	46.06	NA	9.7	40.5	20	74.4	27	46	NA	NA	NA	179	3.49	2.63	8.7	318	NA	NA	NA	NA	NA	NA	NA	NA	NA	NA	NA	NA	NA
N209	0	NA	56	female	168	60	21.26	70	80	0.875	NA	114	64	NA	1.31	2.56	5.07	1.78	0.8	1.43	111.74	NA	7.4	44.2	24	76.4	29	77	NA	NA	NA	165	4.24	4.18	15.4	274	NA	NA	NA	NA	NA	NA	NA	NA	NA	NA	NA	NA	NA
N210	0	NA	107	female	160	65	25.39	89	99	0.899	NA	169	65	NA	NA	NA	NA	NA	NA	NA	NA	NA	NA	NA	NA	NA	NA	NA	NA	NA	NA	NA	NA	NA	NA	NA	NA	NA	NA	NA	NA	NA	NA	NA	NA	NA	NA	NA	NA
N213	0	NA	62	male	168	70	24.8	90	95	0.947	NA	147	90	NA	0.45	3.94	5.49	1.13	0.96	0.96	47.38	NA	8	42.5	21	71.3	19	79	NA	NA	NA	141	4.82	5.77	25.3	341	NA	NA	NA	NA	NA	NA	NA	NA	NA	NA	NA	NA	NA
N214	0	NA	59	male	174	85	28.08	96	102	0.941	NA	120	80	5.86	3.41	2.54	4.95	0.9	0.95	0.83	95.76	NA	6.3	40.4	48	68.4	24	94	NA	NA	NA	134	3.35	6.89	11.1	555	NA	NA	NA	NA	NA	NA	NA	NA	NA	NA	NA	NA	NA
N215	0	NA	61	female	155	43	17.9	67	84	0.798	NA	122	63	NA	0.51	4.69	7.44	2.15	1.18	2.01	150.26	NA	8.2	43.3	16	75	22	47	NA	NA	NA	143	3.57	4.91	10.6	288	NA	NA	NA	NA	NA	NA	NA	NA	NA	NA	NA	NA	NA
N218	0	NA	57	female	160	70	27.34	85	106	0.802	NA	113	68	NA	1.48	3.7	5.78	1.22	1.05	1.01	63.18	NA	9.3	44.5	19	77.9	23	71	NA	NA	NA	142	2.96	5	9.9	295	NA	NA	NA	NA	NA	NA	NA	NA	NA	NA	NA	NA	NA
N220	0	NA	107	male	169.5	83	28.89	98	106	0.925	NA	168	89	NA	0.85	3.22	4.55	0.98	0.9	0.78	111.3	NA	7.1	40.1	29	71	22	80	NA	NA	NA	140	4.12	5.81	16	429	NA	NA	NA	NA	NA	NA	NA	NA	NA	NA	NA	NA	NA
N221	0	NA	62	female	154	50	21.08	79	91	0.868	NA	128	69	NA	1.61	4.31	7	1.23	1.27	1.09	350.38	NA	8	47.5	26	83.8	24	59	NA	NA	NA	139	3.16	5.26	11.1	402	NA	NA	NA	NA	NA	NA	NA	NA	NA	NA	NA	NA	NA
N222	0	NA	61	female	159	47.5	18.79	71	90	0.789	NA	143	61	NA	0.47	3.22	6.09	2.3	0.91	1.64	83.34	NA	9	41.6	22	71.6	22	64	NA	NA	NA	158	3.43	3.95	10.5	330	NA	NA	NA	NA	NA	NA	NA	NA	NA	NA	NA	NA	NA
N223	0	NA	61	male	160	55	21.48	80	87	0.92	NA	138	77	NA	0.84	4.32	6.55	1.29	1.16	0.98	55.88	NA	11.1	41.5	33	84	27	93	NA	NA	NA	179	2.59	6.66	9.9	384	NA	NA	NA	NA	NA	NA	NA	NA	NA	NA	NA	NA	NA
N224	0	NA	62	female	155	65	27.06	75	75	1	NA	130	80	NA	2.39	4.58	7.63	1.17	1.34	1.08	562.58	NA	4.4	46.2	37	80.1	29	65	NA	NA	NA	103	2.03	4.98	7.3	243	NA	NA	NA	NA	NA	NA	NA	NA	NA	NA	NA	NA	NA
N225	0	NA	63	male	169	60	21.01	65	86	0.756	NA	135	82	NA	0.37	4.07	5.6	1.11	1.06	0.82	66.43	NA	5.6	42.1	14	73.9	17	81	NA	NA	NA	117	2.7	3.21	10	312	NA	NA	NA	NA	NA	NA	NA	NA	NA	NA	NA	NA	NA
N226	0	NA	62	female	158	65	26.04	62	84	0.738	NA	121	80	NA	0.63	3.34	5.22	1.56	0.94	1.13	119	NA	7.9	39.7	28	68.7	23	74	NA	NA	NA	104	3.8	8.29	17	450	NA	NA	NA	NA	NA	NA	NA	NA	NA	NA	NA	NA	NA
N227	0	NA	61	male	170	76	26.3	95	102	0.931	NA	167	128	NA	0.66	3.28	5.13	1.31	0.96	1.22	120.04	NA	8.2	46.1	26	74.3	24	89	NA	NA	NA	115	4.82	5.43	21.6	393	NA	NA	NA	NA	NA	NA	NA	NA	NA	NA	NA	NA	NA
N231	0	NA	NA	female	165	75	27.55	NA	NA	NA	NA	NA	NA	NA	1.44	2.97	4.71	1.02	0.91	1.06	135.34	NA	22.1	43.6	19	78.2	32	70	NA	NA	NA	355	7.69	3.9	16.2	311	NA	NA	NA	NA	NA	NA	NA	NA	NA	NA	NA	NA	NA
N232	0	NA	65	male	163	50	18.82	66	85	0.776	NA	119	72	NA	0.87	3.28	6.11	1.83	0.95	1.49	107.44	NA	13.2	46	15	77	22	69	NA	NA	NA	164	3.65	2.59	10	285	NA	NA	NA	NA	NA	NA	NA	NA	NA	NA	NA	NA	NA
N233	0	NA	NA	female	154	62	26.14	86	100	0.86	NA	NA	NA	NA	1.19	4.11	5.9	1.19	1.04	1.16	92.05	NA	9.3	40.4	24	77.1	23	69	NA	NA	NA	131	3.31	4.22	12.2	327	NA	NA	NA	NA	NA	NA	NA	NA	NA	NA	NA	NA	NA
N234	0	NA	NA	female	154	68	28.673	NA	NA	NA	NA	120	70	NA	0.74	3.23	5.01	1.28	0.88	1.16	64.7	NA	6.6	38.5	14	67.3	17	67	NA	NA	NA	184	3.75	7.36	8.5	235	NA	NA	NA	NA	NA	NA	NA	NA	NA	NA	NA	NA	NA
N235	0	NA	NA	female	164	67.5	25.1	80	101	0.792	NA	NA	NA	NA	0.67	3.21	5.44	1.51	0.9	1.23	195.82	NA	5.3	39.8	15	71.2	17	71	NA	NA	NA	163	3.51	4.1	8.8	341	NA	NA	NA	NA	NA	NA	NA	NA	NA	NA	NA	NA	NA
N236	0	NA	56	female	158	44	17.63	70	80	0.875	NA	115	70	NA	0.59	2.74	5.52	2.17	0.84	1.91	329.49	NA	8.8	44.9	NA	79.6	24	68	NA	NA	NA	143	4.33	5.77	14.4	344	NA	NA	NA	NA	NA	NA	NA	NA	NA	NA	NA	NA	NA
N237	0	NA	61	female	156	55	22.6	80	96	0.833	NA	143	77	NA	0.7	5.08	7.28	1.7	1.24	1.31	132.92	NA	11.2	45.8	NA	81.6	32	66	NA	NA	NA	146	3.53	6.87	14.7	374	NA	NA	NA	NA	NA	NA	NA	NA	NA	NA	NA	NA	NA
N239	0	NA	61	male	168	80	28.34	100	98	1.02	NA	120	74	NA	NA	NA	NA	NA	NA	NA	NA	NA	NA	40.5	59	76.9	38	87	NA	NA	NA	NA	4.36	5.64	13.7	462	NA	NA	NA	NA	NA	NA	NA	NA	NA	NA	NA	NA	NA
N240	0	NA	56	female	150	45	20	81	90	0.9	NA	153	84	NA	1.36	3.9	6.36	1.51	1.02	1.43	115.87	NA	6	41.8	NA	74.9	24	57	NA	NA	NA	134	3.04	5.57	11.4	335	NA	NA	NA	NA	NA	NA	NA	NA	NA	NA	NA	NA	NA
N241	0	NA	65	male	168	63	22.32	82	90	0.911	NA	136	79	NA	0.55	5.03	7.24	1.71	1.14	1.43	67.65	NA	13.4	43.7	35	73.2	27	86	NA	NA	NA	196	3.48	5.77	12.9	344	NA	NA	NA	NA	NA	NA	NA	NA	NA	NA	NA	NA	NA
N242	0	NA	58	female	156	54	22.19	75	95	0.789	NA	111	62	NA	NA	NA	NA	NA	NA	NA	NA	NA	NA	NA	NA	NA	NA	NA	NA	NA	NA	NA	NA	NA	NA	NA	NA	NA	NA	NA	NA	NA	NA	NA	NA	NA	NA	NA	NA
N244	0	NA	60	female	151	64	28.07	91	104	0.875	NA	146	77	NA	0.97	2.93	5.29	1.79	0.89	1.68	624.27	NA	10.1	42.8	29	75.3	36	61	NA	NA	NA	253	3.46	6.73	13.2	326	NA	NA	NA	NA	NA	NA	NA	NA	NA	NA	NA	NA	NA
N245	0	NA	55	female	158	65	26.04	92	105	0.876	NA	110	80	NA	1.22	5.47	7.88	1.5	1.3	1.62	112.1	NA	9.2	46.5	38	81.8	28	50	NA	NA	NA	179	3.29	6.21	9.8	263	NA	NA	NA	NA	NA	NA	NA	NA	NA	NA	NA	NA	NA
N247	0	NA	57	female	165	137	50.321	80	98	0.816	NA	NA	NA	NA	0.77	3	5.11	1.52	0.92	1.18	171.79	NA	13.7	45	22	81.9	23	56	NA	NA	NA	162	2.96	3.13	11.8	263	NA	NA	NA	NA	NA	NA	NA	NA	NA	NA	NA	NA	NA
N248	0	NA	61	male	167	54	19.36	80	88	0.909	NA	123	67	NA	1	3.53	5.71	1.48	1.03	1.52	933.54	NA	7.5	40.7	24	70.6	22	69	NA	NA	NA	124	3.48	4.58	11.8	399	NA	NA	NA	NA	NA	NA	NA	NA	NA	NA	NA	NA	NA
N249	0	NA	59	female	157	55.25	22.41	83	95	0.874	NA	154	85	NA	0.85	2.92	5.05	1.48	0.91	1.35	60.26	NA	13.1	42.1	25	75.2	23	68	NA	NA	NA	237	3.39	5	10.9	271	NA	NA	NA	NA	NA	NA	NA	NA	NA	NA	NA	NA	NA
N251	0	NA	59	female	160	52	20.31	77	92	0.837	NA	137	83	NA	NA	NA	NA	NA	NA	NA	NA	NA	NA	NA	NA	NA	NA	NA	NA	NA	NA	NA	NA	NA	NA	NA	NA	NA	NA	NA	NA	NA	NA	NA	NA	NA	NA	NA	NA
N267	0	NA	54	female	158	68	27.24	90	120	0.75	NA	120	70	NA	1.56	5.27	7.79	1.14	1.39	1.17	350.87	NA	8.7	35.3	19	72.5	21	63	NA	NA	NA	145	2.46	6.11	7.4	381	NA	NA	NA	NA	NA	NA	NA	NA	NA	NA	NA	NA	NA
N268	0	NA	62	female	152	49	21.21	70	79	0.886	NA	115	70	NA	1.48	4.96	7.32	1.23	1.33	1.26	78.45	NA	12	43.2	23	79	23	66	NA	NA	NA	164	2.62	4.68	10.2	354	NA	NA	NA	NA	NA	NA	NA	NA	NA	NA	NA	NA	NA
N281	0	NA	63	female	153	52	22.21	70	90	0.778	NA	167	87	NA	NA	NA	NA	NA	NA	NA	NA	NA	NA	NA	NA	NA	NA	NA	NA	NA	NA	NA	NA	NA	NA	NA	NA	NA	NA	NA	NA	NA	NA	NA	NA	NA	NA	NA	NA
N287	0	NA	60	female	154	52	21.93	89	92	0.967	NA	110	78	NA	NA	NA	NA	NA	NA	NA	NA	NA	NA	NA	NA	NA	NA	NA	NA	NA	NA	NA	NA	NA	NA	NA	NA	NA	NA	NA	NA	NA	NA	NA	NA	NA	NA	NA	NA
N288	0	NA	62	male	170	67	23.18	84	90	0.933	NA	110	60	NA	NA	NA	NA	NA	NA	NA	NA	NA	NA	NA	NA	NA	NA	NA	NA	NA	NA	NA	NA	NA	NA	NA	NA	NA	NA	NA	NA	NA	NA	NA	NA	NA	NA	NA	NA
ZSL_107	1	Stable angina	54	male	165	62	22.77	NA	NA	NA	NA	NA	NA	13.8	1.29	3.1	4.7	0.96	0.99	1.3	461.24	9	7.1	32.3	17	67.5	24	86.2	94	3424	NA	195	NA	NA	NA	NA	NA	NA	NA	NA	NA	NA	NA	NA	NA	NA	NA	NA	NA
ZSL_110	1	AMI	61.5753	female	160	80	31.25	NA	NA	NA	NA	NA	NA	5.05	1.14	2.16	3.64	0.69	0.78	0.69	220.89	7.5	14	39.8	60	59.8	38	51	40	1573	NA	234	NA	NA	NA	NA	NA	NA	NA	NA	NA	NA	NA	NA	NA	NA	NA	NA	NA
ZSL_112	1	Stable angina	57.2575	male	168	75	26.57	NA	NA	NA	NA	NA	NA	4.98	1.53	2.09	3.31	0.86	0.63	0.86	85.46	5.3	4.3	39.1	26	61.3	19	70	61	NA	NA	97	NA	NA	NA	NA	NA	NA	NA	NA	NA	NA	NA	NA	NA	NA	NA	NA	NA
ZSL_130	1	Unstable angina	75.6329	male	174	64	21.14	NA	NA	NA	NA	NA	NA	4.34	0.82	1.97	3.41	0.87	0.68	1.16	125.66	5.8	5.8	35.4	15	64.4	19	102	147	NA	NA	127	NA	NA	NA	NA	NA	NA	NA	NA	NA	NA	NA	NA	NA	NA	NA	NA	NA
ZSL_135	1	Unstable angina	75.8849	male	172	67	22.65	NA	NA	NA	NA	NA	NA	4.32	0.92	1.51	3.05	1.07	NA	NA	NA	5.7	7.3	33	27	58	26	99	44	364.8	NA	94	NA	NA	NA	NA	NA	NA	NA	NA	NA	NA	NA	NA	NA	NA	NA	NA	NA
ZSL_139	1	Unstable angina	77.1397	female	151	65	28.51	NA	NA	NA	NA	NA	NA	4.12	2.42	4.36	6.58	0.74	1.17	0.9	411.12	5.8	4.2	31.2	15	60.2	26	106.2	76	545.3	8.88	115	NA	NA	NA	NA	NA	NA	NA	NA	NA	NA	NA	NA	NA	NA	NA	NA	NA
ZSL_145	1	AMI	58.7562	male	164	63	23.42	NA	NA	NA	NA	NA	NA	6.48	0.96	1.67	2.8	0.7	0.7	0.8	138.13	6.3	3.3	34	21	67	23	76.8	128	86.04	NA	107	NA	NA	NA	NA	NA	NA	NA	NA	NA	NA	NA	NA	NA	NA	NA	NA	NA
ZSL_15	1	AMI	32.4137	male	162	77	29.34	NA	NA	NA	NA	NA	NA	4.46	4.48	1.76	3.93	0.53	0.77	0.93	10.47	5.9	4.3	36.2	23	65.4	18	81	39	75.49	NA	112	NA	NA	NA	NA	NA	NA	NA	NA	NA	NA	NA	NA	NA	NA	NA	NA	NA
ZSL_30	1	Unstable angina	59.0904	male	170	90	31.14	NA	NA	NA	NA	NA	NA	4.98	1.66	1.87	3.44	0.87	0.71	0.79	164.37	6.3	4.4	34.9	29	66.6	21	139	55	473	NA	135	NA	NA	NA	NA	NA	NA	NA	NA	NA	NA	NA	NA	NA	NA	NA	NA	NA
ZSL_36	1	AMI	55.7589	male	165	69	25.34	NA	NA	NA	NA	NA	NA	4.33	1.78	1.82	3.19	0.84	NA	NA	NA	NA	5.7	39.9	24	65.9	20	100.8	213	NA	NA	98	NA	NA	NA	NA	NA	NA	NA	NA	NA	NA	NA	NA	NA	NA	NA	NA	NA
ZSL_56	1	Unstable angina	57.9753	female	160	57	22.27	NA	NA	NA	NA	NA	NA	8.07	1.84	2.73	4.56	0.89	0.93	1.15	1588.86	6.9	6.1	36	20	61	24	54.7	90	83.44	1.06	110	NA	NA	NA	NA	NA	NA	NA	NA	NA	NA	NA	NA	NA	NA	NA	NA	NA
ZSL_58	1	Stable angina	47	male	159	54	21.36	NA	NA	NA	NA	NA	NA	6.03	1.28	4.72	6.67	0.65	NA	NA	NA	7.1	4.5	41	40	74	30	100.9	142	NA	NA	NA	NA	NA	NA	NA	NA	NA	NA	NA	NA	NA	NA	NA	NA	NA	NA	NA	NA
ZSL_6	1	Stable angina	66.1589	male	165	61.25	22.5	NA	NA	NA	NA	NA	NA	7.41	1.47	2.99	4.49	0.74	NA	NA	NA	5.3	7	40.8	38	60.4	25	81.4	87	169.3	NA	109	NA	NA	NA	NA	NA	NA	NA	NA	NA	NA	NA	NA	NA	NA	NA	NA	NA
ZSL_67	1	Unstable angina	42.0384	male	160	56	21.88	NA	NA	NA	NA	NA	NA	6.68	2.17	2.51	4.17	0.68	NA	NA	NA	11.8	6.3	33.4	31	62.9	22	61	51	884.6	NA	238	NA	NA	NA	NA	NA	NA	NA	NA	NA	NA	NA	NA	NA	NA	NA	NA	NA
ZSL_82	1	Stable angina	56.1123	male	170	72	24.91	NA	NA	NA	NA	NA	NA	6.8	0.87	2.38	3.72	0.78	0.74	0.83	268.56	6.2	10.5	35.6	71	56.1	44	72.1	550	2200	NA	144	NA	NA	NA	NA	NA	NA	NA	NA	NA	NA	NA	NA	NA	NA	NA	NA	NA
ZSL_96	1	Stable angina	71	male	171	70	23.94	NA	NA	NA	NA	NA	NA	5.2	1.42	4	5.87	0.97	1.08	1.22	558.92	5.7	6.6	37.6	17	67.2	19	84	37	110.2	NA	103	NA	NA	NA	NA	NA	NA	NA	NA	NA	NA	NA	NA	NA	NA	NA	NA	NA
ZSL-004	1	Stable angina	42.8274	male	163	60	22.58	NA	NA	NA	NA	NA	NA	4.5	1.41	5.24	7.25	0.55	1.53	0.71	113.15	5.3	7.5	34.1	142	60	88	100.3	169	225.9	NA	258	NA	NA	NA	NA	0	0	0	0	0	0	0	0	0	0	0	0	0
ZSL-007	1	Stable angina	76.0274	female	158	60	24.03	NA	NA	NA	NA	NA	NA	7.53	1.14	1.54	2.53	0.58	0.47	0.74	111.7	5.9	9.9	28.9	NA	61.8	33	55	73	727.8	NA	241	NA	NA	NA	NA	1	1	1	1	0	0	1	0	1	0	0	1	0
ZSL-010	1	Stable angina	73	male	165	75	27.55	NA	NA	NA	NA	NA	NA	7.49	NA	NA	NA	NA	NA	NA	NA	NA	NA	NA	NA	NA	NA	NA	NA	NA	NA	NA	NA	NA	NA	NA	NA	NA	NA	NA	NA	NA	NA	NA	NA	NA	NA	NA	NA
ZSL-011	1	Stable angina	45.3973	male	174	71.5	23.62	NA	NA	NA	NA	NA	NA	14.56	2.85	1.19	2.68	0.63	NA	NA	NA	NA	10.3	33	37	62	24	101	90	NA	NA	149	NA	NA	NA	NA	0	0	0	0	0	0	0	0	0	1	0	0	0
ZSL-019	1	Stable angina	64.589	female	150	55	24.44	NA	NA	NA	NA	NA	NA	4.61	1.75	4.8	7.47	1.31	1.25	2.33	874.23	6.4	7.8	39	16	67	18	80.3	158	71.23	NA	102	NA	NA	NA	NA	0	0	0	0	0	0	0	0	0	0	0	0	0
ZSL-022	1	Stable angina	82.1973	male	165	79.5	29.2	NA	NA	NA	NA	NA	NA	5.55	1.09	3.25	5.32	1.35	0.9	1.64	1492.2	NA	5.8	28.7	25	55.9	26	68	189	NA	NA	132	NA	NA	NA	NA	0	0	0	1	0	0	0	0	0	0	0	0	0
ZSL-023	1	Stable angina	47.8795	male	170	68	23.53	NA	NA	NA	NA	NA	NA	4.95	0.42	2.2	3.45	0.98	0.64	1.11	685.34	NA	4.9	38	47	61.6	22	68	129	NA	NA	107	NA	NA	NA	NA	NA	NA	NA	NA	NA	NA	NA	NA	NA	NA	NA	NA	NA
ZSL-024	1	Stable angina	79.5041	male	170	64	22.145	NA	NA	NA	NA	146	88	4.94	0.66	1.61	3.46	1.25	0.57	1.31	343.11	5.9	5.6	40	NA	68	19	97	148	236.8	NA	119	NA	NA	NA	NA	1	0	0	0	0	0	0	0	0	0	0	0	0
ZSL-025	1	Stable angina	55	male	165	60.5	22.22	NA	NA	NA	NA	NA	NA	16.86	NA	NA	NA	NA	NA	NA	NA	NA	NA	NA	NA	NA	NA	NA	NA	NA	NA	NA	NA	NA	NA	NA	NA	NA	NA	NA	NA	NA	NA	NA	NA	NA	NA	NA	NA
ZSL-028	1	Stable angina	59.1918	male	170	70	24.22	NA	NA	NA	NA	NA	NA	5.34	0.76	1.59	2.84	0.8	NA	NA	NA	NA	2.7	42.6	28	70.2	23	108.1	191	338.3	NA	97	NA	NA	NA	NA	NA	NA	NA	NA	NA	NA	NA	NA	NA	NA	NA	NA	NA
ZSL-029	1	Stable angina	77.6548	male	170	60	20.76	NA	NA	NA	NA	NA	NA	5.32	0.96	1.66	2.84	0.81	NA	NA	NA	NA	7.1	32.8	14	62.8	19	159	120	NA	NA	141	NA	NA	NA	NA	0	0	0	0	0	0	0	0	0	0	0	0	0
ZSL-031	1	Stable angina	69	male	163	49.5	18.63	NA	NA	NA	NA	NA	NA	4.32	0.92	1.51	3.05	1.07	NA	NA	NA	5.7	7.3	33	27	58	26	99	44	364.8	NA	94	NA	NA	NA	NA	0	1	0	0	0	0	0	0	0	0	0	0	0
ZSL-033	1	Stable angina	55.1644	male	164	66	24.54	NA	NA	NA	NA	NA	NA	5.51	1.29	1.86	3.49	0.74	0.71	0.86	119.25	6.4	6.9	37.7	19	61.7	20	71	138	56.26	3.68	116	NA	NA	NA	NA	NA	NA	NA	NA	NA	NA	NA	NA	NA	NA	NA	NA	NA
ZSL-035	1	Stable angina	59	male	172	64	21.63	NA	NA	NA	NA	NA	NA	5.25	NA	NA	NA	NA	NA	NA	NA	NA	NA	NA	NA	NA	NA	NA	NA	NA	NA	NA	NA	NA	NA	NA	1	1	1	0	0	0	1	0	1	0	0	0	1
ZSL-037	1	Stable angina	67	male	168	65	23.03	NA	NA	NA	NA	NA	NA	11.15	0.95	3.37	4.8	1.09	NA	NA	NA	NA	6.3	31	19	55	22	85.5	96	NA	NA	102	NA	NA	NA	NA	NA	NA	NA	NA	NA	NA	NA	NA	NA	NA	NA	NA	NA
ZSL-040	1	Stable angina	61	female	140	40	20.41	NA	NA	NA	NA	NA	NA	5.12	0.75	2.79	4.62	1.05	NA	NA	NA	5.9	12.8	26	18	51	50	45	255	1586	NA	242	NA	NA	NA	NA	NA	NA	NA	NA	NA	NA	NA	NA	NA	NA	NA	NA	NA
ZSL-042	1	Stable angina	47.4575	male	170	65	22.491	NA	NA	NA	NA	118	77	5.15	0.67	1.48	3.23	1.26	0.52	1.54	79.37	6.1	5.2	40.4	10	69.6	23	120	226	105.9	NA	141	NA	NA	NA	NA	1	1	0	1	1	0	0	0	0	0	0	0	0
ZSL-044	1	Stable angina	61	male	170	50	17.3	NA	NA	NA	NA	NA	NA	5.47	3.42	3.19	5.77	0.78	NA	NA	NA	5.3	8.5	35	20	66	21	103	184	153.5	NA	144	NA	NA	NA	NA	1	0	0	0	0	0	0	0	0	0	0	0	0
ZSL-045	1	Stable angina	44.3753	male	170	82	28.37	NA	NA	NA	NA	NA	NA	4.91	2.13	2.05	3.82	0.83	0.69	1.19	127.79	5.6	6.6	37	27	65	21	113.3	164	88.63	NA	113	NA	NA	NA	NA	1	0	0	0	0	0	0	0	0	0	0	0	0
ZSL-046	1	Stable angina	75.0027	male	160	59	23.05	NA	NA	NA	NA	NA	NA	4.67	1.32	2.99	4.59	0.85	0.92	0.98	645.76	5.8	5.3	33.5	38	60.8	24	80	78	610.2	NA	152	NA	NA	NA	NA	1	0	1	0	0	0	0	0	0	0	0	0	0
ZSL-047	1	Stable angina	78.6	female	154	50	21.08	NA	NA	NA	NA	NA	NA	6.04	1.72	3.21	5.52	1.02	0.97	1.29	61.62	6.6	0.1	39.8	19	59.5	21	88	63	9392	NA	110	NA	NA	NA	NA	0	0	0	0	0	0	0	0	0	0	0	0	0
ZSL-050	1	Stable angina	65.4521	male	163	80	30.11	NA	NA	NA	NA	NA	NA	8.34	1.65	1.41	2.75	0.84	NA	NA	NA	5.7	5.7	40.2	15	67.2	23	59	197	NA	NA	88	NA	NA	NA	NA	0	0	0	0	0	0	0	0	0	0	0	0	0
ZSL-052	1	Stable angina	48.4411	male	167	76	27.251	NA	NA	NA	NA	99	64	6.38	1.24	1.84	3.2	0.63	0.64	0.81	198.53	5.5	12.8	37.7	24	64.5	17	65.6	50	102.6	NA	99	NA	NA	NA	NA	NA	NA	NA	NA	NA	NA	NA	NA	NA	NA	NA	NA	NA
ZSL-053	1	Stable angina	68	male	160	62	24.22	NA	NA	NA	NA	NA	NA	4.45	NA	NA	NA	NA	NA	NA	NA	NA	NA	NA	NA	NA	NA	NA	NA	NA	NA	NA	NA	NA	NA	NA	1	0	0	0	0	0	0	0	0	0	0	0	0
ZSL-055	1	Stable angina	47.0082	male	162	54	20.58	NA	NA	NA	NA	NA	NA	NA	0.97	2.16	3.77	0.86	NA	NA	NA	6.5	7.5	NA	NA	NA	44	85	95	2284	15.4	323	NA	NA	NA	NA	NA	NA	NA	NA	NA	NA	NA	NA	NA	NA	NA	NA	NA
ZSL-057	1	Stable angina	75.2575	female	150	45	20	NA	NA	NA	NA	NA	NA	4.96	0.56	2.88	5.5	1.72	0.82	1.67	855.29	NA	5.7	35.2	12	65.4	20	53	107	NA	NA	149	NA	NA	NA	NA	0	0	0	1	0	1	0	0	0	0	0	0	0
ZSL-062	1	Stable angina	70	female	158	66	26.44	NA	NA	NA	NA	NA	NA	6.39	NA	NA	NA	NA	NA	NA	NA	NA	NA	NA	NA	NA	NA	NA	NA	NA	NA	NA	NA	NA	NA	NA	1	1	1	1	1	0	0	0	0	0	1	0	0
ZSL-063	1	Stable angina	44	male	168	58	20.55	NA	NA	NA	NA	NA	NA	5.78	NA	NA	NA	NA	NA	NA	NA	NA	NA	NA	NA	NA	NA	NA	NA	NA	NA	NA	NA	NA	NA	NA	NA	NA	NA	NA	NA	NA	NA	NA	NA	NA	NA	NA	NA
ZSL-065	1	Stable angina	76.9973	female	155	57	23.73	NA	NA	NA	NA	NA	NA	12.71	2.32	4.29	6.39	0.9	1.35	0.96	1112.48	10	4	32.9	17	62.1	16	103	41	11600	NA	175	NA	NA	NA	NA	0	0	0	0	0	1	0	0	0	0	0	0	0
ZSL-066	1	Stable angina	81.7288	female	151	NA	NA	NA	NA	NA	NA	NA	NA	5.44	1.41	1.12	2.72	0.81	0.56	1.08	73.9	NA	NA	NA	14	NA	19	160.9	NA	NA	NA	NA	NA	NA	NA	NA	0	0	1	0	0	0	0	0	0	0	0	0	0
ZSL-068	1	Stable angina	55.063	male	170	55	19.03	NA	NA	NA	NA	NA	NA	11.04	1.06	1.66	2.88	0.68	0.63	0.9	108.35	7.6	2.6	36	17	69.7	31	117	75	4883	NA	171	NA	NA	NA	NA	NA	NA	NA	NA	NA	NA	NA	NA	NA	NA	NA	NA	NA
ZSL-071	1	Stable angina	71	male	164	71	26.4	NA	NA	NA	NA	NA	NA	3.97	1.26	2.65	3.88	0.59	0.73	0.66	702.84	5.8	16.7	35.4	42	62.2	30	116.4	109	805.9	7.06	140	NA	NA	NA	NA	1	0	0	0	0	0	0	0	0	0	0	0	0
ZSL-073	1	Stable angina	52	male	165	72	26.45	NA	NA	NA	NA	NA	NA	3.8	2.63	2.15	4.81	0.71	0.7	0.86	335.83	5.9	7.4	34.4	21	66.7	22	70	94	301.8	NA	103	NA	NA	NA	NA	NA	NA	NA	NA	NA	NA	NA	NA	NA	NA	NA	NA	NA
ZSL-074	1	Stable angina	47.789	male	170	61	21.11	NA	NA	NA	NA	NA	NA	7.38	3.14	2.58	5.22	0.76	0.92	1.2	1158.61	5.5	6	35	70	61.9	32	97.5	221	NA	23.8	109	NA	NA	NA	NA	0	0	0	0	0	0	0	0	0	0	0	0	0
ZSL-076	1	Stable angina	61.6822	male	161	70	27.01	NA	NA	NA	NA	NA	NA	6.03	1.28	4.72	6.67	0.65	NA	NA	NA	7.1	4.5	41	40	74	30	100.9	142	NA	NA	NA	NA	NA	NA	NA	0	0	0	0	0	0	0	0	0	0	0	0	0
ZSL-077	1	Stable angina	68	female	157	68	27.59	NA	NA	NA	NA	NA	NA	10.69	NA	NA	NA	NA	NA	NA	NA	NA	NA	NA	NA	NA	NA	NA	NA	NA	NA	NA	NA	NA	NA	NA	1	0	0	1	0	0	0	0	0	0	0	0	0
ZSL-079	1	Stable angina	50.9534	male	175	91	29.71	NA	NA	NA	NA	NA	NA	5.97	0.64	3.28	5.03	0.91	0.96	0.73	435.06	5.3	29.3	33	51	54	289	104	1652	NA	NA	1298	NA	NA	NA	NA	1	0	0	0	0	0	0	0	0	0	0	0	0
ZSL-080	1	Stable angina	45.4192	male	170	68.5	23.7	NA	NA	NA	NA	NA	NA	5.81	1.36	2.08	3.69	0.89	0.69	1.1	76.08	5.5	4.5	41.1	34	64.6	22	76	69	166.2	NA	126	NA	NA	NA	NA	1	0	0	0	0	0	0	0	0	0	0	0	0
ZSL-083	1	Stable angina	47	male	164	69	25.65	NA	NA	NA	NA	NA	NA	5.06	0.49	1.01	2.84	1.3	0.45	1.19	63.78	4.8	10.5	43.1	33	64.8	33	68.6	130	305.8	NA	101	NA	NA	NA	NA	1	1	0	0	1	0	0	1	0	1	0	0	0
ZSL-084	1	Stable angina	52	male	165	65	23.88	NA	NA	NA	NA	NA	NA	4.94	0.66	1.61	3.46	1.25	0.57	1.31	343.11	5.9	5.6	40	NA	68	19	97	148	236.8	NA	119	NA	NA	NA	NA	0	0	0	0	0	0	0	0	1	1	0	0	0
ZSL-085	1	Stable angina	59	male	179	82	25.59	NA	NA	NA	NA	NA	NA	6.58	1.06	3.92	5.59	1.2	1	1.33	332.44	5.2	6.4	37.8	15	66	17	NA	117	73.53	NA	94	NA	NA	NA	NA	1	1	1	1	0	0	0	1	0	0	1	0	1
ZSL-086	1	Stable angina	76.8575	female	157	42.5	17.24	NA	NA	NA	NA	NA	NA	5.19	1.34	2.24	4.54	1.89	0.61	2.5	399.03	5.7	7.9	38.4	17	77.2	28	76	55	2865	NA	157	NA	NA	NA	NA	0	0	0	0	0	1	0	0	0	0	0	0	0
ZSL-088	1	Stable angina	58.9726	male	161	63	24.3	NA	NA	NA	NA	NA	NA	3.8	2.63	2.15	4.81	0.71	0.7	0.86	335.83	5.9	7.4	34.4	21	66.7	22	70	94	301.8	NA	103	NA	NA	NA	NA	1	0	0	0	0	0	0	0	0	0	0	0	0
ZSL-089	1	Stable angina	55.6521	male	168	90	31.89	NA	NA	NA	NA	NA	NA	7.6	1.64	2.12	3.67	0.82	0.72	0.71	151.4	5.5	124.2	34.2	92	58.6	473	86	3251	NA	NA	770	NA	NA	NA	NA	1	1	1	1	1	0	1	1	0	1	0	0	0
ZSL-091	1	Stable angina	66	male	160	63	24.61	NA	NA	NA	NA	NA	NA	4.67	1.32	2.99	4.59	0.85	0.92	0.98	645.76	5.8	5.3	33.5	38	60.8	24	80	78	610.2	NA	152	NA	NA	NA	NA	1	1	1	0	1	0	1	0	0	0	1	1	0
ZSL-092	1	Stable angina	71.0301	male	162	62	23.624	NA	NA	NA	NA	139	74	8.82	0.97	1.91	2.98	0.7	0.61	0.79	112.65	7.9	4.6	35	21	51	19	73	32	NA	NA	112	NA	NA	NA	NA	1	0	0	0	0	1	0	0	0	1	0	0	1
ZSL-094	1	Stable angina	65.0932	female	152	52	22.507	NA	NA	NA	NA	124	65	7.85	1.49	3.41	5.14	0.93	0.92	0.87	232.55	6	8.7	35.6	NA	63.4	28	167	76	1377	NA	111	NA	NA	NA	NA	1	0	0	0	0	0	0	0	0	0	0	0	0
ZSL-095	1	Stable angina	68	female	152	69	29.86	NA	NA	NA	NA	NA	NA	6.59	6.41	2.04	5.44	0.92	1.02	1.14	267.08	6.9	4.8	40.8	85	67.3	50	84	79	29.04	NA	124	NA	NA	NA	NA	0	0	0	0	0	0	0	0	0	0	0	0	0
ZSL-097	1	Stable angina	48.3863	male	160	57	22.27	NA	NA	NA	NA	NA	NA	5.99	1.44	2.62	4.41	1.05	0.83	1.29	167.93	5.9	7	38.1	21	62.5	22	66.7	143	66.52	NA	122	NA	NA	NA	NA	0	0	0	0	0	1	0	0	0	0	0	0	0
ZSL-098	1	Stable angina	58.0027	male	170	74	25.606	NA	NA	NA	NA	151	76	5.64	1.08	1.48	2.94	0.77	0.57	1.01	56.4	5.9	7	36.8	NA	70.2	20	104	152	45.83	NA	118	NA	NA	NA	NA	NA	NA	NA	NA	NA	NA	NA	NA	NA	NA	NA	NA	NA
ZSL-099	1	Stable angina	52.2521	male	167	66	23.67	NA	NA	NA	NA	NA	NA	5.61	1.09	3.83	5.59	0.84	NA	NA	NA	6.2	3.7	35	17	58.1	13	72	74	NA	NA	161	NA	NA	NA	NA	1	0	0	0	0	0	0	0	0	0	0	0	0
ZSL-103	1	Stable angina	52	male	181	95	29	NA	NA	NA	NA	NA	NA	5.4	1.39	1.21	2.39	0.69	0.52	0.62	113.23	6.4	7.3	37.2	44	60.7	33	80	127	1075	1.21	115	NA	NA	NA	NA	1	0	0	0	1	0	1	0	1	0	0	1	0
ZSL-105	1	Stable angina	65	male	172	82	27.72	NA	NA	NA	NA	NA	NA	8.47	NA	NA	NA	NA	NA	NA	NA	NA	NA	NA	NA	NA	NA	NA	NA	NA	NA	NA	NA	NA	NA	NA	0	0	0	0	0	0	0	0	0	0	0	0	0
ZSL-111	1	Stable angina	60	male	169	60	21.01	NA	NA	NA	NA	NA	NA	6.68	2.17	2.51	4.17	0.68	NA	NA	NA	11.8	6.3	33.4	31	62.9	22	61	51	884.6	NA	238	NA	NA	NA	NA	1	0	0	0	0	0	0	0	0	0	0	0	0
ZSL-113	1	Stable angina	33.8986	male	176	110	35.51	NA	NA	NA	NA	NA	NA	6.55	1.33	2.33	3.31	0.68	0.81	0.92	109.66	7.3	5	36	17	60	15	96	92	NA	NA	113	NA	NA	NA	NA	1	0	0	0	0	0	1	0	0	0	0	0	0
ZSL-115	1	Stable angina	49.1863	male	164	75	27.89	NA	NA	NA	NA	NA	NA	3.97	1.26	2.65	3.88	0.59	0.73	0.66	702.84	5.8	16.7	35.4	42	62.2	30	116.4	109	805.9	7.06	140	NA	NA	NA	NA	0	0	0	0	0	0	0	0	0	0	0	0	0
ZSL-116	1	Stable angina	71.7507	male	176	94	30.35	NA	NA	NA	NA	NA	NA	6.94	1.54	1.76	3.05	0.73	0.62	0.8	168.41	8.8	7.3	39.5	27	62.3	24	103	219	NA	NA	124	NA	NA	NA	NA	0	0	1	0	0	0	0	0	0	0	0	0	0
ZSL-120	1	Stable angina	56.5699	male	160	72	28.13	NA	NA	NA	NA	NA	NA	3.79	1.32	1.84	3.11	0.58	0.61	0.62	31.55	6.4	16.4	37	34	60	26	73.1	122	NA	NA	88	NA	NA	NA	NA	1	0	0	0	0	0	0	0	0	0	0	0	0
ZSL-122	1	Stable angina	67.4438	male	170	55	19.03	NA	NA	NA	NA	NA	NA	5.15	1.01	1.18	2.8	1.2	0.35	1.27	22.38	6.3	6.6	33	19	57.9	22	78	158	NA	NA	117	NA	NA	NA	NA	0	0	0	0	0	0	0	0	0	0	0	0	0
ZSL-123	1	Stable angina	82.1425	female	154	53	22.35	NA	NA	NA	NA	NA	NA	6.92	0.77	1.4	3.05	1.03	0.47	0.93	733.02	6.4	4	34	14	57	21	72	145	NA	NA	129	NA	NA	NA	NA	1	1	0	0	0	0	0	0	0	0	0	0	0
ZSL-127	1	Stable angina	75.7699	male	165	43	15.794	NA	NA	NA	NA	92	64	5.06	0.49	1.01	2.84	1.3	0.45	1.19	63.78	4.8	10.5	43.1	33	64.8	33	68.6	130	305.8	NA	101	NA	NA	NA	NA	NA	NA	NA	NA	NA	NA	NA	NA	NA	NA	NA	NA	NA
ZSL-128	1	Stable angina	61.0301	male	172	81	27.38	NA	NA	NA	NA	NA	NA	12.91	1.27	3.08	4.92	0.81	0.87	1.11	59.39	6.9	26.7	34.3	69	62	89	102.9	644	571.9	NA	199	NA	NA	NA	NA	1	0	1	0	0	0	0	0	0	0	0	0	1
ZSL-129	1	Stable angina	82.6466	male	158	61	24.44	NA	NA	NA	NA	NA	NA	6.43	0.53	1.83	2.86	0.8	0.64	0.71	50.76	6.2	59.8	29.4	36	52.9	269	146.7	2187	2768	NA	794	NA	NA	NA	NA	1	1	1	0	0	0	0	1	0	1	0	0	0
ZSL-131	1	Stable angina	54.8548	male	171	69	23.6	NA	NA	NA	NA	NA	NA	5.4	1.39	1.21	2.39	0.69	0.52	0.62	113.23	6.4	7.3	37.2	44	60.7	33	80	127	1075	1.21	115	NA	NA	NA	NA	NA	NA	NA	NA	NA	NA	NA	NA	NA	NA	NA	NA	NA
ZSL-132	1	Stable angina	64.7753	male	166	67	24.31	NA	NA	NA	NA	NA	NA	8.53	1.25	1.85	3.64	1.03	0.56	1.37	26.47	6.3	13.7	41.2	35	62.5	47	69.7	2543	NA	2.36	144	NA	NA	NA	NA	1	0	1	0	0	0	0	0	0	0	0	0	0
ZSL-133	1	Stable angina	49.926	male	170	60	20.76	NA	NA	NA	NA	NA	NA	14.16	1.12	1.38	2.56	0.66	0.62	0.91	42.14	10.7	8.2	37.3	34	69.2	22	61.8	73	NA	NA	104	NA	NA	NA	NA	1	1	1	0	0	0	1	0	1	0	0	0	0
ZSL-137	1	Stable angina	48.5425	male	170	70	24.22	NA	NA	NA	NA	NA	NA	4.92	1.14	2.07	3.45	0.64	0.69	0.93	44.87	NA	12.3	40	NA	68	45	63	57	57.78	NA	73	NA	NA	NA	NA	NA	NA	NA	NA	NA	NA	NA	NA	NA	NA	NA	NA	NA
ZSL-138	1	Stable angina	58.5589	female	154	64	26.99	NA	NA	NA	NA	NA	NA	11.31	1.49	2.71	4.21	0.82	0.89	1.09	743.32	6.7	5.3	34	19	64.4	20	75	52	NA	NA	88	NA	NA	NA	NA	1	1	0	1	0	0	0	0	0	0	0	0	0
ZSL-146	1	Stable angina	65.7288	male	160	59	23.047	NA	NA	NA	NA	116	79	8.81	NA	NA	NA	NA	NA	NA	NA	NA	75.2	32.5	94	53.3	304	91.6	2920	NA	NA	719	NA	NA	NA	NA	0	0	0	0	0	0	0	0	0	0	0	0	0
ZSL-151	1	Stable angina	65.074	female	150	50	22.22	NA	NA	NA	NA	NA	NA	8.7	1.32	1.47	3.36	1.33	0.56	1.57	127.48	6.3	6.8	37.7	31	63.9	23	56.1	49	887	NA	133	NA	NA	NA	NA	NA	NA	NA	NA	NA	NA	NA	NA	NA	NA	NA	NA	NA
ZSL-153	1	Stable angina	69.1726	male	156	60	24.65	NA	NA	NA	NA	NA	NA	6.25	3.37	3.66	6.16	0.84	1.07	1.13	594.08	6.1	2.2	39.7	22	69.2	31	187	115	NA	NA	153	NA	NA	NA	NA	1	0	0	0	1	0	0	1	1	0	0	0	0
ZSL-155	1	Stable angina	81.3397	female	NA	59	NA	NA	NA	NA	NA	123	69	5.14	NA	NA	NA	NA	NA	NA	NA	NA	4.3	NA	NA	NA	18	85.8	43	NA	NA	113	NA	NA	NA	NA	NA	NA	NA	NA	NA	NA	NA	NA	NA	NA	NA	NA	NA
ZSL229	1	Stable angina	55.4438	male	175	85	27.755	NA	NA	NA	NA	130	70	5.95	1.6	2.37	3.7	0.78	0.81	0.94	692.28	7.1	5.4	35	NA	52.3	17	56	37	NA	NA	139	NA	NA	NA	NA	1	1	1	0	0	0	0	0	0	0	1	0	0
ZSL234	1	Stable angina	42.3178	male	168	85	30.116	NA	NA	NA	NA	134	88	5.73	5.96	3.2	6.09	0.98	0.93	1.07	50.1	7.6	4.5	38.9	39	64.1	23	67	127	32.14	NA	82	NA	NA	NA	NA	NA	NA	NA	NA	NA	NA	NA	NA	NA	NA	NA	NA	NA
ZSL235	1	Stable angina	58.5315	female	163	64	24.088	NA	NA	NA	NA	136	85	5.02	1.18	2.66	4.56	1	0.77	1.16	123.7	5.5	3.2	34.9	18	62.8	17	58	60	48.12	NA	89	NA	NA	NA	NA	1	1	1	0	0	0	0	1	1	0	0	0	0
ZSL236	1	Stable angina	74.5123	female	150	60	26.667	NA	NA	NA	NA	144	70	5.53	1.54	5.7	8.11	1.46	1.46	1.31	154.34	NA	8.1	37.3	47	68.9	61	81	131	113.6	NA	133	NA	NA	NA	NA	1	0	0	0	0	0	0	0	0	0	0	0	0
ZSL237	1	Stable angina	49.0027	male	162	62	23.624	NA	NA	NA	NA	101	164	5.86	2.07	2.08	3.94	1.11	0.72	1.21	184.32	5.8	5.9	40.5	33	65.5	20	76	115	NA	NA	111	NA	NA	NA	NA	1	0	0	0	0	0	0	0	0	0	0	0	0
ZSL238	1	Stable angina	66.1808	male	170	62	21.453	NA	NA	NA	NA	130	80	6.94	1.74	3.36	5.29	1	1.01	0.99	1235.65	6.2	6.1	37.6	14	67.2	19	89	70	NA	NA	135	NA	NA	NA	NA	1	0	0	0	0	0	0	0	0	0	0	0	0
ZSL239	1	Stable angina	75.7562	male	166	62	22.5	NA	NA	NA	NA	156	87	5.89	0.9	1.33	3.33	1.28	0.52	1.44	113.8	6.1	10.8	42	NA	75.2	23	95	125	98.92	NA	150	NA	NA	NA	NA	1	0	0	0	0	0	0	0	0	0	0	0	0
ZSL240	1	Stable angina	62.463	male	165	70	25.712	NA	NA	NA	NA	101	66	4.41	2.08	3.59	5.02	0.97	NA	NA	NA	5.7	6.8	32.6	16	60.9	18	74.8	53	NA	NA	232	NA	NA	NA	NA	0	0	0	0	0	0	0	0	0	0	0	0	0
ZSL248	1	Stable angina	60.4603	male	168	85	30.116	NA	NA	NA	NA	146	87	4.76	2.22	2.93	4.6	1.02	0.86	1.08	50.48	6.1	5.8	35.1	22	63.8	18	92	91	245.7	NA	94	NA	NA	NA	NA	NA	NA	NA	NA	NA	NA	NA	NA	NA	NA	NA	NA	NA
ZSL252	1	Stable angina	67.6849	male	165	67	24.61	NA	NA	NA	NA	146	87	8.41	1.23	4	5.38	1.24	1.01	1.3	339.06	6.7	6.1	34.1	28	64.1	18	81.2	78	64.75	NA	86	NA	NA	NA	NA	NA	NA	NA	NA	NA	NA	NA	NA	NA	NA	NA	NA	NA
ZSL253	1	Stable angina	46.2301	female	157	59	23.936	NA	NA	NA	NA	103	68	5.06	7.3	1.89	6	0.85	0.91	1.17	50.65	5.4	3	41.4	42	72.3	38	7.01	49	108.3	NA	125	NA	NA	NA	NA	NA	NA	NA	NA	NA	NA	NA	NA	NA	NA	NA	NA	NA
ZSL254	1	Stable angina	70.2658	female	156	51	20.957	NA	NA	NA	NA	130	86	7.23	1.9	3.67	6.04	1.56	1.04	1.76	218.04	6.8	9.4	34.1	29	64.1	25	68.1	214	26.63	10.7	196	NA	NA	NA	NA	1	0	0	0	0	0	0	0	0	0	0	0	0
ZSL261	1	Stable angina	48.1233	female	158	55.5	22.232	NA	NA	NA	NA	111	69	7.71	1.95	3.11	4.54	0.82	0.85	1.06	54.17	5.5	4	36.1	53	62	30	52	36	NA	NA	87	NA	NA	NA	NA	NA	NA	NA	NA	NA	NA	NA	NA	NA	NA	NA	NA	NA
ZSL265	1	Stable angina	61.7781	female	159	75	29.667	NA	NA	NA	NA	146	91	9.59	1.04	4.04	5.93	1.53	1.06	1.63	123.61	11.1	6.2	32.4	59	60	46	69	106	163.6	NA	146	NA	NA	NA	NA	NA	NA	NA	NA	NA	NA	NA	NA	NA	NA	NA	NA	NA
ZSL266	1	Stable angina	72.7534	male	172	79.6	26.906	NA	NA	NA	NA	124	61	6.78	1.56	2.02	3.56	0.9	0.73	1.11	1232.48	8.6	7.8	29.3	14	53.9	16	333	166	3086	NA	168	NA	NA	NA	NA	NA	NA	NA	NA	NA	NA	NA	NA	NA	NA	NA	NA	NA
ZSL267	1	Stable angina	71.4658	male	168	75	26.573	NA	NA	NA	NA	85	50	5.85	1.69	3.45	4.95	0.7	1.09	0.85	1580.84	4.4	4.4	25.8	14	60.1	17	513.7	40	5763	NA	114	NA	NA	NA	NA	0	0	0	0	0	0	0	0	0	0	0	0	0
ZSL270	1	Stable angina	66.2959	male	164	59	21.936	NA	NA	NA	NA	137	67	6	0.57	2.57	4.36	1.16	0.76	1.11	337.39	5.7	0.2	36.5	18	66.1	18	71.1	159.2	16.92	NA	98	NA	NA	NA	NA	1	0	0	0	0	0	0	0	0	0	0	0	0
ZSL271	1	Stable angina	50.2438	male	160	55	21.484	NA	NA	NA	NA	140	85	5.4	0.92	1.48	2.87	0.88	0.62	0.94	551.92	5	8.5	37.6	53	61.5	30	75.6	50.9	2720	1	151	NA	NA	NA	NA	1	1	1	0	0	0	0	0	0	1	1	0	0
ZSL272	1	Stable angina	46.8658	male	165	74	27.181	NA	NA	NA	NA	117	87	4.86	3.53	2.93	5.13	0.79	NA	NA	NA	6.5	4.2	37.8	71	67.7	38	81	81	NA	NA	101	NA	NA	NA	NA	1	0	0	0	0	0	0	0	0	0	0	0	0
ZSL273	1	Stable angina	80.2082	female	158	57	22.833	NA	NA	NA	NA	120	76	5.43	0.85	2.91	4.81	0.98	0.79	1.11	52.46	NA	3.8	34.9	16	61	16	99	45	NA	NA	78	NA	NA	NA	NA	1	0	0	0	0	0	0	0	0	0	0	0	0
ZSL275	1	Stable angina	70.8904	female	158	75	30.043	NA	NA	NA	NA	137	83	5.1	1.18	1.97	3.69	1.09	0.63	1.18	67.77	6	11.2	35.8	NA	62.8	26.9	66.3	65.9	35.75	6.87	106	NA	NA	NA	NA	NA	NA	NA	NA	NA	NA	NA	NA	NA	NA	NA	NA	NA
ZSL277	1	Stable angina	68.1233	female	148	50	22.827	NA	NA	NA	NA	135	70	4.9	0.92	4.39	7.24	1.62	NA	NA	NA	6.2	8.1	33.9	15	67.6	22.1	70.2	109.8	NA	NA	149	NA	NA	NA	NA	1	0	0	0	0	0	0	0	0	0	0	0	0
ZSL280	1	Stable angina	68.1068	male	167	65	23.307	NA	NA	NA	NA	128	60	11.77	1.54	2.36	4.06	0.83	NA	NA	NA	7.1	7.4	38.2	17.3	63.8	20	123.4	111	NA	NA	105	NA	NA	NA	NA	1	0	0	0	0	0	0	0	0	0	0	1	0
ZSL281	1	Stable angina	70.2521	male	168	59	20.904	NA	NA	NA	NA	163	84	16.37	1.35	1.76	3.16	0.74	0.59	0.97	38.1	NA	10.1	39.1	20	68.3	19	75.2	78	NA	NA	115	NA	NA	NA	NA	1	1	1	0	1	1	0	0	0	1	1	0	1
ZSL282	1	Stable angina	59.4658	female	155	60	24.97	NA	NA	NA	NA	NA	NA	10.65	1.11	2.7	4.73	1.21	0.8	1.37	414.23	5	5.5	39.1	25	61.7	27	62.5	98	36.96	2.45	148	NA	NA	NA	NA	NA	NA	NA	NA	NA	NA	NA	NA	NA	NA	NA	NA	NA
ZSL283	1	Stable angina	57.4904	female	158	51	20.429	NA	NA	NA	NA	132	73	6.52	1.17	3.53	6.1	1.43	0.94	1.49	78.78	7.4	6.6	36.1	14	59.6	16	59	33	83.4	2.66	94	NA	NA	NA	NA	1	0	0	0	0	0	0	0	0	0	0	1	0
ZSL289	1	Stable angina	54.1233	male	162	46	17.53	NA	NA	NA	NA	NA	NA	5.04	1.24	2.28	3.95	0.94	0.74	1.14	142.47	5.9	7	35.5	13	65.8	17	70.6	98	346.9	NA	134	NA	NA	NA	NA	1	0	0	0	0	0	0	0	0	0	0	0	1
ZSL290	1	Stable angina	72.126	male	175	93	30.37	NA	NA	NA	NA	NA	NA	5.89	1.62	2.81	4.83	0.84	0.89	1.03	1038.89	5.7	5.2	35.8	22	62.3	22	65.4	91	180.8	NA	113	NA	NA	NA	NA	1	0	0	0	0	1	0	1	0	0	0	0	0
ZSL291	1	Stable angina	54.926	male	169	73	25.559	NA	NA	NA	NA	109	66	7.06	1.43	2.03	3.64	0.72	0.7	0.81	289.68	5	8.4	33.2	59	62.1	46	87.7	71	116.5	NA	196	NA	NA	NA	NA	1	1	0	0	1	1	0	0	0	0	1	0	0
ZSL292	1	Stable angina	66.411	female	151	53	23.24	NA	NA	NA	NA	NA	NA	7.93	4.06	1.85	5.17	0.9	0.77	1.06	64.37	7.5	6.4	41.1	15	59.6	16	52	40	NA	NA	83	NA	NA	NA	NA	1	0	0	0	0	0	1	0	0	0	0	0	0
ZSL294	1	Stable angina	53.0247	male	162	70	26.67	NA	NA	NA	NA	NA	NA	5.14	1.31	3.64	5.77	0.92	0.96	0.97	288.73	6.2	3.7	39.8	36	65.5	30	92	210	103.7	NA	115	NA	NA	NA	NA	1	0	0	0	0	0	0	0	0	0	0	0	0
ZSL297	1	Stable angina	55.0301	male	160	67	26.172	NA	NA	NA	NA	126	72	5.25	2.52	1.37	3.43	0.67	NA	NA	NA	NA	5.7	41.8	NA	63.7	29	130	95	374.3	1.06	91	NA	NA	NA	NA	1	1	1	0	1	0	1	1	0	0	1	0	0
ZSL300	1	Stable angina	62.4877	female	156	40	16.437	NA	NA	NA	NA	118	81	5.77	1.26	3.92	5.42	0.91	1.09	1.2	137.89	7.9	4.1	29.9	76.4	54	37	62	52	9604	NA	174	NA	NA	NA	NA	1	0	0	0	0	0	0	0	0	0	0	0	1
ZSL301	1	Stable angina	77.4877	male	160	70.5	27.54	NA	NA	NA	NA	NA	NA	5.1	3.08	0.93	3.11	0.69	0.6	0.95	78.26	6.4	5.9	37.7	19	75.1	25	157.9	126	1640	NA	118	NA	NA	NA	NA	NA	NA	NA	NA	NA	NA	NA	NA	NA	NA	NA	NA	NA
ZSL302	1	Stable angina	67.3068	female	155	58	24.14	NA	NA	NA	NA	NA	NA	4.4	1.3	2.83	4.57	1.27	0.77	1.18	135.21	5.3	5.3	37.4	14	64.2	20.5	59	77.9	842.7	NA	146	NA	NA	NA	NA	1	0	0	0	0	1	0	1	0	0	0	0	0
ZSL306	1	Stable angina	63.1178	male	156	71	29.17	NA	NA	NA	NA	NA	NA	5.36	0.91	2.32	4.2	0.93	NA	NA	NA	NA	6.1	40	34	72.9	25	82.4	134	NA	NA	123	NA	NA	NA	NA	1	1	1	0	0	0	0	0	1	0	0	0	0
ZSL308	1	Stable angina	61.2822	female	NA	45	NA	NA	NA	NA	NA	125	80	7	1.42	1.96	3.72	0.62	0.72	0.86	152.74	5.8	6.9	30	155	55.2	106	111	63	19091	NA	268	NA	NA	NA	NA	1	1	1	0	0	0	1	1	0	0	1	0	1
ZSL310	1	Stable angina	65.8438	female	160	56	21.875	NA	NA	NA	NA	143	77	7.6	1.23	2.41	4.46	1.23	0.75	1.2	666.5	7.1	20.4	35.7	64	64.9	64.5	64.7	326.3	5524	NA	326	NA	NA	NA	NA	0	0	0	0	0	0	0	0	0	0	0	0	0
ZSL312	1	Stable angina	50.6247	male	169	80	28.01	NA	NA	NA	NA	NA	NA	4.38	1.61	2.61	4.4	0.96	0.83	0.98	112.69	5.3	5.1	38.2	22	66.3	19	101	111	NA	NA	128	NA	NA	NA	NA	NA	NA	NA	NA	NA	NA	NA	NA	NA	NA	NA	NA	NA
ZSL313	1	Stable angina	60.7178	male	172	90	30.42	NA	NA	NA	NA	NA	NA	4.9	1.71	4.11	5.56	1.14	0.97	0.89	42.24	5.4	3.6	40.1	38	67.8	26.1	52	107.7	102.8	8.64	104	NA	NA	NA	NA	NA	NA	NA	NA	NA	NA	NA	NA	NA	NA	NA	NA	NA
ZSL314	1	Stable angina	60.4164	male	164	68	25.28	NA	NA	NA	NA	NA	NA	4.5	2.76	1.74	3.6	0.96	0.69	1.1	83.33	4.8	6.4	37.6	38	66	21.5	73.5	39.1	552.6	NA	128	NA	NA	NA	NA	NA	NA	NA	NA	NA	NA	NA	NA	NA	NA	NA	NA	NA
ZSL315	1	Stable angina	62.3644	male	156	70	28.76	NA	NA	NA	NA	NA	NA	5.6	3.31	2.74	5.11	1.26	0.91	1.28	74.44	NA	10.2	41.5	37	58.4	32.7	58.5	75.6	18.62	NA	100	NA	NA	NA	NA	NA	NA	NA	NA	NA	NA	NA	NA	NA	NA	NA	NA	NA
ZSL317	1	Stable angina	47.6137	female	152	52	22.51	NA	NA	NA	NA	NA	NA	5.05	1.71	4.08	6.04	1.48	NA	NA	NA	6	7.1	34.3	14	79.1	16	72	54	NA	NA	115	NA	NA	NA	NA	NA	NA	NA	NA	NA	NA	NA	NA	NA	NA	NA	NA	NA
ZSL318	1	Stable angina	49.8493	male	173	66	22.052	NA	NA	NA	NA	136	81	5.8	2.05	3.3	4.91	1.03	0.92	0.99	71.8	6.4	7.3	36.1	14	62.8	17	85	69	69.92	NA	100	NA	NA	NA	NA	NA	NA	NA	NA	NA	NA	NA	NA	NA	NA	NA	NA	NA
ZSL319	1	Stable angina	56.9973	male	172	77	26.03	NA	NA	NA	NA	NA	NA	5.73	0.78	1.43	3.07	1.01	0.53	1.01	52.49	6.1	6.7	36.3	36	64.5	29	80	255	8.69	NA	107	NA	NA	NA	NA	NA	NA	NA	NA	NA	NA	NA	NA	NA	NA	NA	NA	NA
ZSL322	1	Stable angina	55.7808	male	170	76	26.3	NA	NA	NA	NA	NA	NA	6.35	3	4.93	6.54	1	1.23	0.85	1259.38	6.3	5.2	36.6	86	62.3	55	79	61	329.2	17.5	118	NA	NA	NA	NA	NA	NA	NA	NA	NA	NA	NA	NA	NA	NA	NA	NA	NA
ZSL325	1	Stable angina	70.5096	female	157	51	20.69	NA	NA	NA	NA	116	62	6.71	1.4	3.05	4.54	1.03	0.82	0.89	176.65	5.8	8.2	38.5	17	66.8	17	48	43.1	431.3	NA	84	NA	NA	NA	NA	NA	NA	NA	NA	NA	NA	NA	NA	NA	NA	NA	NA	NA
ZSL330	1	Stable angina	50.9123	male	171	61	20.861	NA	NA	NA	NA	151	75	4.88	1.19	2.89	4.17	0.73	NA	NA	NA	5.7	3.4	32.3	41.4	74.4	33	90	91	116	NA	159	NA	NA	NA	NA	1	1	0	0	0	0	0	0	1	1	0	0	0
ZSL332	1	Stable angina	56.0192	male	168	72	25.51	NA	NA	NA	NA	143	84	10.1	1.21	2.57	4.45	1.35	0.88	1.28	1122.02	9.4	16	40.4	26.8	71.6	21.7	73.2	64.9	NA	NA	113	NA	NA	NA	NA	1	0	0	0	0	0	0	0	0	0	0	0	0
ZSL334	1	Stable angina	59.189	male	165	54	19.835	NA	NA	NA	NA	157	98	4.72	0.74	3.17	4.1	0.75	0.84	0.67	357.33	5.6	10.3	30	28	53.3	41	89	97	1059	NA	223	NA	NA	NA	NA	1	0	0	0	0	0	0	0	0	0	0	0	0
ZSL335	1	Stable angina	58.2329	male	171	61	20.861	NA	NA	NA	NA	96	60	4.83	0.62	1.27	3.06	1.15	0.57	0.87	680.35	6	5.2	32.7	16	64	23	76	78	150.3	NA	95	NA	NA	NA	NA	1	0	0	0	0	0	0	0	0	0	0	0	0
ZSL336	1	Stable angina	59.1973	female	152	67	28.999	NA	NA	NA	NA	132	67	5.9	1.45	2.28	4.04	1.14	NA	NA	1143.7	5.9	12.8	36.3	22	61.5	21	67.4	57.7	195.1	NA	134	NA	NA	NA	NA	1	0	0	0	0	0	0	0	0	0	0	0	0
ZSL338	1	Stable angina	61.5123	male	168	73	25.865	NA	NA	NA	NA	131	78	4.99	2.81	2.17	4	0.91	0.82	0.81	141.7	5.2	9.5	36	53	68.3	42	103	123	586.5	NA	199	NA	NA	NA	NA	NA	NA	NA	NA	NA	NA	NA	NA	NA	NA	NA	NA	NA
ZSL339	1	Stable angina	45.0219	male	170	84	29.066	NA	NA	NA	NA	122	88	5.95	2.35	3.54	5.49	1.15	0.95	1.1	85.41	6	10.5	41.5	106	72.8	64	72	189	5.13	NA	131	NA	NA	NA	NA	NA	NA	NA	NA	NA	NA	NA	NA	NA	NA	NA	NA	NA
ZSL340	1	Stable angina	47.3068	male	173	62	20.716	NA	NA	NA	NA	124	80	5	1.04	1.59	2.93	0.72	0.66	0.7	146.29	6.1	7.2	34.6	19	67.5	24	56	53	8.45	NA	120	NA	NA	NA	NA	NA	NA	NA	NA	NA	NA	NA	NA	NA	NA	NA	NA	NA
ZSL341	1	Stable angina	49.2438	female	165	74.5	27.365	NA	NA	NA	NA	148	84	4.97	2.11	2.86	5.04	0.94	0.97	0.9	959.12	NA	2.4	34.7	15	64.7	18	60	48	NA	NA	102	NA	NA	NA	NA	NA	NA	NA	NA	NA	NA	NA	NA	NA	NA	NA	NA	NA
ZSL343	1	Stable angina	59.9178	male	163	52	19.572	NA	NA	NA	NA	121	82	5.81	0.73	2.74	4.18	0.91	0.94	0.84	578.47	5.7	7.8	35	67	62.1	48	73	72	1310	NA	366	NA	NA	NA	NA	NA	NA	NA	NA	NA	NA	NA	NA	NA	NA	NA	NA	NA
ZSL349	1	Stable angina	63.0849	female	150	NA	NA	NA	NA	NA	NA	NA	NA	NA	NA	NA	NA	NA	NA	NA	NA	NA	NA	NA	NA	NA	NA	NA	NA	NA	NA	NA	NA	NA	NA	NA	0	0	0	0	0	0	0	0	0	0	0	0	0
ZSL350	1	Stable angina	69.6548	male	175	76	24.82	NA	NA	NA	NA	NA	NA	NA	NA	NA	NA	NA	NA	NA	NA	NA	NA	NA	NA	NA	NA	NA	NA	NA	NA	NA	NA	NA	NA	NA	1	0	0	0	0	0	0	0	0	0	0	0	0
ZSL353	1	Stable angina	58.8795	female	NA	59	NA	NA	NA	NA	NA	136	57	NA	NA	NA	NA	NA	NA	NA	NA	NA	NA	NA	NA	NA	NA	NA	NA	NA	NA	NA	NA	NA	NA	NA	1	0	0	0	0	0	0	0	0	0	0	0	0
ZSL359	1	Stable angina	56.2438	male	160	74	28.906	NA	NA	NA	NA	113	79	7.1	1.51	1.9	3.06	0.81	0.6	0.92	107.45	NA	12.1	39.6	29	66.5	18.4	71.2	69.5	41.27	2.08	75	NA	NA	NA	NA	1	0	0	0	0	0	0	0	0	0	0	0	0
ZSL365	1	Stable angina	64.5096	male	165	70	25.712	NA	NA	NA	NA	130	68	NA	NA	NA	NA	NA	NA	NA	NA	NA	NA	NA	NA	NA	NA	NA	NA	NA	NA	NA	NA	NA	NA	NA	1	0	0	0	0	0	0	0	0	0	0	0	1
ZSL368	1	Stable angina	64.7945	male	170	63.5	21.972	NA	NA	NA	NA	147	77	NA	NA	NA	NA	NA	NA	NA	NA	NA	NA	NA	NA	NA	NA	NA	NA	NA	NA	NA	NA	NA	NA	NA	1	0	0	0	0	0	0	0	0	0	0	0	0
ZSL369	1	Stable angina	65.3041	female	150	48	21.333	NA	NA	NA	NA	111	71	NA	NA	NA	NA	NA	NA	NA	NA	NA	NA	NA	NA	NA	NA	NA	NA	NA	NA	NA	NA	NA	NA	NA	1	1	0	0	1	1	1	0	0	1	1	0	1
ZSL370	1	Stable angina	57.7562	male	173	70	23.389	NA	NA	NA	NA	168	109	5.5	0.99	3.69	6.3	1.99	NA	NA	NA	5.5	7.7	41.3	18.2	78.4	25.9	65.4	96.9	NA	NA	166	NA	NA	NA	NA	1	1	1	0	0	0	1	0	0	0	1	0	0
ZSL374	1	Stable angina	65.7041	male	170	82	28.374	NA	NA	NA	NA	169	92	NA	NA	NA	NA	NA	NA	NA	NA	NA	NA	NA	NA	NA	NA	NA	NA	NA	NA	NA	NA	NA	NA	NA	1	0	0	0	0	0	0	0	0	0	0	0	0
ZSL375	1	Stable angina	46.7945	male	168	70	24.802	NA	NA	NA	NA	133	88	NA	NA	NA	NA	NA	NA	NA	NA	NA	NA	NA	NA	NA	NA	NA	NA	NA	NA	NA	NA	NA	NA	NA	1	0	0	0	0	0	0	0	0	0	0	0	0
ZSL376	1	Stable angina	46.3616	male	168	83	29.408	NA	NA	NA	NA	125	78	10.21	0.97	2.27	4.08	1.18	0.76	1.16	158.98	6.8	7.4	37.5	NA	69.9	24	71	94	96.2	NA	131	NA	NA	NA	NA	1	0	0	0	0	0	0	0	0	0	0	1	0
ZSL377	1	Stable angina	59.0932	male	NA	80	NA	NA	NA	NA	NA	120	70	NA	NA	NA	NA	NA	NA	NA	NA	NA	NA	NA	NA	NA	NA	NA	NA	NA	NA	NA	NA	NA	NA	NA	1	0	0	0	0	0	0	0	0	0	0	0	0
ZSL378	1	Stable angina	61.4192	male	NA	74	NA	NA	NA	NA	NA	135	73	NA	NA	NA	NA	NA	NA	NA	NA	NA	NA	NA	NA	NA	NA	NA	NA	NA	NA	NA	NA	NA	NA	NA	1	0	0	0	0	0	0	0	0	0	0	0	0
ZSL379	1	Stable angina	63.6219	female	NA	NA	NA	NA	NA	NA	NA	140	63	10.21	NA	NA	NA	NA	NA	NA	NA	NA	NA	NA	NA	NA	NA	NA	NA	NA	NA	NA	NA	NA	NA	NA	1	0	0	0	0	0	0	0	0	0	0	0	0
ZSL399	1	Stable angina	56	male	NA	NA	NA	NA	NA	NA	NA	NA	NA	NA	2.11	2.71	4.91	0.96	0.81	0.96	79.04	NA	25	34.2	30	64.4	37.7	80.1	NA	NA	NA	131	NA	NA	NA	NA	1	1	0	0	0	0	0	0	0	0	0	0	0
ZSL401	1	Stable angina	67	male	NA	NA	NA	NA	NA	NA	NA	NA	NA	NA	1.06	3.01	5.23	1.46	0.83	1.78	1213.03	NA	8.9	41	15	67.2	18.6	97.3	NA	NA	NA	112	NA	NA	NA	NA	1	0	0	0	0	0	0	0	0	0	0	0	0
ZSL402	1	Stable angina	79	male	NA	NA	NA	NA	NA	NA	NA	NA	NA	NA	0.95	2.5	4.6	1.54	0.75	1.72	1386.11	NA	14.9	35.3	72	66.2	44	103.2	NA	NA	NA	143	NA	NA	NA	NA	1	0	0	0	0	0	0	0	0	0	0	0	0
ZSL403	1	Stable angina	69	male	NA	NA	NA	NA	NA	NA	NA	NA	NA	NA	0.91	3.44	5.47	1.43	0.86	1.89	118.51	NA	3.7	40.3	34	64.8	28	95	NA	NA	NA	113	NA	NA	NA	NA	1	0	0	0	0	0	0	0	0	0	0	0	0
ZSL404	1	Stable angina	68	male	NA	NA	NA	NA	NA	NA	NA	NA	NA	NA	1.61	3.15	4.57	0.91	0.88	0.96	786.15	NA	8.4	37.5	18	63.7	18.5	288	NA	NA	NA	148	NA	NA	NA	NA	0	0	0	0	0	0	0	0	0	0	0	0	0
ZSL405	1	Stable angina	66	male	NA	NA	NA	NA	NA	NA	NA	NA	NA	NA	1.57	3.88	5.72	1.07	1.2	0.74	483.12	NA	4.8	36.9	20	74.5	17.5	133.7	NA	NA	NA	253	NA	NA	NA	NA	1	0	0	0	0	0	0	0	0	0	0	0	0
ZSL408	1	Stable angina	35	male	NA	NA	NA	NA	NA	NA	NA	NA	NA	NA	2.5	4.06	5.1	1.01	1.02	0.95	45.82	NA	3.1	41.6	76	62.4	36.3	80.4	NA	NA	NA	96	NA	NA	NA	NA	1	0	0	0	0	0	0	0	0	0	0	0	0
ZSL409	1	Stable angina	60	male	NA	NA	NA	NA	NA	NA	NA	NA	NA	NA	1.29	2.93	3.98	0.75	0.86	0.69	230.36	NA	14.1	29.5	70	59	57.5	65.75	NA	NA	NA	324	NA	NA	NA	NA	1	0	0	0	0	0	0	0	0	0	0	0	0
ZSL415	1	Stable angina	43	male	NA	NA	NA	NA	NA	NA	NA	NA	NA	NA	4.07	2.6	4.84	1.31	0.81	1.13	245.85	NA	9.8	40.6	35	69.8	47.3	228.7	NA	NA	NA	544	NA	NA	NA	NA	1	0	0	0	0	0	0	0	0	0	0	0	0
ZSL416	1	Stable angina	55	male	NA	NA	NA	NA	NA	NA	NA	NA	NA	NA	1.39	2.8	4.14	0.88	0.78	0.95	369.73	NA	10.58	39.42	41.25	62.13	30.8	102.72	NA	NA	NA	140.33	NA	NA	NA	NA	1	1	0	0	0	0	0	0	0	0	0	0	0
ZSL417	1	Stable angina	42	male	NA	NA	NA	NA	NA	NA	NA	NA	NA	NA	2.23	2.88	4.36	0.77	0.89	0.74	124.13	NA	4.5	34.8	71.7	66.4	22.7	136	NA	NA	NA	231	NA	NA	NA	NA	1	0	0	0	0	0	0	0	0	0	0	0	0
ZSL422	1	Stable angina	60	male	NA	NA	NA	NA	NA	NA	NA	NA	NA	NA	1.61	2.2	3.58	0.67	0.81	1.13	245.85	NA	8.4	31.3	40	55.8	74.8	87.7	NA	NA	NA	333	NA	NA	NA	NA	1	0	0	0	0	0	0	0	0	0	0	0	0
ZSL429	1	Stable angina	77	female	NA	NA	NA	NA	NA	NA	NA	NA	NA	NA	1.33	4.37	6.16	1.08	1.21	0.83	1021.46	NA	3.1	29.2	16	64.4	14.95	88.7	NA	NA	NA	188	NA	NA	NA	NA	1	0	0	0	0	0	1	0	0	0	1	0	0
ZSL430	1	Stable angina	45	male	NA	NA	NA	NA	NA	NA	NA	NA	NA	NA	1.5	2.83	4.3	1	0.81	1.06	426.1	NA	6.6	34.3	22	60.3	20.5	86	NA	NA	NA	117	NA	NA	NA	NA	1	1	1	0	0	0	0	0	0	0	1	0	0
ZSL431	1	Stable angina	62	male	NA	NA	NA	NA	NA	NA	NA	NA	NA	NA	2.39	0.87	2.42	0.7	0.55	0.73	94.04	NA	7.4	36.8	31	60.5	23.05	98.67	NA	NA	NA	101	NA	NA	NA	NA	1	0	0	0	0	0	0	0	0	0	0	0	0
ZSL432	1	Stable angina	68	male	NA	NA	NA	NA	NA	NA	NA	NA	NA	NA	1.93	2.66	3.89	0.86	0.83	0.79	722.71	NA	5.9	35.8	22	58.2	18.85	66.3	NA	NA	NA	143	NA	NA	NA	NA	1	0	0	0	0	0	0	0	0	0	0	0	0
ZSL433	1	Stable angina	55	male	NA	NA	NA	NA	NA	NA	NA	NA	NA	NA	3.05	3.02	5	1.01	0.91	0.98	61.83	NA	8.3	38.7	23	64.5	19	65.07	NA	NA	NA	117	NA	NA	NA	NA	1	0	0	0	0	0	0	0	0	0	0	0	0
ZSL435	1	Stable angina	69	male	NA	NA	NA	NA	NA	NA	NA	NA	NA	NA	0.67	2.54	4.27	1.34	0.79	1.12	807.89	NA	10	32.1	19	56.9	25.05	97.57	NA	NA	NA	141	NA	NA	NA	NA	1	0	0	0	0	0	0	0	0	0	1	0	0
ZSL436	1	Stable angina	62	male	NA	NA	NA	NA	NA	NA	NA	NA	NA	NA	0.96	3.07	4.76	1.17	0.84	1.13	73.08	NA	4.65	30.8	28	63.8	19.1	96	NA	NA	NA	101.5	NA	NA	NA	NA	0	0	0	0	0	0	0	0	0	0	0	0	0
ZSL437	1	Stable angina	68	female	NA	NA	NA	NA	NA	NA	NA	NA	NA	NA	1.24	1.56	3.86	1.59	0.57	1.9	93.2	NA	32.6	37.2	27	62.3	24.3	70.55	NA	NA	NA	237	NA	NA	NA	NA	1	0	0	0	0	0	0	0	0	0	0	0	0
ZSL439	1	Stable angina	65	male	NA	NA	NA	NA	NA	NA	NA	NA	NA	NA	1.6	3.43	5.05	1.3	0.98	1.79	120.5	NA	5.5	39.3	18.3	75.1	20.15	109.1	NA	NA	NA	167	NA	NA	NA	NA	1	1	0	0	0	0	1	0	0	0	1	0	0
ZSL444	1	Stable angina	55	female	NA	NA	NA	NA	NA	NA	NA	NA	NA	NA	2.46	2.62	4.2	1.01	0.76	0.95	24.03	NA	3.5	36.2	31.18	69.4	30.5	66.8	NA	NA	NA	116	NA	NA	NA	NA	NA	NA	NA	NA	NA	NA	NA	NA	NA	NA	NA	NA	NA
ZSL446	1	Stable angina	74	male	NA	NA	NA	NA	NA	NA	NA	NA	NA	NA	1.87	3.5	5.23	1.24	0.9	1.6	257.76	NA	5.9	44.3	20	69.5	19.5	123.33	NA	NA	NA	108	NA	NA	NA	NA	1	0	0	0	0	0	0	0	0	0	0	0	0
ZSL450	1	Stable angina	49	female	NA	NA	NA	NA	NA	NA	NA	NA	NA	NA	3.61	4.91	7.26	1.1	1.18	0.96	122.45	NA	4.6	32.1	86	55.6	77.5	59.03	NA	NA	NA	142	NA	NA	NA	NA	1	0	0	0	0	1	0	0	0	0	1	0	0
ZSL452	1	Stable angina	62	female	NA	NA	NA	NA	NA	NA	NA	NA	NA	NA	2.09	2.82	4.48	1.21	0.71	1.21	40.32	NA	11	41.1	28.1	72.1	25.2	84.2	NA	NA	NA	155	NA	NA	NA	NA	0	1	0	0	0	0	0	0	0	0	0	0	0
ZSL453	1	Stable angina	72	male	NA	NA	NA	NA	NA	NA	NA	NA	NA	NA	1.5	4.71	6.37	1.17	1.05	1.62	339.73	NA	2.8	40.6	19	70.7	24.45	130.3	NA	NA	NA	119	NA	NA	NA	NA	1	1	0	0	0	0	0	0	0	0	0	0	0
ZSL454	1	Stable angina	62	male	NA	NA	NA	NA	NA	NA	NA	NA	NA	NA	1.51	2.53	3.81	0.82	0.71	0.84	38.46	NA	7.3	36.4	28	61	22	69.67	NA	NA	NA	130	NA	NA	NA	NA	1	0	0	0	0	1	0	0	0	0	0	0	0
ZSL466	1	Stable angina	61	NA	NA	NA	NA	NA	NA	NA	NA	NA	NA	NA	1.26	2.55	4.12	0.93	0.69	1.23	38	NA	10.5	41	31	69	24	63.7	NA	NA	NA	131	NA	NA	NA	NA	1	1	1	0	0	0	0	0	0	0	1	0	0
ZSL467	1	Stable angina	61	NA	NA	NA	NA	NA	NA	NA	NA	NA	NA	NA	3.37	3.045	4.94	0.888	0.81	1.13	23.93	NA	5.4	41.9	13	71.1	31	67.75	NA	NA	NA	100	NA	NA	NA	NA	1	0	0	0	0	0	0	0	0	0	0	0	0
ZSL468	1	Stable angina	61	NA	NA	NA	NA	NA	NA	NA	NA	NA	NA	NA	2.2	3.733	5.4	0.671	0.98	0.56	102.14	NA	20	38	13	58.7	16	86.8	NA	NA	NA	118	NA	NA	NA	NA	1	0	0	0	0	0	0	0	0	0	0	0	0
ZSL475	1	Stable angina	61	male	NA	NA	NA	NA	NA	NA	NA	NA	NA	NA	1.68	2.01	3.84	1.07	0.67	1.37	144.97	NA	9.8	36	21	63.1	20	88.45	NA	NA	NA	143	NA	NA	NA	NA	1	0	0	0	0	0	0	0	0	0	0	0	0
ZSL477	1	Stable angina	61	male	NA	NA	NA	NA	NA	NA	NA	NA	NA	NA	1.75	3.7	5.62	1.15	0.96	1.41	110.76	NA	6.2	39.7	20	67.5	36	76.2	NA	NA	NA	124	NA	NA	NA	NA	1	0	0	0	0	0	0	0	0	0	0	0	0
ZSL478	1	Stable angina	61	female	NA	NA	NA	NA	NA	NA	NA	NA	NA	NA	1.01	4.92	6.51	1.12	1.2	0.85	939.36	NA	13.7	26.4	26	63.3	34	69.65	NA	NA	NA	484	NA	NA	NA	NA	0	0	0	0	0	0	0	0	0	0	0	0	0
ZSL479	1	Stable angina	61	male	NA	NA	NA	NA	NA	NA	NA	NA	NA	NA	1.57	3.94	5.55	1.05	0.94	1.1	129.08	NA	6	36.1	26	62.8	19	83.6	NA	NA	NA	99	NA	NA	NA	NA	1	0	0	0	0	0	0	0	0	0	0	0	0
ZSL480	1	Stable angina	61	male	NA	NA	NA	NA	NA	NA	NA	NA	NA	NA	1.16	1.7	3.05	0.85	0.63	1.06	37.81	NA	6.3	39.4	36	69.3	32	91.7	NA	NA	NA	132	NA	NA	NA	NA	0	0	0	0	0	0	0	0	0	0	0	0	0
ZSL482	1	Stable angina	61	male	NA	NA	NA	NA	NA	NA	NA	NA	NA	NA	1.22	1.41	2.74	0.71	0.55	0.86	184.01	NA	6.9	39	21	61.2	19	72.3	NA	NA	NA	116	NA	NA	NA	NA	0	0	0	0	0	0	0	0	0	0	0	0	0
ZSL487	1	Stable angina	61	male	NA	NA	NA	NA	NA	NA	NA	NA	NA	NA	2.38	3.36	4.71	0.66	1.05	0.63	108.07	NA	7.5	26.3	67.5	68.3	62.67	72.4	NA	NA	NA	190	NA	NA	NA	NA	0	0	0	0	0	1	0	0	0	0	0	0	0
ZSL488	1	Stable angina	61	male	NA	NA	NA	NA	NA	NA	NA	NA	NA	NA	0.84	2.142	3.66	0.941	0.6	0.96	59.38	NA	2	40.6	35	59.7	25	76.85	NA	NA	NA	107	NA	NA	NA	NA	1	0	0	0	0	0	0	0	0	0	0	0	0
ZSL490	1	Stable angina	61	male	NA	NA	NA	NA	NA	NA	NA	NA	NA	NA	1.1	1.915	3.55	1.065	0.53	1.2	138.65	NA	8.3	43.9	7	73.5	22	73.15	NA	NA	NA	114	NA	NA	NA	NA	1	0	0	0	0	0	0	0	0	0	0	0	0
ZSL492	1	Stable angina	61	male	NA	NA	NA	NA	NA	NA	NA	NA	NA	NA	1.8	3.001	4.69	0.963	0.81	1.16	37.58	NA	9.1	47.2	51	74	28	68.25	NA	NA	NA	130	NA	NA	NA	NA	1	0	0	0	0	0	0	0	0	0	0	0	0
ZSL495	1	Stable angina	61	female	NA	NA	NA	NA	NA	NA	NA	NA	NA	NA	0.82	2.041	3.86	1.333	0.54	1.47	67.12	NA	2.1	38.3	14	67.7	19	53.4	NA	NA	NA	154	NA	NA	NA	NA	0	0	0	0	0	0	0	0	0	0	0	0	0
ZSL496	1	Stable angina	61	male	NA	NA	NA	NA	NA	NA	NA	NA	NA	NA	2.22	4.988	7.08	1.043	1.16	0.97	203.72	NA	7	43.4	25	66.3	25	101.5	NA	NA	NA	125	NA	NA	NA	NA	1	0	0	0	0	0	0	0	0	0	0	0	0
ZSL497	1	Stable angina	61	male	NA	NA	NA	NA	NA	NA	NA	NA	NA	NA	3.44	1.784	3.19	0.695	0.52	0.84	74.8	NA	6.5	44.1	17	66.1	19	74.4	NA	NA	NA	107	NA	NA	NA	NA	1	0	0	0	0	0	0	0	0	0	0	0	0
ZSL501	1	Stable angina	61	male	NA	NA	NA	NA	NA	NA	NA	NA	NA	NA	0.76	3.03	4.45	1.14	0.81	1.24	177.5	NA	16.4	28.4	27	56.6	63	80.8	NA	NA	NA	439	NA	NA	NA	NA	NA	NA	NA	NA	NA	NA	NA	NA	NA	NA	NA	NA	NA
ZSL503	1	Stable angina	61	female	NA	NA	NA	NA	NA	NA	NA	NA	NA	NA	1.11	3.82	5.76	1.27	1	1.52	129.88	NA	10.8	37.9	11	72.1	19	53.7	NA	NA	NA	133	NA	NA	NA	NA	1	0	0	0	0	0	0	0	0	0	0	0	0
ZSL505	1	Unstable angina	61	male	NA	NA	NA	NA	NA	NA	NA	NA	NA	NA	1.64	4.69	6.55	1.16	1.02	1.49	123.24	NA	8	38.3	23	70.9	24	73.6	NA	NA	NA	157	NA	NA	NA	NA	NA	NA	NA	NA	NA	NA	NA	NA	NA	NA	NA	NA	NA
ZSL506	1	Stable angina	61	male	NA	NA	NA	NA	NA	NA	NA	NA	NA	NA	4.83	1.14	3.89	0.75	0.62	0.95	381.33	NA	6.2	43	22.5	67.1	20.5	80.8	NA	NA	NA	101	NA	NA	NA	NA	1	1	1	0	0	0	1	0	0	0	1	0	0
ZSL510	1	AMI	61	male	NA	NA	NA	NA	NA	NA	NA	NA	NA	NA	1.14	2.364	3.85	0.861	0.66	0.91	107.47	NA	12.3	34.5	35	61.8	33	104	NA	NA	NA	149	NA	NA	NA	NA	1	1	1	0	0	0	0	0	0	0	1	0	0
ZSL512	1	Unstable angina	61	male	NA	NA	NA	NA	NA	NA	NA	NA	NA	NA	1.28	1.923	3.33	0.872	0.62	0.74	216.68	NA	13.23	37.53	43	62.5	46.75	93.6	NA	NA	NA	156	NA	NA	NA	NA	1	0	0	0	0	0	0	0	0	0	0	0	0
ZSL515	1	Stable angina	61	female	NA	NA	NA	NA	NA	NA	NA	NA	NA	NA	1.35	3.82	5.91	1.23	0.95	1.38	84.31	NA	11.7	36.5	26	65.8	22	47	NA	NA	NA	151	NA	NA	NA	NA	NA	NA	NA	NA	NA	NA	NA	NA	NA	NA	NA	NA	NA
ZSL516	1	Stable angina	61	male	NA	NA	NA	NA	NA	NA	NA	NA	NA	NA	1.67	2.06	3.44	0.78	0.66	0.94	143.2	NA	4	37.4	23	63.8	16	91.7	NA	NA	NA	104	NA	NA	NA	NA	NA	NA	NA	NA	NA	NA	NA	NA	NA	NA	NA	NA	NA
ZSL517	1	Stable angina	61	female	NA	NA	NA	NA	NA	NA	NA	NA	NA	NA	0.93	2.4	4.39	1.4	0.71	1.76	85.26	NA	9.15	38.3	27	67	30.33	68.33	NA	NA	NA	122	NA	NA	NA	NA	0	0	0	0	0	1	0	0	0	0	0	0	0
ZSL520	1	Stable angina	61	male	NA	NA	NA	NA	NA	NA	NA	NA	NA	NA	1.86	3	4.91	1.27	0.76	1.58	432.41	NA	5.4	32.9	22	59.1	40	98.5	NA	NA	NA	243	NA	NA	NA	NA	0	0	0	0	0	0	0	0	0	0	0	0	0
ZSL524	1	Stable angina	61	male	NA	NA	NA	NA	NA	NA	NA	NA	NA	NA	3.23	1.68	4.06	0.94	0.65	1.2	34.51	NA	7.1	38.3	61	68.7	65	87.2	NA	NA	NA	152	NA	NA	NA	NA	1	0	0	0	0	0	0	0	0	0	0	0	0
ZSL525	1	Stable angina	61	male	NA	NA	NA	NA	NA	NA	NA	NA	NA	NA	1.24	1.967	3.23	0.763	0.57	0.87	109.45	NA	0.5	35.8	20	62.5	19	78	NA	NA	NA	91	NA	NA	NA	NA	0	0	0	0	0	0	0	0	0	0	0	0	0
ZSL527	1	Stable angina	61	male	NA	NA	NA	NA	NA	NA	NA	NA	NA	NA	1.25	2.178	3.35	0.663	0.61	0.74	139.35	NA	9	38.6	42	63.3	24	84.6	NA	NA	NA	121	NA	NA	NA	NA	1	0	0	0	0	0	0	0	0	0	0	0	0
ZSL529	1	Stable angina	61	male	NA	NA	NA	NA	NA	NA	NA	NA	NA	NA	4.2	3.107	5.17	1.216	0.54	1.56	76.42	NA	2.3	43.1	16	72.9	23	93.3	NA	NA	NA	112	NA	NA	NA	NA	1	0	0	0	0	0	0	0	0	0	0	0	0
ZSL530	1	Stable angina	61	NA	NA	NA	NA	NA	NA	NA	NA	NA	NA	NA	1.8	2.88	4.59	1.03	0.81	1.13	245.85	NA	8.4	37.48	31.18	65.32	29.74	90.36	NA	NA	NA	161.87	NA	NA	NA	NA	NA	NA	NA	NA	NA	NA	NA	NA	NA	NA	NA	NA	NA
ZSL532	1	Stable angina	61	male	NA	NA	NA	NA	NA	NA	NA	NA	NA	NA	1.1	2.297	3.65	0.83	0.62	0.82	47.48	NA	8.1	44.7	45	72.5	30	75.8	NA	NA	NA	133	NA	NA	NA	NA	1	0	0	0	0	0	0	0	0	0	0	0	0
[truncated: 5 more columns]
