# Supplementary material for: The gut microbiome in atherosclerotic cardiovascular disease
Source: Nat Commun. 2017 Oct 10;8:845. doi: 10.1038/s41467-017-00900-1 (PMC5635030; doi:10.1038/s41467-017-00900-1)
Supplement: Supplementary file 4 — Supplementary Data 2 [file 41467_2017_900_MOESM4_ESM.xlsx]

## Sheet: Supplementary Data 2
Supplementary Data 2 Statistics for the metagenomic shotgun sequencing data of the ACVD cohort.
Samples	EBI ID	EBI Secondary accession	Raw Reads Count	Raw Base Count (Gb)	Low Quality Reads Count	Low Quality (%)	Human Reads count	Human (%)	High Quality Reads Count	High Quality Base Count (G)	High Quality Reads Count (%)	Map to 9.9M GeneSet reads count	Map to 9.9M GeneSet reads count (%)
N235	ERS1801090	SAMEA104142072	58627916	5.863	1425310	0.0243111	18060	0.00031572	57184546	5.71845	0.975381	39636991	69.314
N234	ERS1801091	SAMEA104142073	56314814	5.631	1225768	0.0217664	6602	0.000119842	55082444	5.50824	0.978116	42121579	76.47
N233	ERS1801092	SAMEA104142074	59324088	5.932	1107902	0.0186754	3966	6.81254e-05	58212220	5.82122	0.981258	47152775	81.002
N220	ERS1801093	SAMEA104142075	66036476	6.604	1515588	0.0229508	250612	0.0038842	64270276	6.42703	0.973254	49276377	76.671
N213	ERS1801094	SAMEA104142076	54464910	5.446	1563112	0.0286994	29646	0.000560397	52872152	5.28722	0.970756	40195219	76.023
N168	ERS1801095	SAMEA104142077	63332236	6.333	1948508	0.0307664	908448	0.0147995	60475280	6.04753	0.954889	47968837	79.32
N167	ERS1801096	SAMEA104142078	61536564	6.154	1248544	0.0202895	107968	0.00179087	60180052	6.01801	0.977956	44069409	73.229
ZSL369	ERS1801097	SAMEA104142079	43232018	4.323	1269630	0.0293678	5544	0.000132118	41956844	4.19568	0.970504	33672737	80.256
ZSL368	ERS1801098	SAMEA104142080	53277206	5.328	1820254	0.0341657	8514	0.000165459	51448438	5.14484	0.965674	42558524	82.721
ZSL365	ERS1801099	SAMEA104142081	42203394	4.22	1115606	0.026434	19636	0.000477904	41068152	4.10682	0.973101	32405988	78.908
ZSL359	ERS1801100	SAMEA104142082	52439042	5.244	1905586	0.0363391	2302	4.5554e-05	50531154	5.05312	0.963617	42468517	84.044
ZSL353	ERS1801101	SAMEA104142083	74829512	7.483	2263836	0.0302533	28634	0.000394594	72537042	7.2537	0.969364	59969069	82.674
ZSL350	ERS1801102	SAMEA104142084	42240098	4.224	1154724	0.0273372	6616	0.000161031	41078758	4.10788	0.972506	32139823	78.24
ZSL349	ERS1801103	SAMEA104142085	40765898	4.077	1167736	0.0286449	5182	0.000130865	39592980	3.9593	0.971228	31499763	79.559
ZSL254	ERS1801104	SAMEA104142086	44310836	4.431	1257176	0.0283718	8174	0.000189856	43045486	4.30455	0.971444	35662924	82.849
N288	ERS1801105	SAMEA104142087	55895116	5.59	3135540	0.0560969	77464	0.00146825	52682112	5.26821	0.942517	44058174	83.63
N287	ERS1801106	SAMEA104142088	46452994	4.645	1961030	0.0422154	73154	0.00164421	44418810	4.44188	0.95621	36562972	82.314
N281	ERS1801107	SAMEA104142089	63884724	6.388	1885022	0.0295066	45244	0.000729745	61954458	6.19545	0.969785	50433476	81.404
ZSL379	ERS1801108	SAMEA104142090	71870522	7.187	2413152	0.0335764	20034	0.000288436	69437336	6.94373	0.966145	56165796	80.887
ZSL378	ERS1801109	SAMEA104142091	69693488	6.969	2384426	0.034213	6740	0.000100135	67302322	6.73023	0.96569	54959946	81.661
ZSL377	ERS1801110	SAMEA104142092	48395984	4.84	1941868	0.0401246	14602	0.000314332	46439514	4.64395	0.959574	36024130	77.572
ZSL376	ERS1801111	SAMEA104142093	48159452	4.816	1915094	0.0397657	10846	0.000234537	46233512	4.62335	0.960009	37519982	81.153
ZSL375	ERS1801112	SAMEA104142094	42476658	4.248	1498328	0.0352741	161944	0.00395194	40816386	4.08164	0.960913	33069716	81.021
ZSL374	ERS1801113	SAMEA104142095	44525880	4.453	1240112	0.0278515	167754	0.0038755	43118014	4.3118	0.968381	31340227	72.685
ZSL370	ERS1801114	SAMEA104142096	42900684	4.29	1163120	0.0271119	4658	0.000111602	41732906	4.17329	0.97278	34545393	82.777
N268	ERS1801115	SAMEA104142097	62387642	6.239	2044866	0.0327768	23932	0.000396601	60318844	6.03188	0.96684	49606410	82.24
N267	ERS1801116	SAMEA104142098	59528554	5.953	1939310	0.0325778	108904	0.00189105	57480340	5.74803	0.965593	46180415	80.341
N251	ERS1801117	SAMEA104142099	56917118	5.692	1828450	0.0321248	7984	0.00014493	55080684	5.50807	0.967735	44432704	80.668
N245	ERS1801118	SAMEA104142100	55450110	5.545	2017728	0.0363882	37886	0.000709046	53394496	5.33945	0.962929	42746074	80.057
N241	ERS1801119	SAMEA104142101	62117766	6.212	2415482	0.0388855	21878	0.000366452	59680406	5.96804	0.960762	47151726	79.007
N240	ERS1801120	SAMEA104142102	64210432	6.421	2515140	0.0391703	14686	0.000238041	61680606	6.16806	0.960601	47771531	77.45
N249	ERS1801121	SAMEA104142103	65329606	6.533	1984928	0.0303833	17310	0.000273267	63327368	6.33274	0.969352	50064651	79.057
N248	ERS1801122	SAMEA104142104	61765358	6.177	1713676	0.0277449	6548	0.000109039	60045134	6.00451	0.972149	48383914	80.579
N247	ERS1801123	SAMEA104142105	60612958	6.061	1532056	0.025276	102384	0.00173295	58978518	5.89785	0.973035	47203954	80.036
N244	ERS1801124	SAMEA104142106	62737168	6.274	1875972	0.0299021	30896	0.000507647	60830300	6.08303	0.969605	49896435	82.026
N242	ERS1801125	SAMEA104142107	58907594	5.891	1644040	0.0279088	38658	0.000675089	57224896	5.72249	0.971435	47113712	82.331
N239	ERS1801126	SAMEA104142108	54433418	5.443	1561472	0.0286859	28632	0.000541535	52843314	5.28433	0.970788	42738616	80.878
N237	ERS1801127	SAMEA104142109	60407642	6.041	2023260	0.0334934	33946	0.000581423	58350436	5.83504	0.965945	46030744	78.887
N236	ERS1801128	SAMEA104142110	63504298	6.35	1838394	0.0289491	3768	6.11035e-05	61662136	6.16621	0.970992	49750606	80.683
N232	ERS1801129	SAMEA104142111	64922244	6.492	1960986	0.0302051	77344	0.00122844	62883914	6.28839	0.968604	50082443	79.643
N231	ERS1801130	SAMEA104142112	59890788	5.989	1799660	0.030049	22442	0.000386324	58068686	5.80687	0.969576	44942676	77.396
N227	ERS1801131	SAMEA104142113	70605710	7.061	2460806	0.0348528	1295828	0.0190158	66849076	6.68491	0.946794	53654863	80.263
N226	ERS1801132	SAMEA104142114	65863008	6.586	2657702	0.040352	53094	0.000840024	63152212	6.31522	0.958842	48682069	77.087
N225	ERS1801133	SAMEA104142115	64766932	6.477	2807118	0.0433418	21510	0.00034716	61938304	6.19383	0.956326	49709737	80.257
N224	ERS1801134	SAMEA104142116	45611786	4.561	2001152	0.0438736	9938	0.00022788	43600696	4.36007	0.955909	33303597	76.383
N223	ERS1801135	SAMEA104142117	60613872	6.061	2124650	0.0350522	47316	0.00080897	58441906	5.84419	0.964167	46240788	79.123
N222	ERS1801136	SAMEA104142118	70568970	7.057	2698656	0.0382414	123616	0.00182136	67746698	6.77467	0.960007	47696410	70.404
N221	ERS1801137	SAMEA104142119	69934256	6.993	2204210	0.0315183	6864	0.000101344	67723182	6.77232	0.968384	53871111	79.546
N218	ERS1801138	SAMEA104142120	64337270	6.434	2033798	0.0316115	7598	0.000121951	62295874	6.22959	0.96827	50015090	80.286
N215	ERS1801139	SAMEA104142121	67532348	6.753	1954790	0.028946	445268	0.00678994	65132290	6.51323	0.964461	54313979	83.39
N214	ERS1801140	SAMEA104142122	55936804	5.594	1763758	0.0315313	87396	0.00161327	54085650	5.40856	0.966906	42196802	78.018
N210	ERS1801141	SAMEA104142123	33463796	3.346	763524	0.0228164	5866	0.000179387	32694406	3.26944	0.977008	26582461	81.306
N209	ERS1801142	SAMEA104142124	52280230	5.228	1841838	0.0352301	5924	0.00011745	50432468	5.04325	0.964657	41183972	81.662
N207	ERS1801143	SAMEA104142125	42589006	4.259	1557284	0.0365654	6454	0.000157293	41025268	4.10253	0.963283	32295079	78.72
N206	ERS1801144	SAMEA104142126	36904472	3.69	824618	0.0223447	10902	0.000302163	36068952	3.6069	0.97736	29304618	81.246
N204	ERS1801145	SAMEA104142127	27107576	2.711	767048	0.0282964	7220	0.000274102	26333308	2.63333	0.971437	20862508	79.225
N203	ERS1801146	SAMEA104142128	59557016	5.956	1183524	0.0198721	156406	0.0026794	58217086	5.82171	0.977502	48001421	82.452
N202	ERS1801147	SAMEA104142129	47390292	4.739	1182124	0.0249444	21124	0.000457149	46187044	4.6187	0.97461	37461852	81.109
N201	ERS1801148	SAMEA104142130	67093086	6.709	1518436	0.0226318	4772	7.2772e-05	65569878	6.55699	0.977297	54222453	82.694
N200	ERS1801149	SAMEA104142131	64781202	6.478	1678356	0.0259081	23504	0.000372471	63079342	6.30793	0.973729	48408730	76.743
N199	ERS1801150	SAMEA104142132	60625372	6.063	1726238	0.0284739	11070	0.000187948	58888064	5.88881	0.971344	48127912	81.728
N198	ERS1801151	SAMEA104142133	48258372	4.826	862310	0.0178686	771368	0.0162749	46624694	4.66247	0.966147	37345561	80.098
N197	ERS1801152	SAMEA104142134	61132790	6.113	1612224	0.0263725	817954	0.0137424	58702612	5.87026	0.960248	46907902	79.908
N195	ERS1801153	SAMEA104142135	51261734	5.126	1179606	0.0230114	12986	0.000259294	50069142	5.00691	0.976735	39935781	79.761
N194	ERS1801154	SAMEA104142136	59999688	6	2779976	0.0463332	30030	0.000524819	57189682	5.71897	0.953166	46968117	82.127
N193	ERS1801155	SAMEA104142137	61576718	6.158	1466206	0.023811	8960	0.000149059	60101552	6.01016	0.976043	48102147	80.035
N191	ERS1801156	SAMEA104142138	58704246	5.87	1429548	0.0243517	2740	4.78396e-05	57271958	5.7272	0.975602	47698622	83.284
N190	ERS1801157	SAMEA104142139	63064744	6.306	1711212	0.0271342	4666	7.6051e-05	61348866	6.13489	0.972792	49553945	80.774
N189	ERS1801158	SAMEA104142140	73250288	7.325	1583102	0.0216122	38226	0.000533382	71628960	7.1629	0.977866	57672868	80.516
N188	ERS1801159	SAMEA104142141	68668770	6.867	2572952	0.037469	101442	0.00153477	65994376	6.59944	0.961054	51471357	77.994
N187	ERS1801160	SAMEA104142142	56040940	5.604	2970126	0.0529992	18814	0.000354507	53052000	5.3052	0.946665	40832547	76.967
N186	ERS1801161	SAMEA104142143	64235156	6.424	1640432	0.0255379	29508	0.000471414	62565216	6.25652	0.974003	51012544	81.535
N185	ERS1801162	SAMEA104142144	72306632	7.231	2127182	0.0294189	4400	6.26964e-05	70175050	7.0175	0.97052	57758739	82.307
N184	ERS1801163	SAMEA104142145	55174198	5.517	1273234	0.0230766	32960	0.000611492	53868004	5.3868	0.976326	42276551	78.482
N182	ERS1801164	SAMEA104142146	61221430	6.122	2126976	0.0347423	17572	0.000297354	59076882	5.90769	0.964971	46142306	78.106
N176	ERS1801165	SAMEA104142147	60667402	6.067	1851154	0.0305132	3690	6.27378e-05	58812558	5.88126	0.969426	46746754	79.484
N175	ERS1801166	SAMEA104142148	65458008	6.546	3564748	0.0544585	269664	0.00435692	61623596	6.16236	0.941422	51565543	83.678
N174	ERS1801167	SAMEA104142149	77311354	7.731	2218804	0.0286996	7934	0.000105656	75084616	7.50846	0.971198	61992309	82.563
N173	ERS1801168	SAMEA104142150	64155094	6.416	2096952	0.0326857	10276	0.000165587	62047866	6.20479	0.967154	48827235	78.693
N172	ERS1801169	SAMEA104142151	69041868	6.904	1678930	0.0243176	8350	0.000123955	67354588	6.73546	0.975561	55217996	81.981
N171	ERS1801170	SAMEA104142152	64195660	6.42	1856970	0.0289267	3264	5.23591e-05	62335426	6.23354	0.971022	50800348	81.495
N170	ERS1801171	SAMEA104142153	74916314	7.492	2313418	0.03088	63614	0.000876191	72539282	7.25393	0.968271	59561294	82.109
ZSL343	ERS1801172	SAMEA104142154	56464212	5.646	1991422	0.0352687	4396	8.07008e-05	54468394	5.44684	0.964653	44126560	81.013
ZSL341	ERS1801173	SAMEA104142155	80822716	8.082	2327278	0.0287949	18290	0.000233007	78477148	7.84771	0.970979	62898025	80.148
ZSL340	ERS1801174	SAMEA104142156	61935900	6.194	1918540	0.0309762	38220	0.000636816	59979140	5.99791	0.968407	47674970	79.486
ZSL339	ERS1801175	SAMEA104142157	65365808	6.537	1637002	0.0250437	18598	0.00029183	63710208	6.37102	0.974672	50552029	79.347
ZSL338	ERS1801176	SAMEA104142158	54492086	5.449	1489852	0.0273407	53952	0.00101792	52948282	5.29483	0.971669	43115727	81.43
ZSL336	ERS1801177	SAMEA104142159	48629940	4.863	1371132	0.0281952	5510	0.000116592	47253298	4.72533	0.971691	39162900	82.879
ZSL335	ERS1801178	SAMEA104142160	60966710	6.097	2510122	0.041172	88124	0.00150751	58368464	5.83685	0.957383	41463979	71.038
ZSL334	ERS1801179	SAMEA104142161	60737708	6.074	1404146	0.0231182	4632	7.80671e-05	59328930	5.93289	0.976806	48892573	82.409
ZSL332	ERS1801180	SAMEA104142162	53024758	5.302	2027728	0.0382412	182156	0.00357189	50814874	5.08149	0.958324	39018353	76.785
ZSL330	ERS1801181	SAMEA104142163	53202156	5.32	1126034	0.0211652	14698	0.000282241	52061424	5.20614	0.978559	43701115	83.941
ZSL325	ERS1801182	SAMEA104142164	51550452	5.155	1503558	0.0291667	1042232	0.0208251	49004662	4.90047	0.950616	39016573	79.618
ZSL322	ERS1801183	SAMEA104142165	36967848	3.697	1515516	0.0409955	242806	0.0068488	35209526	3.52095	0.952436	29118324	82.7
ZSL319	ERS1801184	SAMEA104142166	28021286	2.802	1225410	0.0437314	74906	0.00279543	26720970	2.6721	0.953595	22446770	84.004
ZSL318	ERS1801185	SAMEA104142167	39163652	3.916	1815892	0.0463668	5660	0.000151549	37342100	3.73421	0.953489	29345990	78.587
ZSL317	ERS1801186	SAMEA104142168	32874388	3.287	1581544	0.0481087	830070	0.0265259	30462774	3.04628	0.926642	24241173	79.576
ZSL315	ERS1801187	SAMEA104142169	54021926	5.402	1321402	0.0244605	5540	0.000105122	52694984	5.2695	0.975437	44112186	83.712
ZSL314	ERS1801188	SAMEA104142170	56509538	5.651	1683258	0.0297871	22884	0.000417391	54803396	5.48034	0.969808	44354699	80.934
ZSL313	ERS1801189	SAMEA104142171	56788064	5.679	2753204	0.0484821	16532	0.000305951	54018328	5.40183	0.951227	44527289	82.43
ZSL312	ERS1801190	SAMEA104142172	57997166	5.8	1985450	0.0342336	14810	0.000264409	55996906	5.59969	0.965511	45600035	81.433
ZSL310	ERS1801191	SAMEA104142173	76233144	7.623	1932194	0.0253459	58098	0.000781928	74242852	7.42429	0.973892	59320388	79.9
ZSL308	ERS1801192	SAMEA104142174	68512610	6.851	1464322	0.021373	6686	9.97192e-05	67041602	6.70416	0.978529	53323706	79.538
ZSL306	ERS1801193	SAMEA104142175	61611732	6.161	1667868	0.0270706	1161792	0.0193813	58782072	5.87821	0.954073	48072917	81.782
ZSL302	ERS1801194	SAMEA104142176	60347960	6.035	1712386	0.0283752	16354	0.000278909	58619220	5.86192	0.971354	47802411	81.547
ZSL301	ERS1801195	SAMEA104142177	56607598	5.661	1248888	0.0220622	307282	0.00555074	55051428	5.50514	0.97251	45016129	81.771
ZSL300	ERS1801196	SAMEA104142178	57453952	5.745	1720910	0.0299529	175034	0.00314058	55558008	5.5558	0.967001	44216304	79.586
ZSL297	ERS1801197	SAMEA104142179	62216326	6.222	1339282	0.0215262	1972750	0.0324055	58904294	5.89043	0.946766	48162713	81.764
ZSL294	ERS1801198	SAMEA104142180	68002632	6.8	1795816	0.026408	97956	0.00147955	66108860	6.61089	0.972151	55037998	83.254
ZSL292	ERS1801199	SAMEA104142181	61152546	6.115	1839514	0.0300807	58890	0.000992868	59254142	5.92541	0.968956	48937216	82.589
ZSL291	ERS1801200	SAMEA104142182	61518040	6.152	1523906	0.0247717	281278	0.00468843	59712856	5.97129	0.970656	49941692	83.636
ZSL290	ERS1801201	SAMEA104142183	57999890	5.8	4565180	0.0787101	29192	0.000546312	53405518	5.34055	0.920787	43199998	80.891
ZSL289	ERS1801202	SAMEA104142184	63113408	6.311	1565172	0.0247994	21814	0.000354421	61526422	6.15264	0.974855	50276096	81.715
ZSL283	ERS1801203	SAMEA104142185	66397704	6.64	1677618	0.0252662	12852	0.000198578	64707234	6.47072	0.97454	51937245	80.265
ZSL282	ERS1801204	SAMEA104142186	55923154	5.592	1457418	0.0260611	5566	0.000102193	54460170	5.44602	0.973839	43679301	80.204
ZSL281	ERS1801205	SAMEA104142187	47715894	4.772	1996718	0.041846	6080	0.000132986	45713096	4.57131	0.958027	36895239	80.71
ZSL280	ERS1801206	SAMEA104142188	59392132	5.939	2511108	0.0422801	16012	0.0002815	56865012	5.6865	0.95745	46479913	81.737
ZSL277	ERS1801207	SAMEA104142189	55054990	5.505	1979416	0.0359534	727972	0.0137158	52347602	5.23476	0.950824	42259099	80.728
ZSL275	ERS1801208	SAMEA104142190	59006440	5.901	2743652	0.0464975	0	0	56262788	5.62628	0.953502	45307349	80.528
ZSL273	ERS1801209	SAMEA104142191	58189690	5.819	1858542	0.0319394	56992	0.00101173	56274156	5.62742	0.967081	45564016	80.968
ZSL272	ERS1801210	SAMEA104142192	57271416	5.727	1680024	0.0293344	0	0	55591392	5.55914	0.970666	45275716	81.444
ZSL271	ERS1801211	SAMEA104142193	49676132	4.968	2560786	0.0515496	0	0	47115346	4.71153	0.94845	38609428	81.947
ZSL270	ERS1801212	SAMEA104142194	59481194	5.948	2368602	0.039821	6278	0.000109923	57106314	5.71063	0.960073	45444816	79.579
ZSL267	ERS1801213	SAMEA104142195	52273506	5.227	2164042	0.0413984	12662	0.000252687	50096802	5.00968	0.958359	40956319	81.754
ZSL266	ERS1801214	SAMEA104142196	72710034	7.271	5107564	0.0702457	64056	0.000947539	67538414	6.75384	0.928873	50960266	75.454
ZSL265	ERS1801215	SAMEA104142197	48749882	4.875	1252054	0.0256832	14688	0.000309235	47483140	4.74831	0.974015	40114019	84.481
ZSL261	ERS1801216	SAMEA104142198	59204888	5.92	1875092	0.0316712	6324	0.000110309	57323472	5.73235	0.968222	47051105	82.08
ZSL253	ERS1801217	SAMEA104142199	54868776	5.487	1554878	0.0283381	0	0	53313898	5.33139	0.971662	42747415	80.181
ZSL252	ERS1801218	SAMEA104142200	61291990	6.129	2120792	0.0346015	6324	0.000106876	59164874	5.91649	0.965295	48311924	81.656
ZSL248	ERS1801219	SAMEA104142201	62793962	6.279	1920576	0.0305854	0	0	60873386	6.08734	0.969415	48547212	79.751
ZSL240	ERS1801220	SAMEA104142202	57160078	5.716	1377524	0.0240994	18768	0.000336449	55763786	5.57638	0.975572	44899339	80.517
ZSL239	ERS1801221	SAMEA104142203	60899692	6.09	1622940	0.0266494	129276	0.00218089	59147476	5.91475	0.971228	46331873	78.333
ZSL238	ERS1801222	SAMEA104142204	61774268	6.177	1464336	0.0237046	2728	4.5233e-05	60307204	6.03072	0.976251	48557513	80.517
ZSL237	ERS1801223	SAMEA104142205	57392608	5.739	1230270	0.021436	5562	9.90343e-05	56156776	5.61568	0.978467	41438176	73.79
ZSL236	ERS1801224	SAMEA104142206	55800420	5.58	1391002	0.0249282	29586	0.000543766	54379832	5.43798	0.974542	43059589	79.183
ZSL235	ERS1801225	SAMEA104142207	56236374	5.624	1382284	0.0245799	3646	6.64672e-05	54850444	5.48504	0.975355	43369465	79.069
ZSL234	ERS1801226	SAMEA104142208	66642728	6.664	1355574	0.0203409	16732	0.000256283	65270422	6.52704	0.979408	53179052	81.475
ZSL229	ERS1801227	SAMEA104142209	76704438	7.67	1990008	0.0259438	31074	0.000415904	74683356	7.46834	0.973651	60127992	80.511
N155	ERS1801228	SAMEA104142210	77395914	7.74	1977150	0.0255459	1991786	0.0264097	73426978	7.3427	0.948719	60462281	82.343
N153	ERS1801229	SAMEA104142211	85526492	8.553	2173854	0.0254173	5090	6.10659e-05	83347548	8.33475	0.974523	66914385	80.284
N150	ERS1801230	SAMEA104142212	78671864	7.867	1590672	0.0202191	1330	1.72545e-05	77079862	7.70799	0.979764	63726013	82.675
N148	ERS1801231	SAMEA104142213	76679098	7.668	2427242	0.0316545	13582	0.000182918	74238274	7.42383	0.968168	59903630	80.691
N143	ERS1801232	SAMEA104142214	56985566	5.699	3129940	0.0549251	31410	0.000583226	53824216	5.38242	0.944524	43403244	80.639
N142	ERS1801233	SAMEA104142215	81512514	8.151	5151124	0.0631943	26698	0.000349627	76334692	7.63347	0.936478	60077934	78.703
N136	ERS1801234	SAMEA104142216	78454338	7.845	2094314	0.0266947	3770	4.93714e-05	76356254	7.63563	0.973257	59565476	78.01
N140	ERS1801235	SAMEA104142217	74090808	7.409	2136514	0.0288364	128292	0.00178297	71826002	7.1826	0.969432	57922550	80.643
N152	ERS1801236	SAMEA104142218	78393874	7.839	2137156	0.0272618	11520	0.000151069	76245198	7.62452	0.972591	60663267	79.563
N149	ERS1801237	SAMEA104142219	71095026	7.11	1941266	0.0273052	13682	0.000197849	69140078	6.91401	0.972502	56911215	82.313
N147	ERS1801238	SAMEA104142220	65678322	6.568	1416912	0.0215735	4178	6.50157e-05	64257232	6.42572	0.978363	49757172	77.434
N137	ERS1801239	SAMEA104142221	79403604	7.94	2793956	0.0351868	1554	2.02847e-05	76608094	7.66081	0.964794	65398534	85.368
N109	ERS1801240	SAMEA104142222	68747564	6.875	2034410	0.0295925	5928	8.8858e-05	66707226	6.67072	0.970321	55140546	82.661
N135	ERS1801241	SAMEA104142223	63035130	6.304	1482704	0.0235219	14640	0.000237846	61537786	6.15378	0.976246	52256768	84.918
N129	ERS1801242	SAMEA104142224	66866142	6.687	1313856	0.019649	56566	0.000862914	65495720	6.54957	0.979505	53689376	81.974
N128	ERS1801243	SAMEA104142225	67239806	6.724	1430668	0.0212771	7158	0.000108769	65801980	6.5802	0.978616	55829724	84.845
N127	ERS1801244	SAMEA104142226	72591082	7.259	2516406	0.0346655	13648	0.000194764	70061028	7.0061	0.965146	54768378	78.172
N125	ERS1801245	SAMEA104142227	58858074	5.886	986968	0.0167686	3330	5.75417e-05	57867776	5.78678	0.983175	47522555	82.123
N124	ERS1801246	SAMEA104142228	63093648	6.309	1268026	0.0200975	201970	0.00326677	61623652	6.16237	0.976701	49986976	81.117
N123	ERS1801247	SAMEA104142229	60099564	6.01	4923642	0.0819248	50234	0.000910433	55125688	5.51257	0.917239	43012891	78.027
N121	ERS1801248	SAMEA104142230	76784950	7.678	1828954	0.0238192	33938	0.000452772	74922058	7.49221	0.975739	60231605	80.392
N118	ERS1801249	SAMEA104142231	73895636	7.39	3956706	0.0535445	3384598	0.0483936	66554332	6.65543	0.900653	52546119	78.952
N117	ERS1801250	SAMEA104142232	81456774	8.146	2371482	0.0291134	2370302	0.0299715	76714990	7.6715	0.941788	61543150	80.223
N116	ERS1801251	SAMEA104142233	66012250	6.601	1686642	0.0255504	31930	0.000496381	64293678	6.42937	0.973966	51761480	80.508
N115	ERS1801252	SAMEA104142234	55671994	5.567	1487490	0.0267188	6904	0.000127417	54177600	5.41776	0.973157	43626208	80.524
N111	ERS1801253	SAMEA104142235	72069670	7.207	1377980	0.0191201	7994	0.000113083	70683696	7.06837	0.980769	59094217	83.604
N110	ERS1801254	SAMEA104142236	79356840	7.936	6059058	0.0763521	88612	0.00120893	73209170	7.32092	0.922531	56058033	76.572
ZSL-153	ERS1801255	SAMEA104142237	52458654	5.246	985742	0.0187908	19804	0.000384746	51453108	5.14531	0.980832	37856946	73.576
ZSL-151	ERS1801256	SAMEA104142238	49724590	4.972	1332262	0.0267928	48604	0.00100437	48343724	4.83437	0.97223	36790126	76.101
ZSL-146	ERS1801257	SAMEA104142239	64788666	6.479	3443862	0.0531553	576678	0.0094006	60768126	6.07681	0.937944	44883313	73.86
ZSL-138	ERS1801258	SAMEA104142240	43029018	4.303	683912	0.0158942	13844	0.000326933	42331262	4.23313	0.983784	35046958	82.792
ZSL-137	ERS1801259	SAMEA104142241	43227764	4.323	932074	0.0215619	409358	0.00967848	41886332	4.18863	0.968968	33085194	78.988
ZSL-133	ERS1801260	SAMEA104142242	44413460	4.441	809260	0.0182211	49878	0.00114388	43554322	4.35543	0.980656	33761010	77.515
ZSL-132	ERS1801261	SAMEA104142243	44128564	4.413	864218	0.0195841	31518	0.000728498	43232828	4.32328	0.979702	33647716	77.829
ZSL-131	ERS1801262	SAMEA104142244	44157182	4.416	1037968	0.0235062	8468	0.000196386	43110746	4.31107	0.976302	34259073	79.468
ZSL-129	ERS1801263	SAMEA104142245	47200790	4.72	925146	0.0196002	40320	0.000871301	46235324	4.62353	0.979546	36859061	79.721
ZSL-128	ERS1801264	SAMEA104142246	59995574	6	1201144	0.0200205	29436	0.00050066	58764994	5.8765	0.979489	42807718	72.846
ZSL-127	ERS1801265	SAMEA104142247	58333452	5.833	1320780	0.0226419	13062	0.000229107	56999610	5.69996	0.977134	46160220	80.983
ZSL-105	ERS1801266	SAMEA104142248	49380248	4.938	1032058	0.0209002	23232	0.000480514	48324958	4.8325	0.978629	35794660	74.071
ZSL-103	ERS1801267	SAMEA104142249	40176110	4.018	758140	0.0188704	229444	0.0058208	39188526	3.91885	0.975419	31169295	79.537
ZSL-099	ERS1801268	SAMEA104142250	44347972	4.435	661654	0.0149196	634454	0.0145229	43051864	4.30519	0.970774	34593826	80.354
ZSL-098	ERS1801269	SAMEA104142251	40548020	4.055	738874	0.0182222	91526	0.00229912	39717620	3.97176	0.979521	30875221	77.737
ZSL-097	ERS1801270	SAMEA104142252	39194726	3.919	624194	0.0159255	5442	0.000141092	38565090	3.85651	0.983936	30249370	78.437
ZSL-095	ERS1801271	SAMEA104142253	42040500	4.204	903558	0.0214926	102170	0.00248366	41034772	4.10348	0.976077	32390091	78.933
ZSL-094	ERS1801272	SAMEA104142254	39655152	3.966	636318	0.0160463	533172	0.0136645	38485662	3.84857	0.970508	31012125	80.581
ZSL-092	ERS1801273	SAMEA104142255	42978266	4.298	772592	0.0179763	86382	0.00204669	42119292	4.21193	0.980014	32197892	76.445
ZSL-091	ERS1801274	SAMEA104142256	48907996	4.891	1049496	0.0214586	32218	0.000673193	47826282	4.78263	0.977883	37346675	78.088
ZSL-089	ERS1801275	SAMEA104142257	47259842	4.726	984814	0.0208383	26118	0.000564408	46248910	4.62489	0.978609	37252982	80.549
ZSL-088	ERS1801276	SAMEA104142258	43260822	4.326	813744	0.0188102	13552	0.000319268	42433526	4.24335	0.980877	33422718	78.765
ZSL-086	ERS1801277	SAMEA104142259	41064260	4.106	726070	0.0176813	11542	0.000286131	40326648	4.03266	0.982038	29116128	72.201
ZSL-085	ERS1801278	SAMEA104142260	47290850	4.729	1011816	0.0213956	40940	0.000884634	46238094	4.62381	0.977739	35541400	76.866
ZSL-084	ERS1801279	SAMEA104142261	56746718	5.675	945158	0.0166557	314264	0.00563181	55487296	5.54873	0.977806	44682470	80.527
ZSL-083	ERS1801280	SAMEA104142262	42476026	4.248	701502	0.0165152	33680	0.000806233	41740844	4.17408	0.982692	33244771	79.646
ZSL-080	ERS1801281	SAMEA104142263	51064870	5.106	999214	0.0195675	15646	0.00031251	50050010	5.005	0.980126	39054802	78.032
ZSL-079	ERS1801282	SAMEA104142264	46777272	4.678	1209318	0.0258527	8614	0.000189036	45559340	4.55593	0.973963	34862105	76.52
ZSL-077	ERS1801283	SAMEA104142265	41472324	4.147	878484	0.0211824	64412	0.00158674	40529428	4.05294	0.977264	33088055	81.64
ZSL-076	ERS1801284	SAMEA104142266	55081710	5.508	1926868	0.034982	57688	0.00108528	53097154	5.30972	0.963971	41530401	78.216
ZSL-074	ERS1801285	SAMEA104142267	63671936	6.367	1487326	0.0233592	21752	0.000349797	62162858	6.21629	0.976299	47170843	75.883
ZSL-073	ERS1801286	SAMEA104142268	64551160	6.455	1694942	0.0262573	39442	0.000627496	62816776	6.28168	0.973132	47894340	76.245
ZSL-071	ERS1801287	SAMEA104142269	55625052	5.563	2065632	0.0371349	161122	0.00300829	53398298	5.33983	0.959969	41656371	78.011
ZSL-068	ERS1801288	SAMEA104142270	62105724	6.211	1585284	0.0255256	257880	0.00426104	60262560	6.02626	0.970322	45342643	75.242
ZSL-066	ERS1801289	SAMEA104142271	49161308	4.916	1617940	0.0329108	4046	8.51012e-05	47539322	4.75393	0.967007	38811623	81.641
ZSL-065	ERS1801290	SAMEA104142272	64481526	6.448	1593672	0.0247152	134582	0.00214003	62753272	6.27533	0.973198	49007895	78.096
ZSL-063	ERS1801291	SAMEA104142273	65817324	6.582	2000846	0.0304	189912	0.00297591	63626566	6.36266	0.966715	51518182	80.97
ZSL-062	ERS1801292	SAMEA104142274	64392316	6.439	1429238	0.0221958	33604	0.00053371	62929474	6.29295	0.977282	49481696	78.63
ZSL-057	ERS1801293	SAMEA104142275	50981784	5.098	969038	0.0190075	3914	7.826e-05	50008832	5.00088	0.980916	42847649	85.68
ZSL-055	ERS1801294	SAMEA104142276	64876032	6.488	1643042	0.0253259	1993060	0.0315193	61239930	6.12399	0.943953	42523167	69.437
ZSL-053	ERS1801295	SAMEA104142277	60028792	6.003	1428294	0.0237935	7014	0.000119692	58593484	5.85935	0.97609	47873784	81.705
ZSL-052	ERS1801296	SAMEA104142278	50949864	5.095	1032460	0.0202642	3766	7.54446e-05	49913638	4.99136	0.979662	39800150	79.738
ZSL-115	ERS1801297	SAMEA104142279	52005004	5.201	1842776	0.0354346	40424	0.000805865	50121804	5.01218	0.963788	39709093	79.225
ZSL-155	ERS1801298	SAMEA104142280	80896844	8.09	2701570	0.0333952	176146	0.00225264	78019128	7.80191	0.964427	59065456	75.706
ZSL-111	ERS1801299	SAMEA104142281	44376934	4.438	1527232	0.034415	19908	0.000464601	42829794	4.28298	0.965136	32808471	76.602
ZSL-113	ERS1801300	SAMEA104142282	43315482	4.332	1447918	0.0334273	10940	0.0002613	41856624	4.18566	0.96632	33100844	79.081
ZSL-046	ERS1801301	SAMEA104142283	47024808	4.702	1063354	0.0226126	2175514	0.0473334	43785940	4.37859	0.931124	32233477	73.616
ZSL-019	ERS1801302	SAMEA104142284	53106970	5.311	1448504	0.0272752	311848	0.00603673	51346618	5.13466	0.966853	40296494	78.479
ZSL-029	ERS1801303	SAMEA104142285	38637638	3.864	739342	0.0191353	7170	0.000189191	37891126	3.78911	0.980679	28279782	74.634
ZSL-116	ERS1801304	SAMEA104142286	41360346	4.136	1103072	0.0266698	18360	0.000456067	40238914	4.02389	0.972886	31013248	77.073
ZSL-004	ERS1801305	SAMEA104142287	53934348	5.393	1301866	0.024138	28440	0.000540351	52604042	5.2604	0.975335	39480484	75.052
ZSL-007	ERS1801306	SAMEA104142288	53179342	5.318	1600992	0.0301055	11066	0.000214547	51567284	5.15673	0.969686	41595818	80.663
ZSL-047	ERS1801307	SAMEA104142289	39243534	3.924	949806	0.0242029	30486	0.000796109	38263242	3.82632	0.97502	28391553	74.201
ZSL-040	ERS1801308	SAMEA104142290	47787828	4.779	1471034	0.0307826	14854	0.000320704	46301940	4.63019	0.968907	35876427	77.484
ZSL-011	ERS1801309	SAMEA104142291	38318062	3.832	917180	0.023936	43934	0.00117468	37356948	3.73569	0.974917	28765260	77.001
ZSL-045	ERS1801310	SAMEA104142292	52387156	5.239	1595198	0.0304502	103186	0.00203154	50688772	5.06888	0.96758	38289811	75.539
ZSL-010	ERS1801311	SAMEA104142293	54808244	5.481	2472280	0.0451078	24042	0.000459378	52311922	5.23119	0.954454	40312782	77.062
ZSL-022	ERS1801312	SAMEA104142294	44680278	4.468	982374	0.0219867	135432	0.00309928	43562472	4.35625	0.974982	30414164	69.817
ZSL-023	ERS1801313	SAMEA104142295	44753232	4.475	1055424	0.0235832	359764	0.008233	43338044	4.3338	0.968378	34204024	78.924
ZSL-024	ERS1801314	SAMEA104142296	42006172	4.201	865242	0.020598	58326	0.00141771	41082604	4.10826	0.978014	31408616	76.452
ZSL-025	ERS1801315	SAMEA104142297	40813028	4.081	1133746	0.027779	68752	0.00173269	39610530	3.96105	0.970536	32031813	80.867
ZSL-028	ERS1801316	SAMEA104142298	37356696	3.736	896598	0.024001	11708	0.000321118	36448390	3.64484	0.975686	28854650	79.166
ZSL-031	ERS1801317	SAMEA104142299	47725430	4.773	1922722	0.0402872	73128	0.00159659	45729580	4.57296	0.958181	36142015	79.034
ZSL-033	ERS1801318	SAMEA104142300	38854424	3.885	774152	0.0199244	4730	0.000124211	38075542	3.80755	0.979954	29321404	77.009
ZSL-035	ERS1801319	SAMEA104142301	47182294	4.718	805780	0.017078	19508	0.000420644	46357006	4.6357	0.982509	33163549	71.539
ZSL-037	ERS1801320	SAMEA104142302	44227020	4.423	1319678	0.0298387	11954	0.0002786	42895388	4.28954	0.969891	33612716	78.36
ZSL-050	ERS1801321	SAMEA104142303	35555974	3.556	739944	0.0208107	9008570	0.258748	25807460	2.58075	0.725826	20557185	79.656
ZSL-120	ERS1801322	SAMEA104142304	48711346	4.871	1798048	0.0369123	42574	0.000907504	46870724	4.68707	0.962214	36750360	78.408
ZSL-122	ERS1801323	SAMEA104142305	69053934	6.905	2088916	0.0302505	171732	0.0025645	66793286	6.67933	0.967263	48533464	72.662
ZSL-123	ERS1801324	SAMEA104142306	67588698	6.759	1994124	0.0295038	13154	0.000200535	65581420	6.55814	0.970302	50654877	77.24
ZSL-044	ERS1801325	SAMEA104142307	49838304	4.984	2132236	0.0427831	31494	0.000660168	47674574	4.76746	0.956585	35305842	74.056
ZSL-042	ERS1801326	SAMEA104142308	58705064	5.871	1717592	0.029258	27318	0.000479369	56960154	5.69602	0.970277	44090975	77.407
ZSL_135	ERS1801327	SAMEA104142309	57948568	5.795	5038428	0.0869465	250758	0.00473932	52659382	5.26594	0.908726	38409677	72.94
ZSL_30	ERS1801328	SAMEA104142310	57782130	5.778	2911594	0.0503892	187506	0.00341724	54683030	5.4683	0.946366	36845921	67.381
ZSL_139	ERS1801329	SAMEA104142311	66838594	6.684	3558060	0.0532336	112846	0.00178327	63167688	6.31677	0.945078	48721329	77.13
ZSL_56	ERS1801330	SAMEA104142312	62620614	6.262	1380234	0.0220412	753956	0.0123114	60486424	6.04864	0.965919	43821774	72.449
ZSL_36	ERS1801331	SAMEA104142313	57772776	5.777	1674790	0.0289893	67212	0.00119812	56030774	5.60308	0.969847	29927774	53.413
ZSL_6	ERS1801332	SAMEA104142314	58313630	5.831	1337610	0.0229382	41128	0.000721848	56934892	5.69349	0.976357	44960765	78.969
ZSL_107	ERS1801333	SAMEA104142315	65562174	6.556	2826758	0.0431157	225660	0.00359701	62509756	6.25098	0.953442	46954601	75.116
ZSL_82	ERS1801334	SAMEA104142316	66832568	6.683	3937404	0.0589145	435318	0.00692133	62459846	6.24598	0.934572	45487431	72.827
ZSL_15	ERS1801335	SAMEA104142317	52841498	5.284	2799008	0.0529699	5758	0.000115062	50036732	5.00367	0.946921	39180486	78.303
ZSL_130	ERS1801336	SAMEA104142318	52041718	5.204	3622614	0.0696098	49908	0.00103075	48369196	4.83692	0.929431	37459450	77.445
ZSL_112	ERS1801337	SAMEA104142319	70182218	7.018	2569412	0.0366106	309728	0.00458091	67303078	6.73031	0.958976	54983897	81.696
ZSL_67	ERS1801338	SAMEA104142320	77644784	7.764	3006168	0.0387169	1445994	0.0193733	73192622	7.31926	0.94266	57070333	77.973
ZSL_145	ERS1801339	SAMEA104142321	69860142	6.986	1357428	0.0194307	233186	0.00340404	68269528	6.82695	0.977231	51795709	75.869
ZSL_110	ERS1801340	SAMEA104142322	62364938	6.236	2415896	0.038738	28354	0.000472968	59920688	5.99207	0.960807	41839515	69.825
ZSL_58	ERS1801341	SAMEA104142323	68197774	6.82	4453084	0.0652966	9696	0.000152107	63734994	6.3735	0.934561	49178927	77.162
ZSL_96	ERS1801342	SAMEA104142324	60339938	6.034	2103936	0.0348681	279534	0.00480002	57956468	5.79565	0.960499	43390929	74.868
N062	ERS1801343	SAMEA104142325	47834138	4.783	1978032	0.0413519	56276	0.00122723	45799830	4.57998	0.957472	37113986	81.035
N066	ERS1801344	SAMEA104142326	49882926	4.988	2190038	0.0439036	10388	0.00021781	47682500	4.76825	0.955888	39149928	82.105
N082	ERS1801345	SAMEA104142327	40563104	4.056	4542432	0.111984	14296	0.000396883	36006376	3.60064	0.887663	27285741	75.78
N086	ERS1801346	SAMEA104142328	41758028	4.176	1023946	0.0245209	494326	0.0121354	40239756	4.02398	0.963641	33817301	84.04
N087	ERS1801347	SAMEA104142329	47925460	4.793	1135420	0.0236914	56298	0.0012032	46733742	4.67337	0.975134	39025910	83.507
N079	ERS1801348	SAMEA104142330	48262790	4.826	1734814	0.0359452	33358	0.000716945	46494618	4.64946	0.963364	38041945	81.82
N074	ERS1801349	SAMEA104142331	41775834	4.178	563322	0.0134844	8338	0.000202317	41204174	4.12042	0.986316	33848849	82.149
N064	ERS1801350	SAMEA104142332	35096414	3.51	1792700	0.0510793	9570	0.000287355	33294144	3.32941	0.948648	27076996	81.327
N088	ERS1801351	SAMEA104142333	48947884	4.895	1147120	0.0234355	43886	0.000918102	47756878	4.77569	0.975668	39698665	83.127
N103	ERS1801352	SAMEA104142334	38343856	3.834	1422616	0.0371015	4202	0.00011381	36917038	3.6917	0.962789	30258466	81.963
N089	ERS1801353	SAMEA104142335	35317114	3.532	567852	0.0160787	16420	0.000472528	34732842	3.47328	0.983456	29079333	83.723
N056	ERS1801354	SAMEA104142336	32995542	3.3	620506	0.0188058	6752	0.000208556	32368284	3.23683	0.98099	27793163	85.865
N083	ERS1801355	SAMEA104142337	36831912	3.683	1101928	0.0299178	13168	0.000368542	35716816	3.57168	0.969725	29486402	82.556
N052	ERS1801356	SAMEA104142338	55851876	5.585	3788872	0.0678379	5398	0.000103682	52057606	5.20576	0.932065	40851683	78.474
N085	ERS1801357	SAMEA104142339	51698672	5.17	887286	0.0171626	45556	0.000896571	50765830	5.07658	0.981956	42401607	83.524
N051	ERS1801358	SAMEA104142340	40998630	4.1	859932	0.0209747	26454	0.000659065	40112244	4.01122	0.97838	33319875	83.067
N084	ERS1801359	SAMEA104142341	51707888	5.171	1050272	0.0203116	5920	0.000116863	50651696	5.06517	0.979574	42237963	83.389
N049	ERS1801360	SAMEA104142342	54393866	5.439	794062	0.0145984	143966	0.00268594	53455838	5.34558	0.982755	45347323	84.831
N047	ERS1801361	SAMEA104142343	64566466	6.457	19689856	0.304955	18320	0.00040823	44858290	4.48583	0.694761	38179437	85.111
N046	ERS1801362	SAMEA104142344	73068318	7.307	1077876	0.0147516	3922	5.44795e-05	71986520	7.19865	0.985195	61914465	86.008
N044	ERS1801363	SAMEA104142345	17572710	1.757	195054	0.0110998	6264	0.000360463	17371392	1.73714	0.988544	14581344	83.939
N043	ERS1801364	SAMEA104142346	45249672	4.525	622310	0.0137528	5504	0.000123332	44621858	4.46219	0.986126	37803727	84.72
N042	ERS1801365	SAMEA104142347	61956900	6.196	18753416	0.302685	8924	0.000206557	43194560	4.31946	0.697171	36691060	84.944
N040	ERS1801366	SAMEA104142348	44799950	4.48	1669186	0.0372587	15600	0.000361691	43115164	4.31152	0.962393	38082075	88.326
N039	ERS1801367	SAMEA104142349	35212984	3.521	1160820	0.0329657	34926	0.00102566	34017238	3.40172	0.966042	29019933	85.309
N038	ERS1801368	SAMEA104142350	44886260	4.489	1560174	0.0347584	181218	0.00418265	43144868	4.31449	0.961204	37040264	85.851
N037	ERS1801369	SAMEA104142351	45099752	4.51	1834542	0.0406774	40856	0.000944315	43224354	4.32244	0.958417	36060776	83.427
N035	ERS1801370	SAMEA104142352	28479236	2.848	990356	0.0347747	10638	0.000386993	27478242	2.74782	0.964852	23639932	86.031
N034	ERS1801371	SAMEA104142353	44415924	4.442	1461084	0.0328955	18724	0.0004359	42936116	4.29361	0.966683	37629780	87.641
N033	ERS1801372	SAMEA104142354	34118842	3.412	1078144	0.0315997	58540	0.00177175	32982158	3.29822	0.966685	28108611	85.224
N032	ERS1801373	SAMEA104142355	49761580	4.976	863282	0.0173484	227060	0.00464352	48671238	4.86712	0.978089	41835027	85.954
N031	ERS1801374	SAMEA104142356	43184250	4.318	1442284	0.0333984	198464	0.00475454	41543502	4.15435	0.962006	35692991	85.917
N029	ERS1801375	SAMEA104142357	46251460	4.625	1602918	0.0346566	13126	0.000293985	44635416	4.46354	0.96506	38713249	86.732
N028	ERS1801376	SAMEA104142358	43282068	4.328	1625638	0.0375592	31620	0.000759066	41624810	4.16248	0.96171	36015838	86.525
N027	ERS1801377	SAMEA104142359	35845444	3.585	1170224	0.0326464	19780	0.000570436	34655440	3.46554	0.966802	30024366	86.637
N026	ERS1801378	SAMEA104142360	43184144	4.318	2135210	0.0494443	46520	0.00113328	41002414	4.10024	0.949478	34515528	84.179
N025	ERS1801379	SAMEA104142361	47252754	4.725	2126818	0.0450094	14796	0.000327882	45111140	4.51111	0.954677	37764342	83.714
N024	ERS1801380	SAMEA104142362	48308054	4.831	1633054	0.033805	84898	0.00181892	46590102	4.65901	0.964438	40990230	87.981
N022	ERS1801381	SAMEA104142363	42130654	4.213	2070114	0.0491356	67212	0.00167776	39993328	3.99933	0.949269	32774322	81.949
N021	ERS1801382	SAMEA104142364	44942822	4.494	2217974	0.049351	79440	0.00185934	42645408	4.26454	0.948881	37352240	87.588
N020	ERS1801383	SAMEA104142365	45765760	4.577	2083430	0.0455238	14738	0.00033739	43667592	4.36676	0.954154	36362843	83.272
N017	ERS1801384	SAMEA104142366	41995986	4.2	12817818	0.305215	25934	0.000888815	29152234	2.91522	0.694167	24351397	83.532
N013	ERS1801385	SAMEA104142367	45476744	4.548	1551470	0.0341157	18644	0.000424448	43906630	4.39066	0.965474	36471603	83.066
N011	ERS1801386	SAMEA104142368	41339506	4.134	1488654	0.0360104	13422	0.000336806	39837430	3.98374	0.963665	34404797	86.363
N009	ERS1801387	SAMEA104142369	49904856	4.99	2199612	0.0440761	490818	0.0102886	47214426	4.72144	0.946089	40128029	84.991
N006	ERS1801388	SAMEA104142370	48359854	4.836	1917864	0.0396582	18424	0.00039671	46423566	4.64236	0.959961	39836554	85.811
N005	ERS1801389	SAMEA104142371	42338616	4.234	2437880	0.0575805	161840	0.00405607	39738896	3.97389	0.938597	34214410	86.098
N003	ERS1801390	SAMEA104142372	37734232	3.773	2363574	0.0626374	9874	0.000279158	35360784	3.53608	0.937101	29982335	84.79
N002	ERS1801391	SAMEA104142373	37068968	3.707	1466780	0.0395689	15174	0.00042621	35587014	3.5587	0.960022	29291168	82.309
N001	ERS1801392	SAMEA104142374	36444886	3.644	735240	0.020174	1808	5.06306e-05	35707838	3.57078	0.979776	30248796	84.712
N1260	ERS1801393	SAMEA104142375	63063792	6.306	112444	0.00178302	10048	0.000159615	62941300	6.29413	0.998058	50521066	80.267
N1261	ERS1801394	SAMEA104142376	62427590	6.243	145606	0.0023324	16280	0.000261392	62265704	6.22657	0.997407	50737838	81.486
N1262	ERS1801395	SAMEA104142377	56047472	5.605	142576	0.00254384	12812	0.000229175	55892084	5.58921	0.997228	44841688	80.229
N1263	ERS1801396	SAMEA104142378	68746102	6.875	147596	0.00214697	2254	3.28579e-05	68596252	6.85963	0.99782	55998058	81.634
N1265	ERS1801397	SAMEA104142379	52984672	5.298	110894	0.00209294	1742	3.29464e-05	52872036	5.2872	0.997874	41834352	79.124
N1266	ERS1801398	SAMEA104142380	55311318	5.531	166460	0.00300951	3952	7.16658e-05	55140906	5.51409	0.996919	43132654	78.223
N1267	ERS1801399	SAMEA104142381	56179694	5.618	99320	0.0017679	744	1.32667e-05	56079630	5.60796	0.998219	43156350	76.955
N1269	ERS1801400	SAMEA104142382	62766668	6.277	108828	0.00173385	14500	0.000231416	62643340	6.26433	0.998035	50470320	80.568
N1270	ERS1801401	SAMEA104142383	58757372	5.876	96448	0.00164146	10394	0.000177188	58650530	5.86505	0.998182	45456640	77.504
N1271	ERS1801402	SAMEA104142384	61708680	6.171	110102	0.00178422	2576	4.18191e-05	61596002	6.1596	0.998174	49618604	80.555
N1272	ERS1801403	SAMEA104142385	59915634	5.992	141914	0.00236856	14632	0.00024479	59759088	5.97591	0.997387	47206168	78.994
N1273	ERS1801404	SAMEA104142386	59313788	5.931	140612	0.00237065	9476	0.00016014	59163700	5.91637	0.99747	46614744	78.789
N1274	ERS1801405	SAMEA104142387	60678538	6.068	150762	0.0024846	1934	3.19523e-05	60525842	6.05258	0.997484	48637766	80.359
N1275	ERS1801406	SAMEA104142388	55113826	5.511	134738	0.00244472	6324	0.000115026	54972764	5.49728	0.997441	44618874	81.165
N1276	ERS1801407	SAMEA104142389	55983568	5.598	130070	0.00232336	5336	9.55356e-05	55848162	5.58482	0.997581	44425492	79.547
N1277	ERS1801408	SAMEA104142390	57413220	5.741	162674	0.00283339	4352	7.60167e-05	57246194	5.72462	0.997091	47126294	82.322
N1279	ERS1801409	SAMEA104142391	60410492	6.041	119506	0.00197823	7892	0.000130899	60283094	6.02831	0.997891	47454438	78.719
N1280	ERS1801410	SAMEA104142392	61935242	6.194	148476	0.00239728	4448	7.19895e-05	61782318	6.17823	0.997531	50621564	81.935
N1285	ERS1801411	SAMEA104142393	50284238	5.028	104136	0.00207095	18364	0.000365962	50161738	5.01617	0.997564	40857610	81.452
N1287	ERS1801412	SAMEA104142394	61436002	6.144	131576	0.00214168	3286	5.36014e-05	61301140	6.13011	0.997805	49207324	80.271
N1288	ERS1801413	SAMEA104142395	71489108	7.149	164624	0.00230278	12364	0.000173349	71312120	7.13121	0.997524	56711776	79.526
N1291	ERS1801414	SAMEA104142396	69771298	6.977	226430	0.00324532	36886	0.000530391	69507982	6.9508	0.996226	54251886	78.051
N1292	ERS1801415	SAMEA104142397	48387164	4.839	115664	0.00239039	4352	9.01567e-05	48267148	4.82671	0.99752	38773112	80.33
N1293	ERS1801416	SAMEA104142398	49544308	4.954	153062	0.0030894	2126	4.30441e-05	49389120	4.93891	0.996868	39884158	80.755
N1294	ERS1801417	SAMEA104142399	57700040	5.77	148570	0.00257487	17576	0.000305396	57533894	5.75339	0.997121	45826864	79.652
N1295	ERS1801418	SAMEA104142400	43543948	4.354	81084	0.00186212	35344	0.0008132	43427520	4.34275	0.997326	35010572	80.618
N1296	ERS1801419	SAMEA104142401	61890862	6.189	118862	0.00192051	5884	9.52535e-05	61766116	6.17661	0.997984	48443970	78.431
N1297	ERS1801420	SAMEA104142402	67412122	6.741	146502	0.00217323	936	1.3915e-05	67264684	6.72647	0.997813	53170516	79.047
N1298	ERS1801421	SAMEA104142403	60036972	6.004	105666	0.00176002	2492	4.15809e-05	59928814	5.99288	0.998198	46707444	77.938
N1299	ERS1801422	SAMEA104142404	61242478	6.124	119036	0.00194368	96610	0.00158057	61026832	6.10268	0.996479	49092954	80.445
N1300	ERS1801423	SAMEA104142405	60875178	6.088	109436	0.00179771	35248	0.000580064	60730494	6.07305	0.997623	49314114	81.202
N1301	ERS1801424	SAMEA104142406	68781928	6.878	137412	0.00199779	21194	0.00030875	68623322	6.86233	0.997694	55283002	80.56
N1302	ERS1801425	SAMEA104142407	57514190	5.751	113662	0.00197624	3864	6.73165e-05	57396664	5.73967	0.997957	45603284	79.453
N1307	ERS1801426	SAMEA104142408	62872406	6.287	117396	0.00186721	8668	0.000138124	62746342	6.27463	0.997995	50326146	80.206
N1309	ERS1801427	SAMEA104142409	54617984	5.462	105996	0.00194068	2582	4.73657e-05	54509406	5.45094	0.998012	43212104	79.275
ZSL402	ERS1801428	SAMEA104142410	56631746	5.663	78424	0.00138481	154950	0.00273989	56398372	5.63984	0.995879	47667056	84.518
ZSL399	ERS1801429	SAMEA104142411	51157526	5.116	111306	0.00217575	381276	0.00746923	50664944	5.06649	0.990371	41269752	81.456
ZSL403	ERS1801430	SAMEA104142412	55901804	5.59	145954	0.0026109	134928	0.00241998	55620922	5.56209	0.994975	45705434	82.173
ZSL404	ERS1801431	SAMEA104142413	65609998	6.561	119548	0.0018221	5758	8.79212e-05	65484692	6.54847	0.99809	53690804	81.99
ZSL405	ERS1801432	SAMEA104142414	57025786	5.703	108436	0.00190153	1701248	0.0298898	55216102	5.52161	0.968266	45143588	81.758
ZSL408	ERS1801433	SAMEA104142415	68802936	6.88	119448	0.00173609	22346	0.000325347	68661142	6.86611	0.997939	54268036	79.037
ZSL409	ERS1801434	SAMEA104142416	59458180	5.946	158606	0.00266752	24664	0.000415922	59274910	5.92749	0.996918	47482840	80.106
ZSL401	ERS1801435	SAMEA104142417	54211582	5.421	109708	0.0020237	20246	0.00037422	54081628	5.40816	0.997603	41884914	77.448
ZSL415	ERS1801436	SAMEA104142418	50418004	5.042	108168	0.00214542	68816	0.00136784	50241020	5.0241	0.99649	41078760	81.763
ZSL416	ERS1801437	SAMEA104142419	62765856	6.277	197016	0.0031389	39366	0.000629163	62529474	6.25295	0.996234	48917268	78.231
ZSL417	ERS1801438	SAMEA104142420	52462816	5.246	158946	0.00302969	179162	0.00342541	52124708	5.21247	0.993555	40911622	78.488
ZSL422	ERS1801439	SAMEA104142421	67031750	6.703	175740	0.00262174	12324	0.000184336	66843686	6.68437	0.997194	53619702	80.217
ZSL429	ERS1801440	SAMEA104142422	70100472	7.01	174052	0.00248289	383578	0.00548545	69542842	6.95428	0.992045	56030030	80.569
ZSL430	ERS1801441	SAMEA104142423	68536366	6.854	162180	0.00236633	6202	9.07067e-05	68367984	6.8368	0.997543	54326978	79.463
ZSL433	ERS1801442	SAMEA104142424	56760540	5.676	127378	0.00224413	154782	0.00273306	56478380	5.64784	0.995029	44855720	79.421
ZSL435	ERS1801443	SAMEA104142425	58983338	5.898	421004	0.00713768	9794	0.000167241	58552540	5.85525	0.992696	46295166	79.066
ZSL436	ERS1801444	SAMEA104142426	62354288	6.235	187554	0.00300788	6600	0.000106166	62160134	6.21601	0.996886	49449914	79.552
ZSL437	ERS1801445	SAMEA104142427	60823848	6.082	166120	0.00273117	4834	7.96931e-05	60652894	6.06529	0.997189	48056500	79.232
ZSL439	ERS1801446	SAMEA104142428	51827482	5.183	150544	0.00290471	312966	0.0060562	51363972	5.1364	0.991057	41261536	80.332
ZSL446	ERS1801447	SAMEA104142429	51529352	5.153	140932	0.00273498	565268	0.0109999	50823152	5.08232	0.986295	39382242	77.489
ZSL450	ERS1801448	SAMEA104142430	57376772	5.738	234504	0.00408709	24010	0.000420179	57118258	5.71183	0.995494	47685562	83.486
ZSL452	ERS1801449	SAMEA104142431	58763632	5.876	341226	0.00580675	3065756	0.0524757	55356650	5.53566	0.942022	42466138	76.714
ZSL453	ERS1801450	SAMEA104142432	58568046	5.857	159466	0.00272275	27708	0.000474382	58380872	5.83809	0.996804	46289548	79.289
ZSL454	ERS1801451	SAMEA104142433	45722530	4.572	118224	0.00258568	5968	0.000130865	45598338	4.55983	0.997284	35923360	78.782
ZSL466	ERS1801452	SAMEA104142434	50396708	5.04	125808	0.00249635	21192	0.000421556	50249708	5.02497	0.997083	40793040	81.181
ZSL467	ERS1801453	SAMEA104142435	50895468	5.09	110706	0.00217516	1148	2.26052e-05	50783614	5.07836	0.997802	40617968	79.982
ZSL468	ERS1801454	SAMEA104142436	55190606	5.519	164636	0.00298304	1898	3.44928e-05	55024072	5.50241	0.996983	44729324	81.29
ZSL475	ERS1801455	SAMEA104142437	55454628	5.545	163000	0.00293934	3017402	0.0545725	52274226	5.22742	0.942649	41705386	79.782
ZSL477	ERS1801456	SAMEA104142438	77603700	7.76	291222	0.00375268	14954	0.000193423	77297524	7.72975	0.996055	62832268	81.286
ZSL478	ERS1801457	SAMEA104142439	60024078	6.002	186530	0.00310759	31104	0.000519807	59806444	5.98064	0.996374	47120134	78.788
ZSL479	ERS1801458	SAMEA104142440	58538708	5.854	157960	0.00269839	3070	5.25858e-05	58377678	5.83777	0.997249	46934600	80.398
ZSL480	ERS1801459	SAMEA104142441	55536104	5.554	83106	0.00149643	28926	0.000521631	55424072	5.54241	0.997983	43933190	79.267
ZSL482	ERS1801460	SAMEA104142442	54529938	5.453	103718	0.00190204	8444	0.000155146	54417776	5.44178	0.997943	44370318	81.536
ZSL487	ERS1801461	SAMEA104142443	54917578	5.492	104046	0.00189458	6878	0.00012548	54806654	5.48067	0.99798	42955964	78.377
ZSL488	ERS1801462	SAMEA104142444	55473708	5.547	119886	0.00216113	732	1.3224e-05	55353090	5.53531	0.997826	46354294	83.743
ZSL490	ERS1801463	SAMEA104142445	54123892	5.412	184662	0.00341184	11316	0.000209792	53927914	5.39279	0.996379	43264788	80.227
ZSL492	ERS1801464	SAMEA104142446	56348656	5.635	154696	0.00274534	9416	0.000167562	56184544	5.61845	0.997088	45321166	80.665
ZSL503	ERS1801465	SAMEA104142447	44225906	4.423	84746	0.00191621	51902	0.00117582	44089258	4.40893	0.99691	36356284	82.461
N1308	ERS1801466	SAMEA104142448	78013816	7.801	1459970	0.0187142	5116	6.68288e-05	76548730	7.65487	0.98122	61766332	80.689
N1268	ERS1801467	SAMEA104142449	56435138	5.644	654048	0.0115894	5140	9.21459e-05	55775950	5.5776	0.98832	44026116	78.934
N1282	ERS1801468	SAMEA104142450	56936070	5.694	464906	0.0081654	2380	4.21454e-05	56468784	5.64688	0.991793	46361092	82.1
N1283	ERS1801469	SAMEA104142451	48699728	4.87	404854	0.00831327	2954	6.11659e-05	48291920	4.82919	0.991626	39263890	81.305
N1284	ERS1801470	SAMEA104142452	56525812	5.653	474806	0.00839981	30636	0.000546574	56020370	5.60204	0.991058	44759454	79.899
N1286	ERS1801471	SAMEA104142453	67970718	6.797	542740	0.00798491	36352	0.000539123	67391626	6.73916	0.99148	54716992	81.193
N1290	ERS1801472	SAMEA104142454	66309336	6.631	525060	0.00791834	6080	9.24233e-05	65778196	6.57782	0.99199	52971276	80.53
ZSL495	ERS1801473	SAMEA104142455	51520054	5.152	315442	0.0061227	14062	0.000274624	51190550	5.11906	0.993604	39885600	77.916
ZSL497	ERS1801474	SAMEA104142456	56142236	5.614	391154	0.0069672	98420	0.00176535	55652662	5.56527	0.99128	44520328	79.997
ZSL501	ERS1801475	SAMEA104142457	57830178	5.783	374498	0.00647582	11956	0.000208091	57443724	5.74437	0.993317	46412642	80.797
ZSL505	ERS1801476	SAMEA104142458	54213138	5.421	612332	0.0112949	15102	0.000281749	53585704	5.35857	0.988427	40291374	75.191
ZSL510	ERS1801477	SAMEA104142459	63020722	6.302	425262	0.00674797	13266	0.000211932	62582194	6.25822	0.993042	49987986	79.876
ZSL515	ERS1801478	SAMEA104142460	65137684	6.514	432486	0.00663957	2834	4.37986e-05	64702364	6.47024	0.993317	50739914	78.42
ZSL506	ERS1801479	SAMEA104142461	53100568	5.31	416262	0.00783913	25180	0.000477941	52659126	5.26591	0.991687	42953260	81.569
ZSL512	ERS1801480	SAMEA104142462	55209246	5.521	337456	0.00611231	32304	0.000588718	54839486	5.48395	0.993303	44096160	80.41
ZSL516	ERS1801481	SAMEA104142463	63930826	6.393	452234	0.0070738	52020	0.000819489	63426572	6.34266	0.992113	51101786	80.568
ZSL517	ERS1801482	SAMEA104142464	59026166	5.903	402448	0.00681813	6196	0.000105691	58617522	5.86175	0.993077	47187632	80.501
ZSL520	ERS1801483	SAMEA104142465	43562872	4.356	281768	0.00646808	2458	5.67915e-05	43278646	4.32786	0.993475	35443804	81.897
ZSL524	ERS1801484	SAMEA104142466	54114600	5.411	542856	0.0100316	4396	8.20582e-05	53567348	5.35673	0.989887	43504996	81.216
ZSL525	ERS1801485	SAMEA104142467	46290608	4.629	376840	0.00814074	357926	0.00779561	45555842	4.55558	0.984127	37033400	81.292
ZSL527	ERS1801486	SAMEA104142468	49498356	4.95	514998	0.0104043	340300	0.00694726	48643058	4.86431	0.982721	39855048	81.934
ZSL529	ERS1801487	SAMEA104142469	62809596	6.281	676654	0.0107731	6300	0.000101395	62126642	6.21266	0.989127	50710186	81.624
ZSL530	ERS1801488	SAMEA104142470	56266672	5.627	387312	0.00688351	74602	0.00133505	55804758	5.58048	0.991791	45284260	81.148
ZSL532	ERS1801489	SAMEA104142471	52767764	5.277	517900	0.0098147	9276	0.000177532	52240588	5.22406	0.99001	39310138	75.248
N1264	ERS1801490	SAMEA104142472	60647136	6.065	297176	0.00490008	10084	0.000167092	60339876	6.03399	0.994934	49017830	81.236
ZSL444	ERS1801491	SAMEA104142473	42418556	4.242	515486	0.0121524	10056	0.000239982	41893014	4.1893	0.987611	33972620	81.094
ZSL496	ERS1801492	SAMEA104142474	47258174	4.726	268442	0.00568033	7108	0.000151267	46982624	4.69826	0.994169	37684636	80.21
ZSL431	ERS1801493	SAMEA104142475	57259788	5.726	346678	0.00605448	23914	0.000420184	56889196	5.68892	0.993528	43544856	76.543
ZSL432	ERS1801494	SAMEA104142476	60907826	6.091	393540	0.00646124	1578	2.60765e-05	60512708	6.05127	0.993513	47763036	78.931
