# Supplementary material for: The gut microbiome in atherosclerotic cardiovascular disease
Source: Nat Commun. 2017 Oct 10;8:845. doi: 10.1038/s41467-017-00900-1 (PMC5635030; doi:10.1038/s41467-017-00900-1)
Supplement: Supplementary file 5 — Supplementary Data 3 [file 41467_2017_900_MOESM5_ESM.xlsx]

## Sheet: Supplementary Data 3
Supplementary Data 3 MLGs of the ACVD cohort. Clusters containing > 100 genes were annotated according to available bacteria and archaea genomes, as described previously1.
MLG ID	P value	Q value	Classifier	Meanrank		Enrich	Occurance		Mean abundance		OR	Gene number	Taxonomy	Coverage	Identity
				ACVD	Control		ACVD	Control	ACVD	Control
6	0.660961	0.81814	N	203	203	1	0.0092	0.0053	0	4.1e-09	0.7(0.03,18.54)	1601	Unclassified-mlg6	0	0
25	0.166523	0.382427	N	197	210	0	0.3303	0.3797	2.252e-07	4.566e-07	0.81(0.65,1.02)	1592	Unclassified-mlg25	0	0
31	0.343966	0.58632	N	207	198	1	0.3991	0.3476	2.429e-07	2.071e-07	1.05(0.86,1.28)	1500	Unclassified-mlg31	0	0
36	0.391149	0.616238	N	204	202	1	0.0138	0.0053	5.9e-09	0	6.02(0,1374748887.27)	911	Unclassified-mlg36	0	0
63	0.356935	0.58632	N	203	202	1	0.0046	0	1e-10	0	1.95(0,8.62993240671867e+22)	782	Unclassified-mlg63	0	0
71	0.382123	0.609771	N	204	201	1	0.0367	0.0214	1.86e-08	1.46e-08	1.02(0.83,1.24)	1439	Unclassified-mlg71	0	0
102	0.910058	0.955691	N	203	203	1	0.133	0.139	5.81e-08	6.4e-08	0.99(0.81,1.2)	2599	Unclassified-mlg102	0	0
104	0.0312312	0.122097	N	193	214	0	0.2706	0.3583	4.506e-07	6.752e-07	0.91(0.74,1.11)	2137	Coprococcus sp. ART55/1-mlg104	0.928404	98.9394
122	0.00394684	0.0246138	N	214	190	1	0.289	0.1604	2.8e-07	1.722e-07	1.08(0.87,1.33)	338	Acvd-122	0	0
126	0.000161659	0.00185031	N	192	216	0	0.0596	0.1818	3.56e-08	2.38e-07	0.7(0.42,1.17)	328	Con-126	0	0
142	0.736615	0.87507	N	204	202	1	0.0917	0.0802	3.68e-08	3.41e-08	1.01(0.83,1.23)	612	Unclassified-mlg142	0	0
144	0.000730365	0.00654573	N	214	190	1	0.211	0.0856	2.773e-07	3.502e-07	0.97(0.8,1.19)	1050	Acvd-144	0	0
147	0.392424	0.617564	N	201	205	0	0.0459	0.0642	3.17e-08	1.01e-08	1.09(0.82,1.44)	1670	Mitsuokella multacida DSM 20544-mlg147	0.908383	91.4445
149	0.0565001	0.187021	N	208	197	1	0.1009	0.0481	6.79e-08	4.29e-08	1.05(0.85,1.3)	504	Unclassified-mlg149	0	0
161	0.0127015	0.0624123	N	196	211	0	0.0596	0.1337	2.15e-08	3.47e-08	0.95(0.78,1.17)	1213	Coprococcus eutactus ATCC 27759-mlg161	0.990932	99.2705
176	0.225454	0.460275	N	208	197	1	0.2752	0.2139	1.916e-07	2.032e-07	0.99(0.81,1.2)	1782	Unclassified-mlg176	0	0
190	0.913439	0.955691	N	203	203	1	0.0046	0.0053	0	2e-10	0.83(0.44,1.54)	143	Unclassified-mlg190	0	0
255	0.652433	0.81667	N	205	201	1	0.1697	0.1497	1.402e-07	2.58e-07	0.88(0.72,1.08)	2357	Unclassified-mlg255	0	0
271	0.032448	0.12531	N	211	194	1	0.2294	0.1551	6.13e-08	1.02e-08	1.61(0.97,2.68)	1518	Desulfovibrio sp. 6_1_46AFAA-mlg271	0.994071	99.213
272	0.814319	0.914785	N	204	202	1	0.2661	0.2513	2.09e-08	2.46e-08	0.96(0.79,1.17)	483	Clostridium sp M62/1-mlg272	0.979296	99.5825
273	0.378731	0.606736	N	198	208	0	0.5688	0.5989	3.738e-07	5.2e-07	0.92(0.75,1.12)	156	Unclassified-mlg273	0	0
286	0.000862672	0.00736112	N	216	188	1	0.2661	0.123	3.458e-07	4.69e-08	2.67(0.79,9.01)	1253	Methanobrevibacter smithii DSM 2375-mlg286	0.976856	99.3493
301	0.20545	0.435339	N	206	200	1	0.0734	0.0428	1.46e-08	3.54e-08	0.9(0.72,1.13)	915	Unclassified-mlg301	0	0
325	0.00010193	0.00126856	N	211	194	1	0.0917	0.0053	1.362e-07	9e-10	18.89(0,71213533.55)	1193	Acvd-325	0	0
331	0.102492	0.279522	N	197	210	0	0.1835	0.2567	1.05e-08	1.3e-08	0.95(0.78,1.16)	200	Unclassified-mlg331	0	0
332	0.0123387	0.0613703	N	207	199	1	0.0459	0.0053	3.18e-08	0	1.32941942607473e+71(0,9.88238848010266e+195)	899	Unclassified-mlg332	0	0
368	0.00113408	0.00928771	N	220	183	1	0.7706	0.6471	1.617e-07	1.185e-07	1.08(0.88,1.34)	642	Veillonella atypica ACS-134-V-Col7a-mlg368	0.956386	98.6273
372	0.211009	0.443739	N	200	206	0	0.0367	0.0642	1.95e-08	5.67e-08	0.86(0.67,1.1)	954	Unclassified-mlg372	0	0
375	0.879485	0.94665	N	203	203	1	0.0092	0.0107	4e-10	3.5e-09	0.87(0.59,1.28)	1524	Unclassified-mlg375	0	0
379	0.282483	0.51974	N	202	204	0	0	0.0053	0	4.2e-09	0.51(0,2.24013301419986e+22)	132	Unclassified-mlg379	0	0
380	0.549445	0.746757	N	202	204	0	0.0183	0.0267	8e-10	7.6e-09	0.69(0.36,1.3)	333	Unclassified-mlg380	0	0
394	0.943659	0.971264	N	203	203	1	0.0688	0.0695	1e-10	2e-10	0.85(0.65,1.11)	1536	Eubacterium siraeum DSM 15702-mlg394	0.63151	87.0062
403	0.624465	0.798316	N	205	200	1	0.344	0.3102	2.019e-07	1.882e-07	1.03(0.84,1.25)	2273	Unclassified-mlg403	0	0
407	0.124406	0.316853	N	195	213	0	0.9312	0.8984	1.0167e-06	9.555e-07	1.05(0.86,1.27)	1655	Unclassified-mlg407	0	0
410	0.0102651	0.0535815	N	217	187	1	0.9037	0.8984	2.386e-07	1.039e-07	1.44(1.08,1.92)	269	Clostridium symbiosum WAL-14163-mlg410	0.973978	99.649
420	0.124666	0.317111	N	209	195	1	0.3028	0.2353	5.38e-07	4.171e-07	1.03(0.84,1.27)	108	Unclassified-mlg420	0	0
444	0.784133	0.902941	N	203	204	0	0.0275	0.0321	2.61e-08	4.79e-08	0.93(0.76,1.14)	1608	Unclassified-mlg444	0	0
466	0.295152	0.535785	N	205	201	1	0.0321	0.016	1.89e-08	8e-10	2.96(0.09,96.77)	1083	Unclassified-mlg466	0	0
470	0.569642	0.752656	N	202	204	0	0.0183	0.0267	0	0	0.96(0.79,1.17)	418	Marvinbryantia formatexigens I-52, DSM 14469-mlg470	0.62201	88.7174
487	0.0792759	0.232445	N	208	197	1	0.1284	0.0749	2.522e-07	3.779e-07	0.96(0.79,1.17)	104	Unclassified-mlg487	0	0
508	0.522313	0.729344	N	200	206	0	0.2294	0.2567	3.54e-08	1.406e-07	0.67(0.34,1.34)	1565	Unclassified-mlg508	0	0
523	0.369622	0.599526	N	204	201	1	0.0367	0.0214	3.8e-09	2.5e-09	1.05(0.86,1.29)	1836	Unclassified-mlg523	0	0
524	0.846739	0.928768	N	203	203	1	0.0138	0.016	0	4e-10	0.8(0.46,1.38)	931	Unclassified-mlg524	0	0
531	0.791	0.904012	N	203	202	1	0.0367	0.0321	4.21e-08	8.86e-08	0.95(0.77,1.17)	1352	Unclassified-mlg531	0	0
538	0.242555	0.478395	N	204	202	1	0.0183	0.0053	1e-10	2e-10	0.92(0.73,1.18)	1280	Unclassified-mlg538	0	0
548	0.0188342	0.083221	N	215	189	1	0.6147	0.5401	2.8634e-06	5.0802e-06	0.86(0.7,1.06)	158	Unclassified-mlg548	0	0
555	0.236886	0.47329	N	197	210	0	0.7156	0.7487	9.72e-08	2.934e-07	0.74(0.37,1.46)	211	Clostridium leptum DSM 753-mlg555	1	99.5733
557	0.281269	0.51974	N	197	210	0	0.6147	0.6364	5.263e-07	7.736e-07	0.89(0.72,1.1)	1795	Unclassified-mlg557	0	0
558	5.75127e-08	2.32221e-06	N	232	169	1	0.9358	0.8182	6.765e-07	2.757e-07	1.52(1.1,2.08)	2078	Coprobacillus sp. 8_2_54BFAA-mlg558	0.9923	99.8141
567	8.34779e-05	0.00109134	N	224	178	1	0.9679	0.9198	2.6105e-06	1.0686e-06	2.12(1.44,3.11)	1741	Lachnospiraceae bacterium 3_1_46FAA-mlg567	0.986789	99.8182
569	0.356935	0.58632	N	203	202	1	0.0046	0	1.37e-08	0	1.95(0,8.62993240645107e+22)	1448	Unclassified-mlg569	0	0
576	0.666318	0.822793	N	201	205	0	0.2156	0.2299	1.654e-07	2.583e-07	0.9(0.73,1.11)	2109	Paraprevotella clara YIT 11840-mlg576	0.963016	98.5527
587	0.0376137	0.139039	N	205	200	1	0.0229	0	3.04e-08	0	Inf(0,Inf)	951	Unclassified-mlg587	0	0
615	0.841782	0.927528	N	202	204	0	0.6239	0.5989	2.136e-07	1.595e-07	1.1(0.89,1.35)	161	Unclassified-mlg615	0	0
620	0.473593	0.68828	N	202	204	0	0.0046	0.0107	0	2.7e-09	0(0,90703.33)	1781	Unclassified-mlg620	0	0
624	0.0180241	0.0806417	N	200	207	0	0.0046	0.0374	0	2.127e-07	0(0,Inf)	1597	Unclassified-mlg624	0	0
628	0.0123185	0.0613703	N	210	195	1	0.1193	0.0481	7.99e-08	3.4e-08	1.21(0.94,1.55)	752	Unclassified-mlg628	0	0
630	0.962616	0.979665	N	203	203	1	0.0275	0.0267	2.59e-08	5.17e-08	0.94(0.76,1.17)	1173	Unclassified-mlg630	0	0
634	0.129151	0.320905	N	195	213	0	0.8991	0.9251	1.0422e-06	1.2927e-06	0.9(0.74,1.1)	2199	Unclassified-mlg634	0	0
642	0.54257	0.741948	N	201	205	0	0.1239	0.1444	4.07e-08	5.43e-08	0.97(0.8,1.18)	1354	Paraprevotella xylaniphila YIT 11841-mlg642	0.972674	99.1203
648	0.140097	0.3401	N	207	198	1	0.1284	0.0802	9.82e-08	1.138e-07	0.98(0.81,1.19)	3304	Unclassified-mlg648	0	0
664	9.43847e-05	0.00118501	N	182	228	0	0.8945	0.9305	3.779e-07	4.62e-07	0.86(0.71,1.05)	2129	Bilophila wadsworthia 3_1_6-mlg664	0.985439	99.284
672	0.0217393	0.0915172	N	211	194	1	0.2064	0.1176	3.266e-07	3.9e-08	3.12(0.77,12.71)	228	Methanobrevibacter smithii DSM 2375-mlg672	0.964912	99.1825
692	0.27738	0.51974	N	205	201	1	0.055	0.0321	3.4e-09	4.4e-09	0.96(0.79,1.17)	1389	Unclassified-mlg692	0	0
722	4.58227e-09	2.77861e-07	N	225	177	1	0.3073	0.0695	4.083e-07	2.29e-08	3.07(0.81,11.57)	897	Lachnospiraceae bacterium 2_1_46FAA-mlg722	0.99777	99.8056
739	0.785956	0.903215	N	203	203	1	0.0138	0.0107	2.87e-08	1.2e-08	1.06(0.84,1.34)	124	Unclassified-mlg739	0	0
743	0.537506	0.7381	N	202	204	0	0.0092	0.016	4e-10	4.9e-09	0.86(0.55,1.34)	874	Unclassified-mlg743	0	0
763	0.144632	0.346971	N	205	201	1	0.0229	0.0053	2.24e-08	5e-10	2.1(0.24,18.34)	1469	Unclassified-mlg763	0	0
781	0.0237114	0.0979385	N	197	210	0	0.0505	0.1123	9.96e-08	4.884e-07	0.86(0.57,1.3)	444	Unclassified-mlg781	0	0
784	0.00911271	0.0487267	N	189	219	0	0.7798	0.8503	1.741e-07	2.022e-07	0.94(0.77,1.14)	599	Con-784	0	0
810	0.0101178	0.0529668	N	194	214	0	0.1422	0.246	1.783e-07	2.772e-07	0.89(0.73,1.09)	254	Coprococcus eutactus ATCC 27759-mlg810	0.80315	97.1481
838	0.00911275	0.0487267	N	199	207	0	0.0046	0.0428	0	2.1e-08	0(0,Inf)	1499	Con-838	0	0
868	0.0519796	0.177415	N	193	215	0	0.5275	0.6257	9.13e-08	1.04e-07	0.96(0.79,1.17)	473	Unclassified-mlg868	0	0
874	0.0394192	0.142932	N	213	191	1	0.4862	0.3743	4.741e-07	1.215e-07	2.1(1.11,3.96)	1244	Lachnospiraceae bacterium 9_1_43BFAA-mlg874	0.97508	99.2065
921	0.473593	0.68828	N	202	204	0	0.0046	0.0107	0	0	0.78(0.47,1.31)	486	Unclassified-mlg921	0	0
962	0.0399532	0.144501	N	212	192	1	0.3624	0.262	5.36e-08	4.26e-08	1.04(0.85,1.28)	1143	Enterobacter cloacae cloacae NCTC 9394-mlg962	0.895888	98.5529
999	0.386105	0.614103	N	199	208	0	0.3716	0.3904	3.988e-07	6.815e-07	0.86(0.7,1.07)	3183	Unclassified-mlg999	0	0
1003	0.780404	0.901865	N	202	204	0	0.0367	0.0428	1.6e-09	9.7e-09	0.89(0.65,1.21)	198	Unclassified-mlg1003	0	0
1007	0.00271274	0.0181061	N	198	209	0	0.0092	0.0642	1.3e-09	1.303e-07	0.21(0,71.59)	1267	Con-1007	0	0
1042	6.64358e-06	0.000135244	N	180	230	0	0.4954	0.7059	4.63e-08	1.873e-07	0.6(0.38,0.95)	228	Con-1042	0	0
1044	0.924828	0.959096	N	203	203	1	0.1422	0.139	7.19e-08	9.45e-08	0.95(0.78,1.16)	1381	Unclassified-mlg1044	0	0
1062	0.000338094	0.00341691	N	220	183	1	0.4679	0.2674	1.6017e-06	7.867e-07	1.19(0.9,1.58)	1689	Acvd-1062	0	0
1071	1.74727e-05	0.000315173	N	180	230	0	0.633	0.8182	1.317e-07	1.823e-07	0.88(0.71,1.09)	595	Clostridiales sp. SS3/4-mlg1071	0.87395	86.7679
1084	0.579291	0.76012	N	201	205	0	0.2018	0.2193	6.57e-08	3.11e-08	1.17(0.91,1.5)	1617	Acidaminococcus fermentans VR4, DSM 20731-mlg1084	0.742115	87.6156
1113	0.701883	0.852307	N	201	205	0	0.2477	0.2513	5.79e-08	2.902e-07	0.71(0.51,1.01)	1363	Unclassified-mlg1113	0	0
1114	9.02065e-06	0.000177226	N	179	231	0	0.8394	0.9144	3.647e-07	4.612e-07	0.85(0.7,1.04)	866	Clostridiales sp. SS3/4-mlg1114	0.995381	98.798
1124	0.379333	0.607017	N	205	201	1	0.0826	0.0588	1.093e-07	2.119e-07	0.94(0.77,1.16)	2175	Unclassified-mlg1124	0	0
1169	0.684848	0.83805	N	204	202	1	0.0688	0.0588	1.15e-08	4e-09	1.16(0.86,1.57)	353	Unclassified-mlg1169	0	0
1188	0.563553	0.749415	N	202	204	0	0.0229	0.0321	2.6e-09	1.03e-08	0.85(0.65,1.11)	1340	Unclassified-mlg1188	0	0
1212	0.00120458	0.0096979	N	194	214	0	0.055	0.1497	1.5e-09	7.9e-09	0.82(0.5,1.33)	100	Con-1212	0	0
1217	4.89229e-05	0.00072784	N	189	219	0	0.0872	0.2353	8.86e-08	1.0266e-06	0.54(0.26,1.15)	2008	Prevotella stercorea DSM 18206-mlg1217	0.953685	97.2638
1219	0.0552546	0.18435	N	208	197	1	0.1055	0.0535	2.265e-07	9.4e-08	1.11(0.88,1.4)	211	Unclassified-mlg1219	0	0
1224	0.805224	0.913134	N	202	204	0	0.0734	0.0802	3.04e-08	2.58e-07	0.73(0.37,1.46)	344	Unclassified-mlg1224	0	0
1230	0.0359161	0.134403	N	193	214	0	0.3165	0.3957	1.246e-07	1.655e-07	0.9(0.73,1.1)	646	Desulfovibrio piger ATCC 29098-mlg1230	0.959752	95.0404
1240	0.342586	0.58632	N	200	207	0	0.1193	0.1497	2.72e-08	1.42e-08	1.09(0.87,1.36)	635	Unclassified-mlg1240	0	0
1248	0.800081	0.910443	N	204	202	1	0.3257	0.3155	2.0336e-06	5.167e-07	1.51(0.66,3.49)	151	Unclassified-mlg1248	0	0
1270	0.741384	0.876835	N	201	205	0	0.5642	0.6203	1.646e-07	1.706e-07	0.99(0.81,1.2)	215	Unclassified-mlg1270	0	0
1273	3.72549e-05	0.0005802	N	216	188	1	0.1881	0.0481	8.19e-08	3.46e-08	1.21(0.94,1.56)	1158	Acvd-1273	0	0
1292	0.796285	0.908128	N	203	203	1	0.0229	0.0267	1.94e-08	6.12e-08	0.88(0.68,1.14)	177	Unclassified-mlg1292	0	0
1295	0.537097	0.7381	N	205	201	1	0.1055	0.0856	3.22e-07	1.203e-07	1.12(0.88,1.44)	103	Unclassified-mlg1295	0	0
1296	0.473593	0.68828	N	202	204	0	0.0046	0.0107	0	0	0.85(0.6,1.19)	277	Unclassified-mlg1296	0	0
1302	0.984426	0.988938	N	203	203	1	0.0321	0.0321	1e-09	2.1e-09	0.92(0.74,1.14)	596	Unclassified-mlg1302	0	0
1303	0.0971988	0.269734	N	201	206	0	0.0092	0.0321	0	6.5e-09	0.02(0,140.01)	1140	Unclassified-mlg1303	0	0
1305	2.86389e-06	6.63584e-05	N	223	179	1	0.4037	0.1818	9.814e-07	1.476e-07	1.72(0.63,4.68)	201	Akkermansia muciniphila ATCC BAA-835-mlg1305	0.766169	93.9401
1329	0.37428	0.602314	N	202	205	0	0.0229	0.0374	3e-10	6.3e-09	0.51(0.16,1.66)	892	Unclassified-mlg1329	0	0
1341	9.97614e-05	0.00124702	N	193	215	0	0.0321	0.139	1.05e-08	8.055e-07	0.1(0,8.17)	921	Con-1341	0	0
1358	0.90182	0.955691	N	202	204	0	0.3578	0.3636	4.063e-07	3.35e-07	1.03(0.84,1.25)	1739	Akkermansia muciniphila ATCC BAA-835-mlg1358	0.779183	88.8184
1361	0.0714655	0.215417	N	210	195	1	0.2202	0.139	2.013e-07	1.054e-07	1.12(0.86,1.46)	1482	Bifidobacterium bifidum S17-mlg1361	0.992578	99.3257
1376	0.00111892	0.00921653	N	186	223	0	0.5734	0.615	1.115e-07	2.305e-07	0.61(0.47,0.8)	1130	Con-1376	0	0
1383	0.0604338	0.193524	N	210	195	1	0.2477	0.1604	3.166e-07	1.678e-07	1.17(0.9,1.53)	1971	Unclassified-mlg1383	0	0
1399	0.636176	0.80654	N	201	206	0	0.3761	0.4064	1.489e-07	4.69e-08	1.14(0.77,1.67)	109	Parabacteroides johnsonii DSM 18315-mlg1399	0.844037	99.5834
1402	0.00164236	0.0126165	N	217	186	1	0.4083	0.2567	1.976e-07	1.169e-07	1.11(0.89,1.39)	2044	Fusobacterium varium ATCC 27725-mlg1402	0.97407	99.5086
1407	0.166314	0.382255	N	199	207	0	0.078	0.1176	2.34e-08	6.13e-08	0.85(0.66,1.1)	1854	Unclassified-mlg1407	0	0
1443	0.356935	0.58632	N	203	202	1	0.0046	0	1.2e-09	0	1.95(0,8.62993240647848e+22)	1204	Unclassified-mlg1443	0	0
1451	0.370664	0.599883	N	198	209	0	0.7661	0.8182	3.7844e-06	1.0644e-06	1.71(1.1,2.67)	1298	Bifidobacterium longum infantis 157F-NC-mlg1451	0.919877	99.3402
1469	0.457734	0.679315	N	199	207	0	0.5367	0.5508	4.086e-07	5.219e-07	0.9(0.74,1.1)	1755	Ruminococcus lactaris ATCC 29176-mlg1469	0.989174	99.427
1503	0.156525	0.365653	N	210	194	1	0.6743	0.5615	5.064e-07	2.346e-07	1.48(1.08,2.04)	1489	Unclassified-mlg1503	0	0
1520	0.0337619	0.12933	N	212	193	1	0.2798	0.1925	1.129e-07	3.58e-08	1.62(1.13,2.31)	1658	Unclassified-mlg1520	0	0
1533	0.339306	0.585719	N	206	199	1	0.1881	0.1497	1.497e-07	1.682e-07	0.98(0.8,1.19)	107	Unclassified-mlg1533	0	0
1548	0.119638	0.307455	N	206	200	1	0.0505	0.0214	1.28e-08	1.98e-08	0.96(0.79,1.18)	190	Unclassified-mlg1548	0	0
1555	1.05189e-05	0.000199859	N	226	176	1	0.7018	0.5615	3.315e-07	4.35e-08	3.28(1.21,8.92)	419	Bifidobacterium dentium ATCC 27679-mlg1555	0.98568	99.5145
1557	0.477139	0.689082	N	202	204	0	0.0046	0.0107	0	1e-10	0.92(0.72,1.17)	1088	Unclassified-mlg1557	0	0
1565	0.302481	0.542932	N	200	206	0	0.0917	0.123	1.2e-09	5.5e-09	0.88(0.62,1.24)	903	Unclassified-mlg1565	0	0
1569	0.000383855	0.00382513	N	184	225	0	0.8073	0.8503	1.3497e-06	1.5004e-06	0.97(0.8,1.18)	223	Bifidobacterium pseudocatenulatum DSM 20438-mlg1569	0.829596	98.4988
1571	0.518837	0.726802	N	200	207	0	0.5642	0.5775	1.0362e-06	6.076e-07	1.12(0.9,1.4)	1326	Bifidobacterium adolescentis L2-32-mlg1571	0.959276	99.2372
1576	0.984427	0.988938	N	203	203	1	0.0367	0.0374	1.43e-08	1.1e-09	1.94(0.42,9.06)	1367	Bifidobacterium animalis lactis CNCM I-2494-mlg1576	1	99.9922
1586	0.688777	0.840331	N	201	205	0	0.3394	0.3316	1.203e-07	1.452e-07	0.95(0.78,1.16)	1235	Unclassified-mlg1586	0	0
1601	0.00065597	0.00599203	N	216	188	1	0.2752	0.139	1.231e-07	2.494e-07	0.92(0.74,1.14)	1011	Acvd-1601	0	0
1616	0.0538249	0.182672	N	213	191	1	0.9633	0.9626	7.049e-07	4.327e-07	1.42(1.07,1.89)	1725	Unclassified-mlg1616	0	0
1617	0.42274	0.640496	N	207	198	1	1	0.9947	2.5851e-06	1.7976e-06	1.23(0.98,1.56)	1940	Ruminococcus sp. 5_1_39BFAA-mlg1617	0.988144	98.867
1620	0.356935	0.58632	N	203	202	1	0.0046	0	6.3e-09	0	1.95(0,8.62993240647848e+22)	957	Unclassified-mlg1620	0	0
1622	0.656811	0.81814	N	203	203	1	0.0092	0.0053	3e-10	1e-10	1.13(0.8,1.58)	362	Unclassified-mlg1622	0	0
1643	0.913439	0.955691	N	203	203	1	0.0046	0.0053	0	1e-10	0.88(0.64,1.23)	287	Unclassified-mlg1643	0	0
1669	0.236605	0.473211	N	209	196	1	0.6468	0.5348	5.559e-07	3.053e-07	1.28(0.98,1.67)	1135	Unclassified-mlg1669	0	0
1674	0.473593	0.68828	N	202	204	0	0.0046	0.0107	6e-10	6.7e-09	0.81(0.54,1.21)	106	Unclassified-mlg1674	0	0
1681	0.562727	0.749076	N	205	200	1	0.2523	0.2406	3.21e-08	7.87e-08	0.93(0.73,1.18)	167	Unclassified-mlg1681	0	0
1686	0.000205987	0.00226665	N	190	218	0	0.0963	0.2299	7.41e-08	5.944e-07	0.5(0.24,1.05)	1600	Con-1686	0	0
1690	0.00435513	0.0268081	N	215	189	1	0.344	0.1979	1.147e-07	7.98e-08	1.09(0.87,1.36)	416	Acvd-1690	0	0
1693	0.300162	0.541089	N	208	198	1	0.3578	0.2781	9.35e-08	1.146e-07	0.95(0.78,1.16)	2547	Unclassified-mlg1693	0	0
1710	0.0501221	0.172939	N	214	191	1	0.9725	0.9412	1.8258e-06	8.236e-07	1.54(1.03,2.31)	1128	Ruminococcus sp. 5_1_39BFAA-mlg1710	0.774823	86.2826
1723	2.40794e-07	7.88809e-06	Y	228	174	1	0.5459	0.2995	2.1387e-06	3.868e-07	1.74(0.96,3.14)	1772	Akkermansia muciniphila ATCC BAA-835-mlg1723	0.993228	98.5417
1738	3.83442e-05	0.000593918	N	192	215	0	0.0321	0.1444	1e-10	8.25e-07	0(0,0)	1149	Prevotella copri CB7, DSM 18205-mlg1738	0.505657	84.1385
1746	0.145024	0.347139	N	208	197	1	0.1927	0.1337	1.99e-08	4.72e-08	0.88(0.69,1.13)	1820	Fusobacterium sp. 12_1B-mlg1746	0.97967	99.3412
1779	0.0199868	0.0864615	N	195	212	0	0.1101	0.1872	1e-09	2.8e-09	0.77(0.59,1.01)	196	Unclassified-mlg1779	0	0
1780	0.347627	0.58632	N	204	202	1	0.0229	0.0107	1.26e-08	9e-09	1.02(0.84,1.25)	1625	Unclassified-mlg1780	0	0
1782	0.510439	0.718041	N	201	205	0	0.0642	0.0802	3.66e-08	5.76e-08	0.92(0.76,1.13)	649	Unclassified-mlg1782	0	0
1795	0.667728	0.824178	N	201	205	0	0.2018	0.2246	4.87e-08	4.64e-08	1.01(0.83,1.23)	786	Clostridium sp. L2-50-mlg1795	0.982188	99.1247
1798	0.0316221	0.123119	N	193	215	0	0.3991	0.4759	2.11e-08	4.69e-08	0.74(0.55,0.98)	627	Oxalobacter formigenes OXCC13-mlg1798	0.998405	99.9941
1799	0.477139	0.689082	N	202	204	0	0.0046	0.0107	1.2e-08	2.46e-08	0.95(0.77,1.16)	106	Unclassified-mlg1799	0	0
1825	0.834179	0.924343	N	204	202	1	0.7661	0.738	5.715e-07	4.459e-07	1.12(0.91,1.37)	680	Unclassified-mlg1825	0	0
1827	0.656811	0.81814	N	203	203	1	0.0092	0.0053	3e-10	0	1.19(0.66,2.15)	304	Unclassified-mlg1827	0	0
1831	0.593781	0.770617	N	200	206	0	0.4541	0.4599	6.73e-08	4.69e-08	1.11(0.89,1.4)	748	Unclassified-mlg1831	0	0
1835	0.356935	0.58632	N	203	202	1	0.0046	0	4.9e-09	0	1.95(0,8.62993240647848e+22)	1334	Unclassified-mlg1835	0	0
1853	0.176386	0.398651	N	205	200	1	0.0459	0.0214	8.7e-09	2e-09	1.24(0.91,1.69)	140	Unclassified-mlg1853	0	0
1855	0.000862355	0.00736112	N	211	194	1	0.1055	0.0214	9.8e-08	1.81e-08	1.29(0.91,1.82)	780	Acvd-1855	0	0
1869	2.91698e-05	0.00047139	N	220	183	1	0.344	0.1444	3.508e-07	1.244e-07	1.27(0.94,1.72)	114	Acvd-1869	0	0
1900	0.0391599	0.142173	N	206	199	1	0.0459	0.0107	7.51e-08	7.9e-09	1.25(0.65,2.43)	2143	Butyrivibrio crossotus DSM 2876-mlg1900	0.981335	99.0409
1918	0.652672	0.81667	N	203	203	1	0.0092	0.0053	1e-09	3e-10	1.1(0.86,1.39)	1419	Unclassified-mlg1918	0	0
1921	0.737672	0.87507	N	202	204	0	0.0505	0.0588	1e-10	1e-10	1.09(0.87,1.36)	314	Unclassified-mlg1921	0	0
1934	0.0353159	0.133136	N	200	206	0	0.0046	0.0321	6e-10	2.1e-09	0.9(0.7,1.15)	269	Unclassified-mlg1934	0	0
1939	0.341325	0.58632	N	208	197	1	0.8532	0.7914	8.595e-07	6.648e-07	1.13(0.92,1.39)	1128	Unclassified-mlg1939	0	0
1953	0.197051	0.420041	N	208	197	1	0.2294	0.1765	1.395e-07	4.49e-08	1.29(0.91,1.82)	422	Unclassified-mlg1953	0	0
1983	2.52251e-09	1.66028e-07	Y	235	166	1	0.9954	0.9893	4.971e-06	2.3931e-06	1.55(1.18,2.05)	2990	Escherichia coli NC101-mlg1983	0.520067	99.2687
1996	0.116352	0.302835	N	210	194	1	0.4037	0.3316	4.772e-07	3.2e-07	1.09(0.89,1.34)	996	Unclassified-mlg1996	0	0
2030	0.0377447	0.139162	N	209	196	1	0.1193	0.0588	9.62e-08	6.85e-08	1.06(0.86,1.3)	1839	Unclassified-mlg2030	0	0
2033	0.386131	0.614103	N	201	205	0	0.0321	0.0481	3e-10	1e-09	0.88(0.68,1.13)	266	Unclassified-mlg2033	0	0
2072	0.535333	0.7381	N	202	205	0	0.0505	0.0642	4.6e-09	1.2e-08	0.87(0.69,1.08)	1156	Unclassified-mlg2072	0	0
2077	0.118376	0.305314	N	210	195	1	0.3394	0.2513	3.296e-07	3.174e-07	1.01(0.83,1.23)	914	Unclassified-mlg2077	0	0
2091	0.131184	0.324261	N	206	200	1	0.0505	0.0214	8.7e-08	4.53e-08	1.06(0.85,1.32)	2620	Unclassified-mlg2091	0	0
2093	0.0376137	0.139039	N	205	200	1	0.0229	0	1.73e-08	0	Inf(0,Inf)	816	Unclassified-mlg2093	0	0
2094	0.809707	0.913392	N	202	204	0	0.1239	0.1283	5.14e-08	6.17e-08	0.98(0.8,1.19)	672	Unclassified-mlg2094	0	0
2107	2.50867e-08	1.08329e-06	N	230	172	1	0.5321	0.2834	1.744e-07	3.5e-09	51984594.38(197.33,13694958091662.5)	182	Megasphaera micronuciformis F0359-mlg2107	1	99.898
2121	0.791407	0.904012	N	204	201	1	0.8761	0.8021	2.215e-07	1.911e-07	1.11(0.91,1.36)	198	Unclassified-mlg2121	0	0
2146	0.722545	0.866324	N	205	201	1	0.4495	0.4278	1.24e-08	1.32e-08	0.99(0.81,1.2)	141	Unclassified-mlg2146	0	0
2152	0.0201569	0.0867784	N	193	214	0	0.2202	0.3209	5.1e-09	2.9e-09	1.1(0.84,1.44)	100	Unclassified-mlg2152	0	0
2170	0.356935	0.58632	N	203	202	1	0.0046	0	3.2e-09	0	1.95(0,8.62993240645107e+22)	100	Unclassified-mlg2170	0	0
2186	0.0473124	0.165355	N	213	191	1	0.6881	0.5615	4.978e-07	5.686e-07	0.96(0.79,1.17)	113	Unclassified-mlg2186	0	0
2191	0.108431	0.288272	N	204	202	1	0.0138	0	0	0	22.53(0,2.51043434264618e+129)	1720	Ruminococcus sp. 18P13-mlg2191	0.993023	98.8138
2209	0.86157	0.937204	N	204	202	1	0.1101	0.1016	1.01e-08	1.36e-08	0.95(0.78,1.15)	155	Unclassified-mlg2209	0	0
2211	0.61542	0.791219	N	205	201	1	0.1697	0.1497	5.44e-08	4.47e-08	1.03(0.84,1.26)	2195	Unclassified-mlg2211	0	0
2214	0.0854384	0.247963	N	211	194	1	0.3761	0.2781	3.679e-07	5.11e-08	3.07(0.84,11.2)	257	Unclassified-mlg2214	0	0
2218	0.509494	0.717066	N	205	201	1	0.1422	0.1176	3.34e-08	5.97e-08	0.92(0.75,1.13)	371	Unclassified-mlg2218	0	0
2249	0.614679	0.791219	N	204	202	1	0.0229	0.016	9.3e-09	8.56e-08	0.87(0.59,1.28)	1298	Unclassified-mlg2249	0	0
2255	0.0553049	0.18435	N	205	200	1	0.0321	0.0053	2.58e-08	1.59e-08	1.03(0.84,1.27)	1040	Unclassified-mlg2255	0	0
2262	0.180823	0.403875	N	207	199	1	0.1101	0.0695	6.57e-08	3.67e-08	1.1(0.88,1.37)	377	Unclassified-mlg2262	0	0
2303	0.00228745	0.0159006	N	217	187	1	0.4174	0.2834	2.7e-09	1.3e-09	1.33(1.03,1.73)	941	Clostridium clostridioforme 2_1_49FAA-mlg2303	0.767269	93.7827
2330	0.129598	0.321457	N	201	206	0	0.0138	0.0374	1.19e-08	1.801e-07	0.66(0.21,2.13)	779	Unclassified-mlg2330	0	0
2352	0.000440857	0.00430289	N	217	187	1	0.2844	0.1444	7.39e-08	2.9e-09	72.37(0.94,5568.8)	510	Weissella cibaria KACC 11862-mlg2352	0.572549	84.4418
2370	0.870952	0.943934	N	204	202	1	0.5321	0.5241	3.085e-07	9.26e-08	1.47(0.83,2.58)	1147	Unclassified-mlg2370	0	0
2400	0.513379	0.720754	N	200	207	0	0.3853	0.385	2.305e-07	4.484e-07	0.83(0.66,1.03)	1494	Unclassified-mlg2400	0	0
2421	0.0425316	0.151899	N	211	194	1	0.2615	0.1658	1.212e-07	5.82e-08	1.2(0.92,1.58)	1394	Unclassified-mlg2421	0	0
2425	0.00507212	0.0303688	N	218	186	1	0.6743	0.5348	1.3102e-06	1.0164e-06	1.09(0.88,1.34)	1488	Acvd-2425	0	0
2429	1.85569e-08	9.11849e-07	N	228	173	1	0.4495	0.2032	1.58e-08	2.8e-09	2.45(1.09,5.51)	1315	Fusobacterium sp. 3_1_33-mlg2429	0.93384	98.7683
2443	0.846739	0.928768	N	203	203	1	0.0138	0.016	0	0	0.9(0.7,1.15)	187	Unclassified-mlg2443	0	0
2451	0.307425	0.548287	N	206	200	1	0.1101	0.0802	9.55e-08	2.025e-07	0.91(0.73,1.13)	1917	Unclassified-mlg2451	0	0
2457	0.150104	0.355609	N	196	211	0	0.3761	0.4011	1.858e-07	3.749e-07	0.89(0.7,1.12)	1926	Unclassified-mlg2457	0	0
2473	0.919004	0.956247	N	203	203	1	0.0046	0.0053	2.1e-08	2.4e-09	1.14(0.76,1.72)	1713	Unclassified-mlg2473	0	0
2483	0.905635	0.955691	N	203	204	0	0.2156	0.2139	9.43e-08	1.434e-07	0.91(0.74,1.12)	103	Unclassified-mlg2483	0	0
2490	0.922756	0.958345	N	203	203	1	0.1193	0.123	1.389e-07	1.142e-07	1.03(0.85,1.26)	1031	Unclassified-mlg2490	0	0
2499	0.68631	0.838758	N	204	202	1	0.0275	0.0214	2.9e-09	1.7e-09	1.06(0.86,1.31)	363	Unclassified-mlg2499	0	0
2515	0.553725	0.74767	N	202	204	0	0.0138	0.0214	1e-10	3.4e-09	0.57(0.07,4.74)	479	Unclassified-mlg2515	0	0
2570	0.356935	0.58632	N	203	202	1	0.0046	0	9e-09	0	1.95(0,8.62993240614772e+22)	773	Unclassified-mlg2570	0	0
2582	0.254803	0.493376	N	208	197	1	0.3945	0.3102	1.663e-07	3.749e-07	0.81(0.6,1.09)	1559	Unclassified-mlg2582	0	0
2596	3.50314e-06	7.86138e-05	N	225	177	1	0.5092	0.2781	9.86e-08	3.63e-08	1.26(0.91,1.76)	168	Erysipelotrichaceae bacterium 5_2_54FAA-mlg2596	0.964286	99.3943
2600	0.282483	0.51974	N	202	204	0	0	0.0053	0	1.4e-09	0.51(0,2.24013301363949e+22)	118	Unclassified-mlg2600	0	0
2602	0.293783	0.533981	N	206	199	1	0.156	0.123	4.2e-08	3.49e-08	1.03(0.84,1.26)	468	Unclassified-mlg2602	0	0
2614	0.7914	0.904012	N	203	203	1	0.0229	0.0267	1.68e-08	6.21e-08	0.86(0.66,1.13)	1620	Unclassified-mlg2614	0	0
2629	0.282483	0.51974	N	202	204	0	0	0.0053	0	2e-10	0.51(0,2.2401330139841e+22)	1301	Unclassified-mlg2629	0	0
2633	0.925107	0.959096	N	203	202	1	0.6422	0.6096	5.94e-08	5.34e-08	1.05(0.86,1.28)	135	Unclassified-mlg2633	0	0
2640	0.0655242	0.203614	N	193	215	0	0.7615	0.8182	5.609e-07	6.998e-07	0.92(0.75,1.13)	1814	Roseburia hominis A2-183, DSM 16839-mlg2640	0.996141	98.8106
2650	0.356935	0.58632	N	203	202	1	0.0046	0	4.2e-09	0	1.95(0,8.62993240645107e+22)	125	Unclassified-mlg2650	0	0
2661	0.111781	0.294978	N	197	209	0	0.1376	0.1979	2.446e-07	4.067e-07	0.93(0.76,1.13)	1309	Prevotella stercorea DSM 18206-mlg2661	0.734912	87.8889
2670	0.614424	0.791219	N	205	201	1	0.133	0.1176	1.49e-08	8.59e-08	0.78(0.51,1.19)	2186	Unclassified-mlg2670	0	0
2677	0.356935	0.58632	N	203	202	1	0.0046	0	5.8e-09	0	1.95(0,8.62993240647848e+22)	871	Unclassified-mlg2677	0	0
2696	0.571907	0.753902	N	202	204	0	0.0183	0.0267	5.1e-09	1.4e-09	1.1(0.81,1.49)	406	Unclassified-mlg2696	0	0
2698	0.000625369	0.00576797	N	213	192	1	0.1468	0.0428	3.17e-07	8.06e-08	1.18(0.85,1.63)	1040	Acvd-2698	0	0
2705	0.225394	0.460275	N	205	200	1	0.0505	0.0267	4.91e-08	1.93e-08	1.12(0.88,1.42)	871	Unclassified-mlg2705	0	0
2726	0.0225658	0.0941618	N	206	200	1	0.0275	0	1.59e-08	0	Inf(0,Inf)	183	Unclassified-mlg2726	0	0
2733	0.359643	0.588732	N	198	209	0	0.9083	0.9251	8.992e-07	6.861e-07	1.15(0.92,1.45)	1448	Unclassified-mlg2733	0	0
2736	0.0389138	0.14164	N	193	214	0	0.3349	0.4171	2.77e-08	4.14e-08	0.86(0.69,1.07)	119	Unclassified-mlg2736	0	0
2756	0.212322	0.445494	N	201	205	0	0.0138	0.0321	3.8e-09	3.77e-08	0.76(0.43,1.32)	2414	Unclassified-mlg2756	0	0
2790	0.00206886	0.0148493	N	187	222	0	0.5092	0.6417	5.135e-07	1.1528e-06	0.77(0.58,1.03)	503	Con-2790	0	0
2811	0.356935	0.58632	N	203	202	1	0.0046	0	2.27e-08	0	1.95(0,8.62993240182048e+22)	1082	Unclassified-mlg2811	0	0
2812	0.0633468	0.198677	N	205	201	1	0.0183	0	1.05e-08	0	8.78655167736424e+112(0,Inf)	1649	Unclassified-mlg2812	0	0
2815	0.956858	0.978394	N	203	203	1	0.1927	0.1872	9.6e-08	1.088e-07	0.98(0.8,1.19)	557	Unclassified-mlg2815	0	0
2822	0.445982	0.666168	N	200	206	0	0.1651	0.1925	2.08e-07	2.718e-07	0.94(0.77,1.14)	1177	Unclassified-mlg2822	0	0
2826	0.0633468	0.198677	N	205	201	1	0.0183	0	1.03e-08	0	Inf(0,Inf)	1161	Unclassified-mlg2826	0	0
2847	0.429435	0.648011	N	199	208	0	0.5734	0.5882	2.478e-07	3.321e-07	0.92(0.75,1.12)	760	Unclassified-mlg2847	0	0
2855	0.775704	0.900237	N	203	203	1	0.0138	0.0107	7.4e-09	0	26002275806.26(0,7.23944201046752e+48)	1040	Unclassified-mlg2855	0	0
2857	0.282483	0.51974	N	202	204	0	0	0.0053	0	1.5e-09	0.51(0,2.24013301397165e+22)	594	Unclassified-mlg2857	0	0
2860	0.017862	0.0802142	N	210	195	1	0.133	0.0642	1.279e-07	7.03e-08	1.07(0.86,1.33)	932	Unclassified-mlg2860	0	0
2903	0.913439	0.955691	N	203	203	1	0.0046	0.0053	0	2e-10	0.83(0.44,1.54)	936	Unclassified-mlg2903	0	0
2905	0.122319	0.312373	N	209	195	1	0.3028	0.2193	3.312e-07	4.295e-07	0.95(0.78,1.16)	705	Unclassified-mlg2905	0	0
2928	0.0616032	0.195729	N	210	195	1	0.2248	0.1497	1.07e-07	7.65e-08	1.05(0.85,1.29)	1433	Unclassified-mlg2928	0	0
2947	0.451698	0.673294	N	205	201	1	0.0734	0.0535	8.4e-09	5.6e-09	1.04(0.85,1.28)	753	Unclassified-mlg2947	0	0
2957	0.107823	0.288272	N	199	208	0	0.055	0.0963	2.89e-08	4.55e-08	0.93(0.76,1.14)	1554	Unclassified-mlg2957	0	0
2967	0.0332521	0.127549	N	194	213	0	0.2064	0.2834	1.15e-07	2.34e-07	0.93(0.76,1.14)	379	Prevotella copri CB7, DSM 18205-mlg2967	0.712401	85.2412
2981	6.5222e-05	0.000902343	N	225	178	1	0.9954	0.9572	1.2624e-06	3.903e-07	2.33(1.37,3.96)	2760	Clostridium bolteae ATCC BAA-613-mlg2981	0.988406	99.1576
3001	0.000271616	0.00283555	N	222	181	1	0.6468	0.4492	5.68e-08	4.63e-08	1.04(0.85,1.27)	158	Enterobacter cloacae cloacae NCTC 9394-mlg3001	0.949367	98.7139
3006	0.991771	0.993514	N	203	203	1	0.0734	0.0749	1.53e-08	1.7e-08	0.99(0.81,1.2)	1176	Unclassified-mlg3006	0	0
3016	0.87532	0.945622	N	202	204	0	0.1651	0.1604	5.35e-08	6.85e-08	0.95(0.78,1.16)	1367	Unclassified-mlg3016	0	0
3026	0.656811	0.81814	N	203	203	1	0.0092	0.0053	5.9e-09	2e-09	1.09(0.85,1.4)	745	Unclassified-mlg3026	0	0
3028	0.00402661	0.0248934	N	200	207	0	0	0.0374	0	3.19e-08	0(0,Inf)	1599	Con-3028	0	0
3035	0.848176	0.928768	N	203	202	1	0.0734	0.0695	7.1e-09	4.2e-09	1.11(0.9,1.37)	316	Unclassified-mlg3035	0	0
3114	0.0150097	0.0707069	N	191	217	0	0.4312	0.5027	1.37e-07	2.986e-07	0.76(0.6,0.96)	1205	Unclassified-mlg3114	0	0
3139	0.46206	0.683734	N	204	201	1	0.0459	0.0321	4.45e-08	9.1e-09	1.26(0.85,1.87)	1869	Unclassified-mlg3139	0	0
3158	0.782534	0.901865	N	203	203	1	0.0138	0.0107	1e-10	1.2e-09	0.86(0.57,1.3)	1039	Unclassified-mlg3158	0	0
3162	0.0407965	0.147364	N	197	210	0	0.0826	0.1497	3.49e-08	3.495e-07	0.69(0.37,1.27)	2012	Unclassified-mlg3162	0	0
3176	0.334158	0.580347	N	198	209	0	0.7064	0.7326	2.311e-07	2.646e-07	0.95(0.78,1.15)	837	Eubacterium hallii DSM 3353-mlg3176	0.832736	86.2431
3182	0.215299	0.449156	N	200	206	0	0.0459	0.0749	3.5e-09	7.14e-08	0.49(0.1,2.34)	1911	Unclassified-mlg3182	0	0
3193	0.879485	0.94665	N	203	203	1	0.0092	0.0107	2.1e-09	2.8e-09	0.98(0.8,1.19)	1186	Unclassified-mlg3193	0	0
3221	0.176304	0.398651	N	201	205	0	0.0092	0.0267	1e-10	3.1e-09	0.66(0.24,1.81)	672	Unclassified-mlg3221	0	0
3242	0.746531	0.88027	N	204	202	1	0.0321	0.0267	1.6e-09	9.5e-09	0.89(0.65,1.21)	359	Unclassified-mlg3242	0	0
3246	3.30761e-06	7.4815e-05	N	226	176	1	0.5596	0.3316	1.492e-07	6.2e-09	16206.82(6.04,43503075.78)	779	Clostridium bolteae ATCC BAA-613-mlg3246	0.741977	88.8591
3252	0.0690994	0.210174	N	207	199	1	0.0734	0.0321	7.33e-08	1.57e-08	1.27(0.72,2.24)	1576	Unclassified-mlg3252	0	0
3253	0.212322	0.445494	N	201	205	0	0.0138	0.0321	2e-10	5e-10	0.91(0.74,1.13)	129	Lachnospiraceae bacterium sp. 7_1_58FAA-mlg3253	0.891473	92.0047
3270	0.803518	0.912122	N	202	204	0	0.1193	0.123	4.7e-08	9.44e-08	0.9(0.72,1.12)	1547	Unclassified-mlg3270	0	0
3286	0.472882	0.68828	N	204	201	1	0.0459	0.0321	4.3e-09	3.2e-08	0.82(0.54,1.25)	810	Unclassified-mlg3286	0	0
3287	0.32749	0.571554	N	206	200	1	0.133	0.1016	1e-07	8.54e-08	1.02(0.83,1.24)	110	Unclassified-mlg3287	0	0
3306	0.306295	0.547642	N	208	198	1	0.3624	0.2941	1.134e-07	1.896e-07	0.88(0.71,1.09)	1454	Unclassified-mlg3306	0	0
3320	0.00580635	0.0337716	N	217	187	1	0.5826	0.4439	1.8401e-06	1.0715e-06	1.18(0.93,1.5)	1562	Acvd-3320	0	0
3325	0.356935	0.58632	N	203	202	1	0.0046	0	1e-10	0	1.95(0,8.62993239982662e+22)	1228	Unclassified-mlg3325	0	0
3336	0.00207487	0.0148493	N	215	189	1	0.2615	0.1337	2.182e-07	1.397e-07	1.11(0.89,1.38)	239	Acvd-3336	0	0
3403	0.00263676	0.0177806	N	192	216	0	0.1606	0.262	6.1e-09	2.7e-08	0.58(0.41,0.83)	512	Con-3403	0	0
3411	0.645491	0.813285	N	205	200	1	0.6697	0.6257	1.106e-07	1.16e-07	0.99(0.81,1.2)	1449	Unclassified-mlg3411	0	0
3416	0.368077	0.598415	N	202	205	0	0.0229	0.0374	0	6.2e-09	0.02(0,472.11)	175	Unclassified-mlg3416	0	0
3421	0.480053	0.689311	N	206	199	1	0.445	0.4118	1.612e-07	2.83e-08	2.04(0.63,6.58)	880	Unclassified-mlg3421	0	0
3447	0.227661	0.462791	N	205	201	1	0.0275	0.0107	1.19e-08	7.41e-08	0.89(0.65,1.22)	2311	Unclassified-mlg3447	0	0
3458	0.0791407	0.232287	N	199	208	0	0.055	0.1016	1.82e-08	4.75e-08	0.85(0.65,1.1)	452	Unclassified-mlg3458	0	0
3466	0.0918563	0.259028	N	206	200	1	0.0459	0.016	1.51e-08	5.3e-09	1.16(0.88,1.52)	1571	Unclassified-mlg3466	0	0
3470	0.00100786	0.00847314	N	186	223	0	0.5872	0.7273	1.4254e-06	7.0335e-06	0.54(0.4,0.74)	3723	Prevotella copri CB7, DSM 18205-mlg3470	0.894977	96.8592
3481	0.881265	0.947776	N	202	204	0	0.4358	0.4385	5.143e-07	5.431e-07	0.98(0.81,1.2)	1121	Clostridium sp. L2-50-mlg3481	0.992864	98.6271
3483	0.280887	0.51974	N	201	205	0	0.0321	0.0535	1.64e-08	7.03e-08	0.81(0.58,1.14)	1469	Unclassified-mlg3483	0	0
3486	0.383809	0.611093	N	199	208	0	0.344	0.3904	8.967e-07	1.3595e-06	0.93(0.76,1.14)	1883	Prevotella copri CB7, DSM 18205-mlg3486	0.533723	86.0171
3511	0.00738641	0.041277	N	192	216	0	0.1972	0.3102	2.713e-07	9.62e-07	0.76(0.58,1)	450	Prevotella stercorea DSM 18206-mlg3511	0.944444	95.686
3512	0.202044	0.430042	N	208	198	1	0.2156	0.1551	8.12e-08	6.37e-08	1.04(0.85,1.28)	1640	Unclassified-mlg3512	0	0
3533	0.108431	0.288272	N	204	202	1	0.0138	0	1.7e-09	0	Inf(0,Inf)	1351	Unclassified-mlg3533	0	0
3562	0.430616	0.648655	N	201	205	0	0.0367	0.0535	1.04e-08	1.197e-07	0.82(0.43,1.57)	1146	Unclassified-mlg3562	0	0
3585	0.341069	0.58632	N	202	204	0	0.0138	0.0267	0	1e-09	0.62(0.26,1.45)	925	Unclassified-mlg3585	0	0
3590	0.193228	0.415308	N	199	207	0	0.0872	0.123	2.07e-08	1.297e-07	0.69(0.47,1.01)	2364	Unclassified-mlg3590	0	0
3599	0.0993546	0.273585	N	201	205	0	0.0092	0.0321	6.4e-09	1.175e-07	0.72(0.33,1.58)	1921	Unclassified-mlg3599	0	0
3603	0.0315687	0.123079	N	210	194	1	0.1927	0.1123	1.277e-07	9.01e-08	1.05(0.86,1.29)	162	Unclassified-mlg3603	0	0
3604	0.000123901	0.00151553	N	190	218	0	0.0872	0.2246	3.81e-08	2.756e-07	0.79(0.53,1.19)	1460	Prevotella copri CB7, DSM 18205-mlg3604	0.509589	85.0012
3628	0.422754	0.640496	N	205	201	1	0.0872	0.0642	4.3e-09	2.7e-09	1.05(0.84,1.31)	318	Unclassified-mlg3628	0	0
3639	0.15596	0.364932	N	207	198	1	0.1514	0.1016	9.51e-08	8.71e-08	1.01(0.83,1.24)	1376	Unclassified-mlg3639	0	0
3652	0.363684	0.593643	N	198	209	0	0.8073	0.7594	2.268e-07	1.301e-07	1.22(0.92,1.6)	1195	Unclassified-mlg3652	0	0
3653	0.000399676	0.00395087	N	184	225	0	0.7385	0.7914	5.348e-07	1.5912e-06	0.59(0.43,0.82)	2031	Con-3653	0	0
3660	0.0350926	0.133136	N	214	190	1	0.6284	0.5401	2.164e-07	3.03e-08	7.72(1.1,54.44)	329	Lachnospiraceae bacterium 3_1_57FAA_CT1-mlg3660	0.945289	98.1273
3668	0.828522	0.921802	N	204	202	1	0.8303	0.7861	1.2257e-06	1.1395e-06	1.03(0.84,1.25)	1356	Eubacterium ventriosum ATCC 27560-mlg3668	0.996313	99.3481
3675	0.0190574	0.0838174	N	191	217	0	0.4679	0.5936	1.694e-07	6.11e-08	1.11(0.8,1.55)	2099	Parabacteroides johnsonii DSM 18315-mlg3675	0.9495	99.4191
3679	0.534874	0.7381	N	200	206	0	0.2661	0.2888	6e-09	1.01e-08	0.94(0.77,1.16)	283	Parabacteroides merdae ATCC 43184-mlg3679	0.812721	90.2951
3680	0.187313	0.411598	N	199	207	0	0.0872	0.1283	1.2e-09	4.5e-09	0.91(0.69,1.18)	1896	Parabacteroides merdae ATCC 43184-mlg3680	0.703059	89.964
3692	0.0500619	0.172939	N	207	198	1	0.078	0.0321	4.52e-08	1.31e-08	1.14(0.85,1.52)	620	Unclassified-mlg3692	0	0
3694	0.0142891	0.0685589	N	198	209	0	0.0275	0.0802	8e-10	4.67e-08	0.11(0,2.81)	2049	Unclassified-mlg3694	0	0
3701	0.118015	0.304934	N	206	199	1	0.0596	0.0267	6.64e-08	4.81e-08	1.03(0.84,1.26)	1385	Unclassified-mlg3701	0	0
3703	0.108431	0.288272	N	204	202	1	0.0138	0	1.25e-08	0	18.53(0,2.47560032126969e+125)	1012	Unclassified-mlg3703	0	0
3704	0.00235058	0.0162996	N	187	222	0	1	0.9893	1.6048e-06	1.9428e-06	0.9(0.73,1.09)	2844	Parabacteroides distasonis ATCC 8503-mlg3704	0.951125	99.1078
3705	0.00241941	0.0166575	N	219	184	1	0.9587	0.9305	1.5544e-06	7.243e-07	1.19(0.89,1.57)	412	Veillonella sp. 6_1_27-mlg3705	0.88835	98.8642
3707	0.639047	0.808382	N	202	205	0	0.1147	0.1283	1.54e-08	1.42e-08	1.01(0.83,1.23)	107	Unclassified-mlg3707	0	0
3714	0.338206	0.585238	N	200	207	0	0.1193	0.1497	1.242e-07	1.668e-07	0.93(0.77,1.14)	127	Unclassified-mlg3714	0	0
3725	0.0206394	0.0883219	N	212	192	1	0.2752	0.1711	2.011e-07	7.93e-08	1.2(0.91,1.6)	1048	Unclassified-mlg3725	0	0
3749	0.1909	0.412002	N	204	202	1	0.0092	0	1.5e-08	0	102785.61(0,Inf)	1021	Unclassified-mlg3749	0	0
3768	0.188255	0.412002	N	209	195	1	0.5	0.4064	2.194e-07	1.82e-07	1.06(0.86,1.3)	2809	Unclassified-mlg3768	0	0
3798	0.0262707	0.107266	N	191	217	0	0.844	0.8877	4.474e-07	6.853e-07	0.88(0.69,1.11)	2722	Bacteroides cellulosilyticus DSM 14838-mlg3798	0.967303	99.0191
3807	0.355162	0.58632	N	199	207	0	0.1972	0.2299	5.39e-08	1.383e-07	0.83(0.65,1.06)	1441	Tannerella sp. 6_1_58FAA_CT1-mlg3807	0.994448	98.9483
3840	0.356935	0.58632	N	203	202	1	0.0046	0	0	0	1.95(0,8.62993240043913e+22)	164	Unclassified-mlg3840	0	0
3843	0.485465	0.692827	N	207	199	1	0.5229	0.4813	3.43e-08	2.05e-08	1.12(0.88,1.42)	418	Unclassified-mlg3843	0	0
3848	0.660961	0.81814	N	203	203	1	0.0092	0.0053	0	1.4e-09	0.81(0.38,1.71)	180	Unclassified-mlg3848	0	0
3858	0.282483	0.51974	N	202	204	0	0	0.0053	0	0	0.51(0,2.24013301425792e+22)	1302	Unclassified-mlg3858	0	0
3859	0.919004	0.956247	N	203	203	1	0.0046	0.0053	1e-10	1e-10	1.01(0.83,1.24)	1103	Unclassified-mlg3859	0	0
3871	0.356935	0.58632	N	203	202	1	0.0046	0	6.1e-09	0	1.95(0,8.62993240647848e+22)	1083	Unclassified-mlg3871	0	0
3890	0.00758666	0.0421576	N	212	193	1	0.1743	0.0856	5.2e-09	4.5e-09	1.02(0.83,1.24)	363	Lachnospiraceae bacterium 3_1_57FAA_CT1-mlg3890	0.735537	85.1692
3894	0.576089	0.756614	N	204	202	1	0.0367	0.0267	3.13e-08	4.49e-08	0.97(0.79,1.18)	813	Unclassified-mlg3894	0	0
3904	0.0051177	0.0305775	N	191	216	0	0.2018	0.3155	9.7e-09	3.41e-08	0.68(0.42,1.11)	677	Con-3904	0	0
3924	0.491754	0.698323	N	204	202	1	0.0459	0.0321	4.4e-08	3.09e-08	1.03(0.84,1.26)	1110	Unclassified-mlg3924	0	0
3930	0.177434	0.399859	N	196	211	0	0.8349	0.8396	6.92e-07	8.721e-07	0.88(0.72,1.08)	2311	Parabacteroides merdae ATCC 43184-mlg3930	0.996106	99.2891
4009	0.466062	0.686643	N	201	206	0	0.1468	0.1711	4.82e-08	9.93e-08	0.86(0.68,1.08)	185	Unclassified-mlg4009	0	0
4035	0.887333	0.949694	N	203	203	1	0.0092	0.0107	0	0	1.17(0.73,1.88)	1472	Unclassified-mlg4035	0	0
4084	0.316481	0.557115	N	208	197	1	0.5367	0.4439	3.25e-07	2.362e-07	1.08(0.87,1.34)	1038	Unclassified-mlg4084	0	0
4091	0.218687	0.453938	N	196	211	0	0.7982	0.8503	1.4888e-06	2.6277e-06	0.76(0.61,0.96)	2052	Unclassified-mlg4091	0	0
4114	0.127178	0.317111	N	202	204	0	0	0.0107	0	1.7e-09	0.32(0,7.24076578038965e+37)	1122	Unclassified-mlg4114	0	0
4152	0.58415	0.763522	N	202	204	0	0.0229	0.0321	5.1e-09	9.1e-09	0.95(0.78,1.17)	108	Unclassified-mlg4152	0	0
4153	0.000464713	0.00447443	N	185	224	0	0.5642	0.631	2.28e-07	6.687e-07	0.6(0.44,0.82)	114	Con-4153	0	0
4190	0.840371	0.927528	N	203	203	1	0.0138	0.016	2.1e-09	8.8e-09	0.86(0.68,1.1)	1187	Unclassified-mlg4190	0	0
4195	0.843026	0.927528	N	203	203	1	0.0183	0.016	2.7e-08	0	64.95(0,53862625120981912)	1183	Unclassified-mlg4195	0	0
4229	0.632057	0.802888	N	201	205	0	0.1422	0.1551	4.39e-08	5.15e-08	0.97(0.8,1.18)	677	Unclassified-mlg4229	0	0
4230	0.989748	0.992883	N	203	203	1	0.1789	0.1711	9.91e-08	1.744e-07	0.88(0.71,1.1)	1175	Unclassified-mlg4230	0	0
4232	0.16332	0.378425	N	211	194	1	0.922	0.893	7.2995e-06	3.7246e-06	1.48(1.14,1.93)	1908	Ruminococcus bromii L2-63-mlg4232	0.992138	98.411
4260	0.397499	0.621092	N	205	200	1	0.1009	0.0749	1.899e-07	2.279e-07	0.98(0.8,1.19)	1325	Unclassified-mlg4260	0	0
4276	0.47088	0.68828	N	207	198	1	0.7706	0.7647	8.47e-08	5.28e-08	1.22(0.92,1.62)	124	Anaerotruncus colihominis DSM 17241-mlg4276	1	1000
4292	0.735581	0.874825	N	204	202	1	0.0321	0.0267	3.6e-09	1.1e-09	1.11(0.83,1.48)	193	Unclassified-mlg4292	0	0
4301	0.48663	0.693102	N	206	200	1	0.2156	0.1872	4.8e-09	1.7e-09	1.27(0.82,1.98)	170	Porphyromonas asaccharolytica PR426713P-I-mlg4301	0.947059	96.9626
4324	0.396665	0.62081	N	204	202	1	0.0138	0.0053	2e-10	0	1.23(0.54,2.8)	108	Unclassified-mlg4324	0	0
4325	0.302123	0.542932	N	205	201	1	0.0459	0.0267	3e-10	0	1.33(0.44,4.01)	302	Unclassified-mlg4325	0	0
4340	0.9324	0.964552	N	203	203	1	0.0459	0.0481	1.4e-08	7.7e-09	1.04(0.84,1.29)	892	Unclassified-mlg4340	0	0
4357	0.117747	0.304795	N	207	199	1	0.0826	0.0428	4.17e-08	2.83e-08	1.05(0.86,1.3)	1382	Unclassified-mlg4357	0	0
4360	0.00194872	0.014261	N	186	222	0	0.7569	0.8342	1.848e-07	2.394e-07	0.85(0.7,1.05)	1448	Con-4360	0	0
4400	8.91112e-19	2.53967e-15	Y	249	149	1	0.789	0.4545	3.72e-08	5.4e-09	9.19(3.2,26.41)	749	Acvd-4400	0	0
4430	0.827652	0.921802	N	202	204	0	0.1101	0.1123	3.9e-09	6.3e-09	0.9(0.74,1.11)	535	Unclassified-mlg4430	0	0
4431	0.0387345	0.141349	N	208	197	1	0.1055	0.0481	2.5e-08	9.1e-09	1.08(0.83,1.42)	152	Unclassified-mlg4431	0	0
4452	0.11531	0.301289	N	209	196	1	0.2661	0.1979	3.485e-07	7.29e-08	1.32(0.78,2.25)	1163	Unclassified-mlg4452	0	0
4458	0.471825	0.68828	N	205	200	1	0.1697	0.1444	2.2e-09	1.26e-08	0.78(0.49,1.26)	223	Ruminococcus sp. SR1/5-mlg4458	0.578475	86.8181
4459	2.28309e-09	1.54924e-07	Y	235	165	1	0.9954	0.9358	4.6642e-06	1.4625e-06	2.4(1.57,3.67)	1985	Ruminococcus gnavus ATCC 29149-mlg4459	0.976322	99.1305
4464	0.322041	0.564464	N	199	208	0	0.2431	0.2781	1.327e-07	3.89e-08	1.19(0.88,1.61)	1546	Unclassified-mlg4464	0	0
4470	0.556253	0.74767	N	202	204	0	0.0138	0.0214	3e-10	9e-10	0.88(0.67,1.16)	317	Unclassified-mlg4470	0	0
4479	0.419991	0.639029	N	207	198	1	0.5138	0.4278	6.587e-07	7.566e-07	0.96(0.79,1.17)	2195	Unclassified-mlg4479	0	0
4483	0.00168992	0.0129399	N	186	222	0	0.6422	0.6524	7.12e-08	1.343e-07	0.69(0.52,0.92)	975	Con-4483	0	0
4500	0.0477976	0.166401	N	213	192	1	0.5138	0.3743	4.112e-07	5.28e-07	0.93(0.76,1.13)	899	Unclassified-mlg4500	0	0
4514	0.703778	0.853154	N	201	205	0	0.5459	0.5829	4.881e-07	3.739e-07	1.06(0.87,1.3)	1644	Roseburia intestinalis M50/1-mlg4514	0.865572	88.5521
4521	2.12778e-06	5.13913e-05	N	224	178	1	0.422	0.1925	6.062e-07	1.469e-07	1.16(0.75,1.8)	1923	Dialister invisus DSM 15470-mlg4521	0.980759	98.2411
4539	0.420822	0.639308	N	205	200	1	0.1193	0.0909	6.5e-09	1.13e-08	0.92(0.74,1.14)	694	Unclassified-mlg4539	0	0
4550	0.803092	0.912122	N	202	204	0	0.2064	0.2086	1.2e-07	2.113e-07	0.9(0.73,1.1)	1915	Unclassified-mlg4550	0	0
4564	0.00783429	0.0431037	N	200	206	0	0	0.0321	0	9.57e-08	0(0,Inf)	1238	Con-4564	0	0
4604	0.713586	0.859401	N	201	205	0	0.5183	0.508	1.725e-07	2.542e-07	0.89(0.72,1.09)	233	Unclassified-mlg4604	0	0
4621	0.562344	0.748917	N	200	206	0	0.3394	0.3797	9e-10	1.3e-09	0.94(0.76,1.17)	129	Unclassified-mlg4621	0	0
4649	7.71139e-10	6.27927e-08	N	236	164	1	0.9862	0.9679	1.1516e-06	1.201e-07	44.46(6.01,328.99)	140	Streptococcus parasanguinis ATCC 15912-mlg4649	0.814286	98.2691
4664	0.528205	0.73326	N	204	202	1	0.0505	0.0374	5.37e-08	3.67e-08	1.03(0.84,1.27)	101	Unclassified-mlg4664	0	0
4687	0.820363	0.917957	N	202	204	0	0.1101	0.1123	9.34e-08	1.048e-07	0.99(0.81,1.2)	1739	Unclassified-mlg4687	0	0
4704	8.75456e-10	6.74338e-08	Y	231	170	1	0.4954	0.1872	9.327e-07	2.043e-07	1.36(0.94,1.96)	112	Akkermansia muciniphila ATCC BAA-835-mlg4704	0.982143	98.9615
4717	0.410224	0.631705	N	205	200	1	0.1055	0.0856	6e-09	6e-10	2.01(0.97,4.13)	717	Unclassified-mlg4717	0	0
4754	0.0210868	0.0892979	N	211	194	1	0.1927	0.1123	1.8e-09	4e-10	1.74(0.96,3.15)	242	Peptoniphilus sp. F0141-mlg4754	0.995868	100
4766	0.000939506	0.00794538	N	221	182	1	0.9725	0.893	3.353e-07	9.93e-08	1.96(1.26,3.04)	328	Clostridium hathewayi DSM 13479-mlg4766	0.640244	88.3658
4798	0.354564	0.58632	N	198	209	0	0.789	0.8342	2.4491e-06	4.4746e-06	0.74(0.6,0.92)	2331	Bacteroides plebeius M12, DSM 17135-mlg4798	0.95281	95.2228
4818	0.125657	0.317111	N	201	205	0	0.0046	0.0214	0	3e-09	0(0,286273.31)	738	Unclassified-mlg4818	0	0
4833	0.828533	0.921802	N	203	203	1	0.0367	0.0321	2.3e-09	1.2e-09	1.05(0.84,1.32)	527	Unclassified-mlg4833	0	0
4861	0.00949182	0.0503756	N	217	187	1	0.8716	0.8342	2.484e-07	1.074e-07	1.44(1.08,1.92)	1407	Clostridium symbiosum WAL-14163-mlg4861	0.989339	99.632
4893	3.88937e-05	0.000599173	N	222	181	1	0.4174	0.2353	7.19e-08	1.39e-08	1.84(0.88,3.85)	333	Erysipelotrichaceae bacterium sp. 3_1_53-mlg4893	1	99.9344
4895	1.54293e-06	3.87256e-05	N	228	173	1	0.7569	0.5455	2.0681e-06	6.028e-07	2(1.11,3.59)	307	Klebsiella pneumoniae pneumoniae MGH78578-mlg4895	0.885993	99.2393
4914	0.00655622	0.0372216	N	215	189	1	0.3394	0.2246	1.63e-08	1.06e-08	1.06(0.86,1.31)	311	Ruminococcus obeum ATCC 29174-mlg4914	0.5209	84.9003
4918	0.264094	0.505926	N	209	196	1	0.6972	0.7005	2.012e-07	5.91e-08	1.62(0.91,2.89)	264	Ruminococcus obeum A2-162-mlg4918	0.867424	91.7018
4955	0.344946	0.58632	N	199	208	0	0.2523	0.2888	1.586e-07	3.464e-07	0.83(0.63,1.08)	443	Eubacterium siraeum V10Sc8a-mlg4955	0.905192	97.6235
4973	0.108431	0.288272	N	204	202	1	0.0138	0	1e-10	0	44.19(0,4.22057568952249e+139)	1316	Unclassified-mlg4973	0	0
4975	0.399065	0.62221	N	199	208	0	0.3624	0.4011	5.08e-08	6.47e-08	0.97(0.8,1.18)	264	Unclassified-mlg4975	0	0
4984	0.529951	0.734778	N	201	205	0	0.1147	0.1337	2.52e-08	4.18e-08	0.91(0.73,1.13)	949	Unclassified-mlg4984	0	0
4987	0.172533	0.393049	N	196	211	0	0.7294	0.7166	3.216e-07	4.029e-07	0.86(0.71,1.05)	2335	Odoribacter splanchnicus 1651/6, DSM 20712-mlg4987	0.976017	99.5274
4998	0.458363	0.679321	N	206	199	1	0.2844	0.2406	6e-08	9.96e-08	0.87(0.71,1.07)	1115	Unclassified-mlg4998	0	0
5007	0.21243	0.445494	N	207	198	1	0.1651	0.123	4e-09	2.5e-09	1.09(0.88,1.35)	106	Clostridium hylemonae DSM 15053-mlg5007	0.981132	99.9955
5018	0.718118	0.863685	N	205	201	1	0.6284	0.6684	5.6e-09	3.3e-09	1.37(1.05,1.79)	118	Unclassified-mlg5018	0	0
5039	0.356935	0.58632	N	203	202	1	0.0046	0	1e-10	0	1.95(0,8.62993240595144e+22)	2857	Odoribacter laneus YIT 12061-mlg5039	0.959048	99.1542
5046	0.121663	0.311256	N	195	213	0	0.7018	0.7059	8.46e-08	1.547e-07	0.82(0.65,1.05)	660	Alistipes indistinctus YIT 12060-mlg5046	0.993939	99.5266
5047	0.800231	0.910443	N	202	204	0	0.0642	0.0695	3.38e-08	2.45e-08	1.03(0.84,1.26)	610	Unclassified-mlg5047	0	0
5101	0.813444	0.914523	N	203	203	1	0.0229	0.0267	2.76e-08	4e-10	2.85(0,135919.27)	914	Unclassified-mlg5101	0	0
5134	0.905301	0.955691	N	204	202	1	0.4037	0.3904	4.856e-07	5.118e-07	0.99(0.81,1.2)	670	Clostridium sp. L2-50-mlg5134	0.683582	89.6188
5162	0.0199699	0.0864615	N	195	212	0	0.1101	0.1979	1.4e-09	2e-10	1.98(0.46,8.48)	782	Unclassified-mlg5162	0	0
5201	1.74526e-08	8.72631e-07	N	223	179	1	0.2844	0.0588	3.693e-07	1.072e-07	1.31(0.91,1.9)	104	Acvd-5201	0	0
5205	0.293251	0.533353	N	208	198	1	0.3119	0.2727	8.19e-08	7.8e-09	2.39(0.43,13.34)	1037	Unclassified-mlg5205	0	0
5207	0.0010329	0.00860751	N	187	221	0	0.3211	0.4652	4.747e-07	1.1756e-06	0.71(0.54,0.92)	492	Con-5207	0	0
5212	0.247777	0.48467	N	206	199	1	0.1193	0.0802	1.63e-08	2.67e-08	0.92(0.74,1.14)	1061	Unclassified-mlg5212	0	0
5226	0.282483	0.51974	N	202	204	0	0	0.0053	0	0	0.51(0,2.24013301413097e+22)	195	Unclassified-mlg5226	0	0
5259	0.0633468	0.198677	N	205	201	1	0.0183	0	9e-10	0	2544275.21(0,Inf)	261	Unclassified-mlg5259	0	0
5266	0.970781	0.98425	N	203	203	1	0.0917	0.0909	4e-09	6.6e-09	0.95(0.78,1.17)	1159	Unclassified-mlg5266	0	0
5277	0.0121176	0.0607963	N	212	192	1	0.2202	0.1337	4.3e-09	9e-10	2.44(0.87,6.84)	1125	Unclassified-mlg5277	0	0
5297	0.353467	0.58632	N	204	202	1	0.0229	0.0107	6e-10	5.2e-09	0.87(0.6,1.26)	121	Unclassified-mlg5297	0	0
5318	0.02023	0.0868306	N	212	192	1	0.2936	0.1872	3.26e-08	3.24e-08	1(0.82,1.22)	485	Clostridiales sp. SSC/2-mlg5318	0.707216	87.2704
5340	0.201064	0.428276	N	208	197	1	0.3119	0.2513	4.64e-07	3.019e-07	1.1(0.89,1.36)	502	Unclassified-mlg5340	0	0
5367	0.191053	0.412002	N	196	211	0	0.6651	0.7005	2.513e-07	5.355e-07	0.79(0.56,1.12)	101	Bacteroides intestinalis 341, DSM 17393-mlg5367	0.990099	99.0812
5406	0.113873	0.298838	N	194	213	0	0.9174	0.9519	1.7911e-06	1.5708e-06	1.06(0.87,1.3)	1943	Clostridium sp. SS2/1-mlg5406	0.971179	99.1046
5411	0.057168	0.188122	N	193	214	0	0.5183	0.5882	1.984e-07	3.216e-07	0.87(0.68,1.11)	542	Clostridium sp M62/1-mlg5411	0.52952	83.4616
5498	0.121158	0.310243	N	199	207	0	0.0505	0.0909	8e-10	2.3e-09	0.86(0.65,1.14)	335	Unclassified-mlg5498	0	0
5511	2.93091e-13	4.64061e-11	Y	241	159	1	0.6972	0.4225	1.68e-08	2.4e-09	27.52(5.68,133.49)	255	Actinomyces sp. F0384-mlg5511	0.521569	100322
5517	0.0371018	0.137682	N	197	210	0	0.078	0.1444	2e-10	3e-10	0.86(0.66,1.12)	207	Unclassified-mlg5517	0	0
5601	0.238782	0.47523	N	197	210	0	0.6147	0.5829	1.232e-07	1.555e-07	0.89(0.73,1.09)	746	Unclassified-mlg5601	0	0
5608	0.823312	0.920173	N	203	203	1	0.0413	0.0374	6.6e-09	3e-10	5.02(0.19,131.53)	759	Unclassified-mlg5608	0	0
5627	0.391149	0.616238	N	204	202	1	0.0138	0.0053	2.3e-09	0	4.11(0.03,502.92)	324	Unclassified-mlg5627	0	0
5629	0.680717	0.835506	N	205	201	1	0.5734	0.5561	1.352e-07	9.4e-08	1.22(0.99,1.51)	485	Coprococcus catus GD/7-mlg5629	0.96701	99.146
5635	1.38613e-05	0.000259899	N	219	184	1	0.2615	0.1016	6.67e-08	1.6e-09	27.6(1.13,671.32)	889	Lactobacillus gasseri JV-V03-mlg5635	0.95838	99.2591
5639	0.740702	0.876835	N	205	201	1	0.3899	0.3422	2.481e-07	5.291e-07	0.83(0.64,1.08)	1508	Eubacterium siraeum 70/3-mlg5639	0.968833	98.0879
5666	0.0391512	0.142173	N	209	196	1	0.1422	0.0802	1.7e-09	2e-10	2.29(0.96,5.43)	463	Peptoniphilus harei ACS-146-V-Sch2b-mlg5666	0.991361	99.2375
5676	0.731147	0.872965	N	202	204	0	0.0459	0.0535	1e-10	3e-10	0.82(0.5,1.36)	1149	Akkermansia muciniphila ATCC BAA-835-mlg5676	0.686684	85.3096
5702	0.0296641	0.117584	N	200	207	0	0.0092	0.0428	5e-10	3.94e-08	0.06(0,17.8)	187	Unclassified-mlg5702	0	0
5719	0.824055	0.92024	N	202	204	0	0.3899	0.3957	2.69e-07	3.107e-07	0.96(0.79,1.17)	1733	Unclassified-mlg5719	0	0
5730	0.481308	0.689311	N	206	199	1	0.3165	0.3048	5.24e-08	1.75e-08	1.66(1.11,2.48)	338	Unclassified-mlg5730	0	0
5742	0.353068	0.58632	N	205	200	1	0.0826	0.0588	5.2e-09	3.7e-09	1.04(0.85,1.28)	772	Unclassified-mlg5742	0	0
5761	5.27703e-05	0.000759572	N	183	227	0	0.422	0.5989	3.606e-07	1.013e-06	0.67(0.49,0.93)	1868	Con-5761	0	0
5803	0.913439	0.955691	N	203	203	1	0.0046	0.0053	2e-10	6.2e-09	0.82(0.43,1.57)	1127	Unclassified-mlg5803	0	0
5834	0.00110851	0.00915725	N	220	183	1	0.6606	0.492	4.272e-07	1.12e-07	1.75(1.09,2.8)	1043	Acvd-5834	0	0
5855	0.682188	0.836188	N	201	205	0	0.3028	0.3155	2.201e-07	2.49e-07	0.96(0.79,1.17)	296	Unclassified-mlg5855	0	0
5924	0.0235859	0.0977032	N	191	217	0	0.7982	0.8235	3.255e-07	7.391e-07	0.71(0.48,1.05)	839	Bacteroides intestinalis 341, DSM 17393-mlg5924	0.992849	99.155
5944	0.354922	0.58632	N	207	198	1	0.3578	0.3102	3.74e-08	1.97e-08	1.2(0.95,1.52)	1043	Unclassified-mlg5944	0	0
5998	0.1909	0.412002	N	204	202	1	0.0092	0	1.2e-09	0	1.72408262841775e+37(0,Inf)	292	Unclassified-mlg5998	0	0
6035	0.754362	0.885474	N	202	204	0	0.1055	0.1123	1.4e-09	2.7e-09	0.89(0.71,1.12)	178	Victivallis vadensis ATCC BAA-548-mlg6035	0.988764	99.6456
6046	2.45972e-05	0.000409953	N	181	228	0	0.4312	0.6471	6.46e-08	1.43e-07	0.87(0.68,1.11)	524	Eubacterium eligens ATCC 27750-mlg6046	0.70229	89.7639
6088	2.92758e-05	0.00047139	N	183	226	0	0.2982	0.4973	2.098e-07	6.036e-07	0.66(0.47,0.92)	162	Con-6088	0	0
6120	9.79084e-09	5.26488e-07	Y	234	167	1	0.8486	0.5401	1.5458e-06	9.452e-07	1.17(0.88,1.54)	580	Clostridium nexile DSM 1787-mlg6120	0.989655	99.3729
6167	0.0832648	0.242617	N	206	199	1	0.055	0.0214	1.8e-09	2e-10	1.95(0.63,6.01)	148	Unclassified-mlg6167	0	0
6180	4.03656e-07	1.23701e-05	N	230	171	1	0.8761	0.6364	1.8601e-06	1.053e-06	1.24(0.91,1.7)	1285	Clostridium nexile DSM 1787-mlg6180	0.987549	98.8098
6184	0.235813	0.472332	N	197	210	0	0.789	0.8075	4.429e-07	3.564e-07	1.12(0.91,1.38)	1723	Eubacterium hallii DSM 3353-mlg6184	0.986651	99.4518
6244	0.55067	0.74767	N	202	204	0	0.0367	0.0481	3.2e-09	1.15e-08	0.84(0.64,1.12)	624	Unclassified-mlg6244	0	0
6246	0.00207891	0.0148493	N	199	208	0	0	0.0428	0	2.08e-08	0(0,Inf)	810	Con-6246	0	0
6254	0.561911	0.748689	N	201	205	0	0.1743	0.1872	4.94e-08	7.95e-08	0.89(0.73,1.09)	135	Unclassified-mlg6254	0	0
6285	0.782098	0.901865	N	204	201	1	0.4174	0.4064	1.05e-08	2.98e-08	0.85(0.57,1.27)	969	Clostridium sp. SS2/1-mlg6285	0.813209	87.956
6290	0.505634	0.713376	N	207	199	1	0.7982	0.7968	3.354e-07	1.42e-07	1.62(1.05,2.48)	213	Ruminococcus obeum A2-162-mlg6290	0.995305	97.4002
6328	0.0153585	0.0717568	N	191	217	0	0.422	0.5134	7.33e-08	2.404e-07	0.68(0.47,0.98)	806	Burkholderiales bacterium 1_1_47-mlg6328	0.98139	99.6903
6356	8.70749e-05	0.00112291	N	224	178	1	0.9358	0.8396	2.2997e-06	9.389e-07	2.1(1.43,3.07)	290	Lachnospiraceae bacterium 3_1_46FAA-mlg6356	0.955172	99.6256
6381	0.523889	0.729547	N	200	207	0	0.4174	0.4545	6.976e-07	7.184e-07	0.99(0.82,1.21)	1886	Unclassified-mlg6381	0	0
6424	0.129263	0.320905	N	207	199	1	0.0872	0.0481	1.87e-08	1.61e-08	1.02(0.83,1.24)	128	Unclassified-mlg6424	0	0
6458	0.339177	0.585719	N	205	201	1	0.0505	0.0321	5e-10	0	3.71(0.65,21.14)	452	Methanobrevibacter smithii F1, DSM 2374-mlg6458	0.920354	92.5349
6469	0.256978	0.496534	N	197	210	0	0.5596	0.5668	2.89e-08	4.1e-08	0.88(0.71,1.1)	177	Unclassified-mlg6469	0	0
6478	0.372417	0.601694	N	198	208	0	0.5321	0.5508	5.76e-07	1.0789e-06	0.89(0.7,1.13)	1603	Unclassified-mlg6478	0	0
6563	0.106085	0.287124	N	212	193	1	0.867	0.7807	2.1153e-06	7.849e-07	1.8(1.23,2.65)	133	Ruminococcus torques L2-14-mlg6563	0.593985	92.8628
6576	0.000805589	0.00699978	N	216	188	1	0.2706	0.1337	2.148e-07	4.93e-08	1.17(0.73,1.87)	429	Dialister invisus DSM 15470-mlg6576	0.958042	96.0352
6613	0.0376137	0.139039	N	205	200	1	0.0229	0	2.7e-09	0	158739802023314816(0,Inf)	158	Unclassified-mlg6613	0	0
6623	0.235106	0.471868	N	199	207	0	0.1009	0.1337	3.44e-08	4.49e-08	0.96(0.78,1.17)	1120	Unclassified-mlg6623	0	0
6638	0.684155	0.837561	N	204	202	1	0.0642	0.0535	5.1e-09	3.7e-09	1.05(0.85,1.29)	424	Unclassified-mlg6638	0	0
6646	0.957797	0.978394	N	203	203	1	0.0275	0.0267	1.8e-09	7e-10	1.08(0.84,1.4)	1665	Unclassified-mlg6646	0	0
6699	0.282483	0.51974	N	202	204	0	0	0.0053	0	0	0.51(0,2.24013301425725e+22)	1698	Unclassified-mlg6699	0	0
6705	0.796083	0.908128	N	202	204	0	0.2248	0.2406	1.74e-08	1.8e-08	1(0.82,1.21)	2393	Unclassified-mlg6705	0	0
6743	0.000382906	0.00382513	N	220	183	1	0.4954	0.3316	7.913e-07	6.89e-08	1.42(0.69,2.9)	390	Enterobacter aerogenes KCTC 2190-mlg6743	0.997436	99.2685
6752	0.1075	0.288272	N	212	193	1	0.8349	0.738	2.9304e-06	1.3337e-06	1.71(1.14,2.56)	2472	Unclassified-mlg6752	0	0
6761	0.175105	0.397332	N	210	195	1	0.4817	0.3904	2.912e-07	3.288e-07	0.96(0.79,1.16)	1913	Unclassified-mlg6761	0	0
6778	0.00179248	0.0135492	N	220	183	1	0.8532	0.7807	9.609e-07	4.574e-07	1.16(0.89,1.52)	181	Veillonella sp. 6_1_27-mlg6778	0.762431	97.8559
6868	0.412748	0.633382	N	207	199	1	0.3945	0.3529	1.5133e-06	2.457e-06	0.93(0.76,1.15)	109	Unclassified-mlg6868	0	0
6900	0.310738	0.551091	N	205	201	1	0.0459	0.0267	2.6e-09	1.2e-09	1.09(0.85,1.39)	557	Unclassified-mlg6900	0	0
6902	0.556417	0.74767	N	205	201	1	0.1376	0.1176	8.2e-09	1.8e-09	1.28(0.75,2.19)	433	Unclassified-mlg6902	0	0
6922	0.1909	0.412002	N	204	202	1	0.0092	0	5e-10	0	Inf(0,Inf)	1582	Unclassified-mlg6922	0	0
7000	0.436781	0.655517	N	205	201	1	0.0872	0.0642	2.36e-08	4.02e-08	0.92(0.75,1.12)	1269	Unclassified-mlg7000	0	0
7028	2.28681e-08	1.00268e-06	Y	233	168	1	0.9862	0.9679	2.3383e-06	1.099e-06	1.53(1.13,2.06)	728	Escherichia coli DH1 (ME8569)-mlg7028	0.607143	98.8738
7088	0.763115	0.893541	N	204	201	1	0.4083	0.4118	5.15e-08	2.23e-08	1.26(0.93,1.7)	107	Clostridium spiroforme DSM 1552-mlg7088	0.953271	98.5176
7090	0.282483	0.51974	N	202	204	0	0	0.0053	0	1e-10	0.51(0,2.24013301399521e+22)	2126	Bacteroides pectinophilus ATCC 43243-mlg7090	0.967545	99.2383
7100	2.43501e-05	0.000408222	N	180	229	0	0.8853	0.893	5.328e-07	6.407e-07	0.92(0.75,1.13)	1590	Con-7100	0	0
7101	0.98296	0.988938	N	203	203	1	0.1514	0.1444	2.51e-08	2.44e-08	1(0.83,1.22)	141	Unclassified-mlg7101	0	0
7115	0.536847	0.7381	N	201	205	0	0.1468	0.1711	5.81e-08	4.3e-08	1.04(0.85,1.27)	105	Unclassified-mlg7115	0	0
7125	0.457249	0.67931	N	201	206	0	0.1101	0.1337	5.2e-09	4e-09	1.05(0.85,1.29)	137	Unclassified-mlg7125	0	0
7147	0.393901	0.618523	N	204	202	1	0.0138	0.0053	1.56e-08	1e-10	1.65(0.08,34.01)	157	Unclassified-mlg7147	0	0
7149	0.318584	0.560184	N	207	199	1	0.2064	0.1711	3.124e-07	5.337e-07	0.91(0.74,1.11)	104	Unclassified-mlg7149	0	0
7154	0.112278	0.296016	N	212	193	1	0.8532	0.8342	2.117e-07	1.571e-07	1.09(0.88,1.35)	162	Clostridium bolteae ATCC BAA-613-mlg7154	0.67284	93.0052
7166	0.191111	0.412002	N	209	196	1	0.4862	0.3957	2.011e-07	1.639e-07	1.06(0.87,1.31)	251	Unclassified-mlg7166	0	0
7222	0.749803	0.881576	N	205	201	1	0.9587	0.9465	1.5026e-06	1.3776e-06	1.04(0.85,1.27)	3090	Bacteroides caccae ATCC 43185-mlg7222	0.994822	99.5603
7241	0.301443	0.542932	N	197	209	0	0.8394	0.9251	2.684e-07	1.501e-07	1.27(0.94,1.7)	597	Unclassified-mlg7241	0	0
7255	0.0280015	0.112559	N	191	217	0	0.9862	1	2.5206e-06	2.6118e-06	0.98(0.81,1.2)	1417	Bacteroides sp. 3_1_23-mlg7255	0.928723	99.1149
7331	0.0384252	0.141108	N	207	199	1	0.055	0.016	9.8e-09	7e-10	3(0.62,14.48)	325	Unclassified-mlg7331	0	0
7340	0.812241	0.914523	N	204	202	1	0.7569	0.6845	9.286e-07	9.827e-07	0.98(0.81,1.19)	347	Alistipes onderdonkii DSM 19147-mlg7340	0.766571	94.6536
7349	6.49631e-11	6.61231e-09	Y	238	162	1	0.9037	0.8289	3.223e-07	6.25e-08	3.18(1.54,6.58)	240	Streptococcus thermophilus LMG 18311-mlg7349	0.95	99.5296
7353	1.13607e-07	4.09849e-06	N	174	236	0	1	1	4.4442e-06	7.0148e-06	0.68(0.54,0.86)	3232	Bacteroides sp. D20-mlg7353	0.95854	99.0353
7359	0.0765616	0.227056	N	198	209	0	0.0963	0.1551	1.9e-09	3.25e-08	0.52(0.12,2.23)	1449	Bacteroides xylanisolvens NLAE-zl-P732 (Illumina Draft assembly with Velvet)-mlg7359	0.52657	86.0216
7372	0.0353159	0.133136	N	200	206	0	0.0046	0.0321	1e-10	2.38e-08	0.74(0.11,4.93)	1417	Unclassified-mlg7372	0	0
7380	0.0249611	0.102654	N	207	199	1	0.0505	0.0107	6.11e-08	6.3e-09	1.25(0.69,2.28)	109	Butyrivibrio crossotus DSM 2876-mlg7380	0.559633	94.1648
7389	0.948162	0.974139	N	203	203	1	0.0275	0.0267	3e-10	0	1.27(0.78,2.07)	137	Porphyromonas somerae DSM 23386-mlg7389	0.948905	98.1404
7443	0.0303904	0.119139	N	201	205	0	0	0.0214	0	1e-10	0(0,Inf)	1208	Unclassified-mlg7443	0	0
7471	0.412079	0.633114	N	199	208	0	0.7064	0.7326	2.7141e-06	7.622e-07	1.72(1.09,2.7)	398	Bifidobacterium longum infantis 157F-NC-mlg7471	0.861809	99.1935
7511	0.000238789	0.00258764	N	183	226	0	0.7752	0.8289	1.5885e-06	1.7529e-06	0.97(0.8,1.18)	984	Bifidobacterium pseudocatenulatum DSM 20438-mlg7511	0.979675	98.7042
7518	0.539596	0.739706	N	202	205	0	0.055	0.0695	1.62e-08	5.5e-09	1.13(0.85,1.5)	168	Unclassified-mlg7518	0	0
7536	0.0136503	0.0659381	N	190	218	0	0.9908	0.9947	1.4022e-06	1.8716e-06	0.86(0.7,1.05)	1152	Bacteroides xylanisolvens XB1A-mlg7536	0.94184	98.8736
7543	0.521249	0.728525	N	202	204	0	0.0413	0.0535	3.6e-09	1.14e-08	0.82(0.65,1.04)	469	Unclassified-mlg7543	0	0
7547	0.226361	0.460807	N	205	200	1	0.0505	0.0267	3.27e-08	9.3e-09	1.18(0.9,1.56)	457	Unclassified-mlg7547	0	0
7549	0.206114	0.436423	N	196	211	0	0.6284	0.7326	4.23e-08	3.03e-08	1.06(0.86,1.3)	3086	Bacteroides thetaiotaomicron NLAE-zl-P699-mlg7549	0.774465	89.4732
7559	1.95584e-05	0.00034832	N	220	183	1	0.3073	0.1337	6.75e-08	3.3e-09	15.92(1.13,223.91)	754	Enterococcus faecalis D6-mlg7559	0.996021	99.4758
7680	0.791004	0.904012	N	204	201	1	0.867	0.9091	1.079e-07	1.094e-07	1(0.82,1.21)	181	Clostridium bartlettii DSM 16795-mlg7680	0.994475	99.1621
7682	0.340229	0.58632	N	208	197	1	0.5688	0.5027	7.617e-07	7.364e-07	1.01(0.83,1.23)	112	Bacteroides sp. 2_1_16-mlg7682	0.9375	98.89
7691	0.74939	0.881576	N	205	201	1	0.4083	0.4278	2.17e-08	2.4e-08	0.99(0.81,1.2)	1073	Unclassified-mlg7691	0	0
7693	0.142648	0.344198	N	207	198	1	0.1101	0.0695	5.7e-08	9.2e-09	1.18(0.8,1.75)	109	Unclassified-mlg7693	0	0
7717	0.743748	0.878079	N	202	204	0	0.0321	0.0374	2.59e-08	6.25e-08	0.88(0.71,1.1)	185	Unclassified-mlg7717	0	0
7751	0.347627	0.58632	N	204	202	1	0.0229	0.0107	1e-10	4.7e-09	0.81(0.38,1.74)	1385	Unclassified-mlg7751	0	0
7759	0.919004	0.956247	N	203	203	1	0.0046	0.0053	0	0	1.12(0.79,1.58)	2206	Unclassified-mlg7759	0	0
7800	0.00638561	0.0363253	N	188	220	0	0.9083	0.9626	6.94e-07	1.1692e-06	0.78(0.61,1.01)	694	Bacteroides cellulosilyticus DSM 14838-mlg7800	0.887608	98.4333
7860	0.068863	0.209903	N	193	214	0	0.7248	0.7754	9.338e-07	1.5432e-06	0.87(0.7,1.07)	2246	Bacteroides eggerthii 1_2_48FAA-mlg7860	0.993321	99.7307
7878	0.282483	0.51974	N	202	204	0	0	0.0053	0	3e-09	0.51(0,2.24013301413671e+22)	1695	Unclassified-mlg7878	0	0
7923	0.295578	0.535844	N	200	206	0	0.0872	0.1176	2e-10	1.1e-09	0.61(0.3,1.23)	867	Eubacterium siraeum V10Sc8a-mlg7923	0.561707	87.2709
7924	0.04707	0.165005	N	192	215	0	0.9954	0.9947	2.25e-06	2.5819e-06	0.94(0.77,1.15)	2995	Bacteroides thetaiotaomicron NLAE-zl-C523 (Illumina Draft assembly with Velvet)-mlg7924	0.938898	99.1304
7931	0.439757	0.658942	N	206	200	1	0.1789	0.1444	1.039e-07	2.546e-07	0.92(0.72,1.17)	1002	Unclassified-mlg7931	0	0
7936	0.00295155	0.0193378	N	219	184	1	0.9128	0.8503	2.1068e-06	2.1309e-06	1(0.82,1.21)	3101	Bacteroides fragilis 638R-mlg7936	0.987423	99.4829
7941	7.27845e-08	2.80319e-06	N	231	171	1	0.6697	0.4118	1.072e-06	4.616e-07	1.27(0.92,1.75)	1940	Bacteroides fragilis 3_1_12-mlg7941	0.986598	99.009
7961	0.0225658	0.0941618	N	206	200	1	0.0275	0	2.36e-08	0	Inf(0,Inf)	1234	Unclassified-mlg7961	0	0
7964	0.420414	0.639029	N	200	206	0	0.1697	0.2086	2.06e-08	7.1e-09	1.32(0.9,1.95)	971	Blautia hydrogenotrophica DSM 10507-mlg7964	0.974253	99.7827
8009	0.356935	0.58632	N	203	202	1	0.0046	0	0	0	1.95(0,8.62993240400026e+22)	650	Unclassified-mlg8009	0	0
8094	0.0356632	0.134024	N	192	216	0	0.9404	0.9626	4.3331e-06	5.7728e-06	0.86(0.7,1.05)	2821	Bacteroides stercoris ATCC 43183-mlg8094	0.980858	98.8593
8115	0.108431	0.288272	N	204	202	1	0.0138	0	1e-08	0	457.57(0,5.27828324884208e+261)	986	Unclassified-mlg8115	0	0
8119	0.0048175	0.0291505	N	217	186	1	0.6147	0.4492	5.5562e-06	6.2871e-06	0.98(0.8,1.19)	152	Acvd-8119	0	0
8138	0.477139	0.689082	N	202	204	0	0.0046	0.0107	0	0	0.82(0.43,1.57)	609	Bifidobacterium angulatum DSM 20098-mlg8138	0.993432	99.8433
8141	0.443412	0.663024	N	200	207	0	0.2844	0.3048	5.51e-08	9.11e-08	0.85(0.69,1.06)	404	Unclassified-mlg8141	0	0
8179	0.0273838	0.1107	N	191	217	0	0.6101	0.7166	2.051e-07	3.645e-07	0.88(0.7,1.1)	2032	Bacteroides clarus YIT 12056-mlg8179	0.996555	99.2694
8196	0.0451507	0.158864	N	213	191	1	0.5138	0.4545	2.334e-07	2.98e-08	9.15(1.15,72.88)	1250	Lachnospiraceae bacterium 3_1_57FAA_CT1-mlg8196	0.9672	98.2419
8211	0.108431	0.288272	N	204	202	1	0.0138	0	3.4e-09	0	205.01(0,7.96579086606955e+249)	134	Unclassified-mlg8211	0	0
8265	0.912372	0.955691	N	203	203	1	0.0229	0.0214	5e-09	1e-09	1.18(0.84,1.66)	1004	Unclassified-mlg8265	0	0
8314	0.913439	0.955691	N	203	203	1	0.0046	0.0053	0	4.2e-09	0.72(0.06,8.01)	107	Unclassified-mlg8314	0	0
8319	0.356935	0.58632	N	203	202	1	0.0046	0	2e-10	0	1.95(0,8.6299324057088e+22)	138	Unclassified-mlg8319	0	0
8321	0.483256	0.691406	N	199	207	0	0.7706	0.7433	1.1286e-06	1.7514e-06	0.83(0.67,1.02)	1975	Unclassified-mlg8321	0	0
8325	0.0577865	0.188406	N	198	208	0	0.0505	0.0963	1e-10	5.5e-09	0(0,5.86)	384	Unclassified-mlg8325	0	0
8335	0.886189	0.94966	N	204	202	1	0.2844	0.2674	3.039e-07	3.091e-07	0.99(0.82,1.21)	299	Clostridium sp. L2-50-mlg8335	0.979933	98.0688
8359	0.822505	0.919631	N	203	203	1	0.0183	0.0214	2.62e-08	6.3e-08	0.92(0.74,1.14)	1132	Unclassified-mlg8359	0	0
8373	0.282483	0.51974	N	202	204	0	0	0.0053	0	1e-10	0.51(0,2.24013301398599e+22)	102	Unclassified-mlg8373	0	0
8381	0.419941	0.639029	N	201	206	0	0.1101	0.1337	2.35e-08	4.73e-08	0.92(0.74,1.13)	113	Unclassified-mlg8381	0	0
8387	0.10769	0.288272	N	209	196	1	0.1927	0.1337	1.054e-07	7.6e-08	1.05(0.85,1.29)	1084	Unclassified-mlg8387	0	0
8404	0.534573	0.7381	N	202	204	0	0.0092	0.016	6.3e-09	0	1.42(0.05,42.14)	118	Bacteroides salanitronis BL78, DSM 18170-mlg8404	0.881356	97.8453
8433	7.9654e-09	4.63294e-07	N	234	167	1	0.8578	0.7594	6.059e-07	5.55e-08	49.47(5.24,467.17)	110	Streptococcus parasanguinis ATCC 903-mlg8433	0.890909	97.1966
8449	0.0612234	0.19474	N	202	205	0	0	0.016	0	4e-09	0(0,Inf)	890	Unclassified-mlg8449	0	0
8483	0.00626547	0.0357847	N	189	220	0	0.5275	0.6471	4.69e-08	7.36e-08	0.94(0.77,1.15)	1594	Faecalibacterium cf. prausnitzii KLE1255-mlg8483	0.649937	89.1102
8490	0.996138	0.996487	N	203	203	1	0.0688	0.0695	8.8e-09	2.1e-09	1.26(0.84,1.91)	352	Methanosphaera stadtmanae DSM 3091-mlg8490	1	99.9978
8499	0.125657	0.317111	N	201	205	0	0.0046	0.0214	0	0	0.21(0,10.37)	2254	Bacteroides coprocola M16, DSM 17136-mlg8499	0.694321	84.485
8505	0.019462	0.0849412	N	192	216	0	0.367	0.4813	9.4e-08	1.767e-07	0.84(0.68,1.04)	1379	Unclassified-mlg8505	0	0
8533	0.1909	0.412002	N	204	202	1	0.0092	0	2e-10	0	6028125421.14(0,Inf)	550	Unclassified-mlg8533	0	0
8544	0.000160621	0.00185031	N	216	187	1	0.2339	0.0963	8e-10	2e-10	2.1(1.09,4.05)	124	Acvd-8544	0	0
8560	0.980075	0.988399	N	203	203	1	0.156	0.1551	2e-10	2e-10	0.96(0.79,1.17)	134	Unclassified-mlg8560	0	0
8573	2.15223e-12	2.66689e-10	Y	241	159	1	0.8716	0.7005	1.49e-08	2.7e-09	13.73(5.05,37.33)	464	Solobacterium moorei F0204-mlg8573	1	99.9924
8605	0.39944	0.62221	N	204	202	1	0.0138	0.0053	1e-10	8e-10	0.84(0.51,1.4)	775	Unclassified-mlg8605	0	0
8663	0.023465	0.0973441	N	191	217	0	0.7706	0.8663	4.38e-07	5.529e-07	0.93(0.77,1.14)	1844	Bacteroides finegoldii DSM 17565-mlg8663	0.97885	99.3462
8668	0.180097	0.402569	N	196	211	0	0.7844	0.7594	2.105e-07	2.166e-07	0.99(0.81,1.2)	446	Unclassified-mlg8668	0	0
8674	0.0385347	0.141108	N	194	214	0	0.2798	0.3636	2.05e-08	1.83e-08	1.02(0.84,1.24)	273	Unclassified-mlg8674	0	0
8675	0.007924	0.0434296	N	190	218	0	0.3853	0.5134	3.97e-08	4.05e-08	0.99(0.82,1.21)	435	Con-8675	0	0
8713	0.660961	0.81814	N	203	203	1	0.0092	0.0053	4e-10	6e-10	0.97(0.8,1.18)	1126	Unclassified-mlg8713	0	0
8748	0.0085541	0.0463519	N	189	219	0	0.8028	0.8556	4.396e-07	8.967e-07	0.74(0.52,1.04)	1354	Bacteroides intestinalis 341, DSM 17393-mlg8748	0.998523	98.9906
8772	0.693916	0.845366	N	202	204	0	0.0872	0.0963	5.08e-08	1.185e-07	0.87(0.68,1.11)	176	Unclassified-mlg8772	0	0
8774	0.108431	0.288272	N	204	202	1	0.0138	0	4e-10	0	5.85685198706299e+37(0,Inf)	157	Unclassified-mlg8774	0	0
8778	0.015348	0.0717568	N	200	206	0	0	0.0267	0	3.32e-08	0(0,Inf)	280	Unclassified-mlg8778	0	0
8791	0.000157432	0.00182391	N	183	226	0	0.5688	0.6417	5.22e-08	1.009e-07	0.67(0.52,0.85)	422	Con-8791	0	0
8804	0.00196427	0.0143176	N	219	185	1	0.578	0.4332	1.0603e-06	8.968e-07	1.05(0.86,1.28)	2233	Acvd-8804	0	0
8864	0.243715	0.48002	N	202	204	0	0.0046	0.016	0	4e-10	0.42(0,171.27)	287	Unclassified-mlg8864	0	0
8865	0.745178	0.879403	N	204	202	1	0.1422	0.123	9.49e-08	1.205e-07	0.96(0.79,1.17)	2001	Sutterella wadsworthensis 3_1_45B-mlg8865	0.986007	98.6711
8868	0.913439	0.955691	N	203	203	1	0.0046	0.0053	0	2e-10	0.78(0.27,2.23)	1233	Unclassified-mlg8868	0	0
8871	0.018353	0.0814736	N	191	217	0	0.5092	0.615	1.22e-07	2.97e-07	0.89(0.7,1.14)	283	Bacteroides clarus YIT 12056-mlg8871	0.936396	91.4992
8881	0.000884595	0.00750326	N	187	222	0	0.3394	0.492	8.23e-08	3.31e-07	0.61(0.38,1)	639	Con-8881	0	0
8915	0.00444186	0.0271077	N	216	187	1	0.4358	0.3048	1.4771e-06	8.84e-07	1.09(0.87,1.38)	956	Acvd-8915	0	0
8942	0.26983	0.515294	N	199	208	0	0.1606	0.2139	6.28e-08	6.15e-08	1(0.82,1.22)	1542	Parasutterella excrementihominis YIT 11859-mlg8942	0.885214	89.6119
8963	0.364426	0.593919	N	206	199	1	0.2018	0.1711	6.2e-09	6e-09	1.01(0.83,1.22)	204	Turicibacter sanguinis PC909-mlg8963	0.985294	99.8433
8992	0.480699	0.689311	N	202	204	0	0.0046	0.0107	1.16e-08	5.4e-09	1.05(0.84,1.32)	1465	Unclassified-mlg8992	0	0
8995	0.192629	0.414334	N	199	208	0	0.1284	0.1711	1.791e-07	1.533e-07	1.02(0.84,1.25)	366	Unclassified-mlg8995	0	0
9003	0.00198904	0.0143877	N	212	193	1	0.1376	0.0481	1.3e-09	2e-10	2.3(0.96,5.5)	757	Peptostreptococcus anaerobius 653-L-mlg9003	0.948481	99.5062
9020	0.228472	0.463778	N	209	196	1	0.5183	0.4278	2.366e-07	2.695e-07	0.98(0.8,1.19)	1380	Unclassified-mlg9020	0	0
9025	0.57734	0.757908	N	205	201	1	0.1743	0.1551	4.1e-08	1.66e-08	1.21(0.9,1.62)	875	Unclassified-mlg9025	0	0
9059	0.00192332	0.0141661	N	196	211	0	0.0275	0.1016	1e-09	5.2e-09	0.77(0.56,1.07)	805	Con-9059	0	0
9087	0.741464	0.876835	N	205	201	1	0.6055	0.5241	3.225e-07	3.192e-07	1(0.82,1.22)	867	Unclassified-mlg9087	0	0
9102	0.226302	0.460807	N	205	201	1	0.0275	0.0107	3.41e-08	5.5e-09	1.12(0.79,1.59)	136	Unclassified-mlg9102	0	0
9126	0.62715	0.800237	N	204	202	1	0.0229	0.016	0	0	0.92(0.72,1.17)	167	Unclassified-mlg9126	0	0
9152	0.000613963	0.00569966	N	219	184	1	0.4679	0.2888	1.4975e-06	2.814e-07	1.75(0.95,3.2)	581	Akkermansia muciniphila ATCC BAA-835-mlg9152	0.986231	98.276
9158	0.249799	0.48629	N	202	204	0	0.0046	0.016	5e-10	1e-10	1.15(0.74,1.8)	1036	Unclassified-mlg9158	0	0
9169	0.601582	0.778614	N	201	205	0	0.2018	0.2139	1.124e-07	2.611e-07	0.8(0.63,1.01)	1911	Unclassified-mlg9169	0	0
9171	0.572626	0.75392	N	204	201	1	0.0734	0.0588	1.07e-08	3.5e-09	1.14(0.86,1.51)	128	Unclassified-mlg9171	0	0
9185	0.00298518	0.0195132	N	219	185	1	0.711	0.6684	2.176e-07	6.19e-08	1.34(0.69,2.59)	996	Clostridium hathewayi DSM 13479-mlg9185	0.881526	99.5425
9191	6.40974e-05	0.000891111	N	189	220	0	0.1101	0.2567	7.8e-09	1.837e-07	0.63(0.17,2.31)	2090	Bacteroides plebeius M12, DSM 17135-mlg9191	0.711962	85.0869
9209	0.364667	0.593919	N	206	199	1	0.1927	0.1604	3e-10	3e-10	1.02(0.84,1.24)	211	Unclassified-mlg9209	0	0
9213	0.033237	0.127549	N	193	215	0	0.3578	0.4385	1.203e-07	3.894e-07	0.77(0.58,1.01)	177	Unclassified-mlg9213	0	0
9231	0.52425	0.729547	N	204	202	1	0.0183	0.0107	3.1e-09	1e-09	1.08(0.83,1.41)	344	Unclassified-mlg9231	0	0
9239	0.102235	0.279235	N	211	194	1	0.4862	0.369	2.005e-07	1.643e-07	1.06(0.87,1.31)	352	Unclassified-mlg9239	0	0
9245	0.806121	0.913134	N	204	201	1	0.8853	0.877	1.6544e-06	9.337e-07	1.44(1.09,1.91)	954	Unclassified-mlg9245	0	0
9248	0.908455	0.955691	N	204	202	1	0.3211	0.2941	2.952e-07	4.806e-07	0.88(0.72,1.08)	1016	Unclassified-mlg9248	0	0
9254	9.36958e-07	2.54317e-05	N	187	222	0	0.0642	0.2353	5.18e-08	2.268e-07	0.82(0.61,1.11)	259	Con-9254	0	0
9276	0.298174	0.538869	N	207	198	1	0.2798	0.2193	3.416e-07	6.093e-07	0.86(0.7,1.05)	2758	Bacteroides coprophilus DSM 18228-mlg9276	0.965917	99.0857
9290	0.0758895	0.225767	N	200	206	0	0.0138	0.0428	8.7e-09	5.62e-08	0.84(0.59,1.18)	2501	Unclassified-mlg9290	0	0
9320	0.00290193	0.0191891	N	188	221	0	0.4358	0.5882	6.267e-07	2.9843e-06	0.54(0.4,0.74)	761	Prevotella copri CB7, DSM 18205-mlg9320	0.8318	95.7255
9328	0.939801	0.969042	N	203	203	1	0.8349	0.8396	5.574e-07	2.822e-07	1.44(1.1,1.89)	1237	Ruminococcus sp. SR1/5-mlg9328	0.996766	98.9521
9338	0.477769	0.689311	N	199	207	0	0.5046	0.5615	1.1e-08	4.52e-08	0.71(0.5,0.99)	1000	Ruminococcus sp. SR1/5-mlg9338	0.76	88.9543
9357	0.0723928	0.217379	N	193	214	0	0.9954	0.9947	2.2374e-06	2.5515e-06	0.94(0.77,1.15)	328	Bacteroides thetaiotaomicron VPI-5482-mlg9357	0.972561	98.9744
9369	8.66546e-05	0.00112257	N	219	184	1	0.3349	0.1551	9.189e-07	1.581e-07	1.39(0.74,2.6)	834	Acvd-9369	0	0
9375	0.954251	0.977927	N	203	203	1	0.1239	0.123	4.52e-08	4.01e-08	1.02(0.83,1.24)	1022	Unclassified-mlg9375	0	0
9433	7.91858e-05	0.00105856	N	182	228	0	0.7661	0.8717	1.518e-06	2.8574e-06	0.75(0.59,0.94)	2256	Bacteroides massiliensis DSM 17679-mlg9433	0.989362	99.3871
9439	0.0592649	0.19065	N	213	192	1	0.6193	0.5829	2.023e-07	1.94e-07	1.01(0.83,1.23)	660	Unclassified-mlg9439	0	0
9473	0.189721	0.412002	N	209	196	1	0.3211	0.2513	6.79e-08	2.76e-08	1.23(0.93,1.63)	215	Unclassified-mlg9473	0	0
9489	7.99064e-06	0.000160376	N	180	230	0	0.5229	0.6684	1.949e-07	3.431e-07	0.77(0.62,0.97)	979	Con-9489	0	0
9491	0.00210097	0.0149321	N	186	222	0	0.9954	0.9947	9.1074e-06	1.20713e-05	0.79(0.65,0.96)	1436	Bacteroides vulgatus ATCC 8482-mlg9491	0.966574	99.2809
9503	0.475846	0.689082	N	199	207	0	0.6422	0.6631	1.4288e-06	2.2461e-06	0.84(0.69,1.03)	3026	Bacteroides coprocola M16, DSM 17136-mlg9503	0.949108	98.901
9522	9.11515e-05	0.00115892	N	182	228	0	0.9954	1	1.28287e-05	1.71697e-05	0.75(0.62,0.92)	1940	Bacteroides vulgatus ATCC 8482-mlg9522	0.923196	99.3877
9529	0.480699	0.689311	N	202	204	0	0.0046	0.0107	4.3e-09	5.1e-09	0.99(0.81,1.2)	2314	Unclassified-mlg9529	0	0
9540	0.1909	0.412002	N	204	202	1	0.0092	0	9e-10	0	5.3(0,6.80813197451441e+69)	2180	Unclassified-mlg9540	0	0
9585	0.0332332	0.127549	N	206	200	1	0.0367	0.0053	9.2e-09	7e-10	1.58(0.73,3.39)	1387	Unclassified-mlg9585	0	0
9672	0.109223	0.289567	N	194	213	0	0.7752	0.7701	2.015e-07	2.266e-07	0.94(0.77,1.15)	760	Unclassified-mlg9672	0	0
9693	0.00692429	0.0390777	N	189	220	0	0.5872	0.6684	5.25e-08	5.23e-08	1(0.82,1.22)	410	Con-9693	0	0
9721	0.0428802	0.152589	N	213	191	1	0.5183	0.4332	4.405e-07	1.396e-07	1.54(1.04,2.27)	857	Lachnospiraceae bacterium 6_1_63FAA-mlg9721	0.966161	99.3323
9811	0.236471	0.473211	N	207	199	1	0.1376	0.1016	4.46e-08	3.72e-08	1.03(0.84,1.26)	974	Unclassified-mlg9811	0	0
9859	0.859505	0.936692	N	203	203	1	0.0138	0.016	3e-10	1e-10	1.13(0.83,1.56)	849	Unclassified-mlg9859	0	0
9899	0.00187971	0.0139148	N	208	198	1	0.0505	0	3.2e-09	0	Inf(0,Inf)	791	Acvd-9899	0	0
9902	0.89729	0.955691	N	204	202	1	0.2798	0.2727	5.311e-07	2.6457e-06	0.73(0.54,0.98)	132	Unclassified-mlg9902	0	0
9913	0.708598	0.856674	N	204	202	1	0.0459	0.0374	6.5e-09	2.46e-08	0.84(0.57,1.22)	215	Unclassified-mlg9913	0	0
9924	0.196399	0.419279	N	196	211	0	0.5367	0.5936	5.238e-07	7.675e-07	0.89(0.72,1.1)	529	Unclassified-mlg9924	0	0
10001	0.00114994	0.00936378	N	208	197	1	0.055	0	5.4e-09	0	Inf(0,Inf)	1503	Acvd-10001	0	0
10004	0.560193	0.74767	N	201	205	0	0.1101	0.123	4.46e-08	7.87e-08	0.9(0.73,1.11)	1064	Unclassified-mlg10004	0	0
10097	0.1751	0.397332	N	201	205	0	0.0092	0.0267	0	1e-09	0.52(0.08,3.19)	890	Unclassified-mlg10097	0	0
10154	0.0146069	0.0697314	N	210	194	1	0.1514	0.0749	9.7e-09	1.6e-09	1.77(0.85,3.65)	179	Unclassified-mlg10154	0	0
10200	0.0561436	0.186274	N	213	191	1	0.7156	0.6417	2.0132e-06	2.1953e-06	0.98(0.8,1.19)	1947	Unclassified-mlg10200	0	0
10227	0.0177047	0.0799657	N	194	214	0	0.1697	0.2727	2.368e-07	2.593e-07	0.99(0.81,1.2)	1347	Megasphaera elsdenii DSM 20460-mlg10227	0.982925	98.6922
10256	0.0592687	0.19065	N	199	208	0	0.0367	0.0802	1.78e-08	2.86e-08	0.95(0.78,1.17)	410	Coprococcus eutactus ATCC 27759-mlg10256	0.97561	99.0569
10271	0.0605935	0.193818	N	193	215	0	0.8028	0.8342	4.681e-07	6.886e-07	0.8(0.65,0.98)	1756	Alistipes shahii WAL 8301-mlg10271	0.993736	99.2941
10277	7.33202e-07	2.06894e-05	N	230	172	1	0.9862	0.9412	1.3518e-06	5.137e-07	2.09(1.33,3.29)	1264	Subdoligranulum sp. 4_3_54A2FAA-mlg10277	0.973892	99.3979
10296	0.188322	0.412002	N	207	198	1	0.1468	0.1016	1.696e-07	6.24e-08	1.22(0.89,1.68)	416	Unclassified-mlg10296	0	0
10301	0.879485	0.94665	N	203	203	1	0.0092	0.0107	3e-10	4.6e-09	0.85(0.52,1.37)	145	Unclassified-mlg10301	0	0
10313	2.14048e-08	9.68313e-07	Y	233	168	1	0.9862	0.984	3.3035e-06	1.5657e-06	1.52(1.13,2.04)	385	Escherichia coli DH1 (ME8569)-mlg10313	0.709091	99.1373
10333	0.287523	0.525956	N	205	200	1	0.0688	0.0428	4.74e-08	2.27e-08	1.07(0.84,1.37)	1320	Lactobacillus ruminis SPM0211-mlg10333	0.97197	99.033
10348	0.01534	0.0717568	N	215	189	1	0.5459	0.3957	2.657e-07	1.076e-07	1.5(1.1,2.04)	1228	Unclassified-mlg10348	0	0
10361	0.1909	0.412002	N	204	202	1	0.0092	0	5e-10	0	41981.83(0,Inf)	678	Unclassified-mlg10361	0	0
10385	0.762129	0.892753	N	204	202	1	0.2431	0.2246	6.25e-08	3.95e-08	1.07(0.86,1.33)	844	Unclassified-mlg10385	0	0
10456	0.146954	0.350182	N	200	207	0	0.0459	0.0802	1.53e-08	1.027e-07	0.5(0.16,1.56)	1405	Catenibacterium mitsuokai DSM 15897-mlg10456	0.979359	94.7894
10481	0.245732	0.481362	N	202	204	0	0.0046	0.016	9e-10	9.7e-09	0.81(0.54,1.23)	826	Unclassified-mlg10481	0	0
10485	0.222261	0.457361	N	205	201	1	0.0275	0.0107	6.1e-09	1.3e-09	1.24(0.88,1.74)	1182	Unclassified-mlg10485	0	0
10552	0.1909	0.412002	N	204	202	1	0.0092	0	2e-10	0	1838989.78(0,Inf)	169	Unclassified-mlg10552	0	0
10611	0.846739	0.928768	N	203	203	1	0.0138	0.016	5.5e-09	4.5e-09	1.02(0.83,1.24)	132	Unclassified-mlg10611	0	0
10612	0.708787	0.856674	N	204	202	1	0.1009	0.0909	2.21e-08	1e-08	1.17(0.87,1.57)	139	Unclassified-mlg10612	0	0
10653	0.909496	0.955691	N	204	202	1	0.9954	0.9893	1.0499e-06	9.659e-07	1.05(0.86,1.28)	1871	Lachnospiraceae bacterium sp. 7_1_58FAA-mlg10653	0.97969	99.3471
10806	0.205078	0.434876	N	201	205	0	0.0138	0.0321	1e-10	1.2e-09	0.28(0.05,1.56)	372	Unclassified-mlg10806	0	0
10817	0.481118	0.689311	N	205	200	1	0.1468	0.1283	1.02e-08	4.4e-09	1.16(0.87,1.54)	113	Unclassified-mlg10817	0	0
10925	1.04838e-09	7.86288e-08	N	236	165	1	0.9312	0.8984	9.743e-07	9.73e-08	43.86(5.73,335.45)	500	Streptococcus parasanguinis ATCC 903-mlg10925	0.776	97.6037
10932	0.546916	0.745082	N	206	199	1	0.6514	0.5936	3.377e-07	2.306e-07	1.15(0.93,1.42)	1676	Alistipes finegoldii AHN 2437, DSM 17242-mlg10932	0.98747	99.0583
10982	0.495491	0.701863	N	206	200	1	0.2248	0.2086	3.48e-08	8.27e-08	0.93(0.74,1.17)	1303	Unclassified-mlg10982	0	0
11002	0.772295	0.898751	N	203	203	1	0.0138	0.0107	1e-10	0	2.37(0.08,69.77)	905	Lactococcus lactis cremoris SK11-mlg11002	0.983425	99.8111
11003	0.127178	0.317111	N	202	204	0	0	0.0107	0	0	0.06(0,1.89096517357025e+129)	127	Unclassified-mlg11003	0	0
11004	0.006255	0.0357847	N	193	214	0	0.1239	0.2299	1.989e-07	3.607e-07	0.91(0.74,1.12)	580	Con-11004	0	0
11021	0.0666319	0.205298	N	207	198	1	0.0826	0.0374	4.87e-08	1.46e-08	1.13(0.86,1.5)	644	Unclassified-mlg11021	0	0
11146	0.0541278	0.182778	N	193	215	0	0.6055	0.7112	5.99e-08	3.38e-08	1.14(0.86,1.52)	101	Clostridium bartlettii DSM 16795-mlg11146	0.851485	89.137
11150	0.703462	0.853154	N	205	201	1	0.8211	0.7219	1.1069e-06	1.0705e-06	1.01(0.83,1.23)	1831	Alistipes onderdonkii DSM 19147-mlg11150	0.996177	98.1748
11163	0.850614	0.929924	N	204	202	1	0.8761	0.8877	1.5647e-06	8.781e-07	1.44(1.09,1.91)	220	Unclassified-mlg11163	0	0
11175	0.0789622	0.232002	N	194	214	0	0.5229	0.5936	1.934e-07	3.113e-07	0.87(0.68,1.11)	116	Unclassified-mlg11175	0	0
11188	3.42283e-16	1.0839e-13	Y	243	156	1	0.633	0.262	6e-09	8e-10	7.49(2.99,18.79)	165	Acvd-11188	0	0
11197	0.0649913	0.202432	N	201	205	0	0.0046	0.0267	3e-10	4.24e-08	0.01(0,60.38)	617	Unclassified-mlg11197	0	0
11228	0.038885	0.14164	N	206	199	1	0.0459	0.0107	3.1e-09	5e-10	1.28(0.78,2.1)	959	Unclassified-mlg11228	0	0
11274	0.61672	0.791735	N	201	206	0	0.445	0.4545	1.225e-07	9.69e-08	1.05(0.85,1.28)	149	Unclassified-mlg11274	0	0
11279	7.03232e-07	2.02445e-05	N	230	172	1	0.9908	0.9305	5.419e-07	1.786e-07	4.1(1.87,8.98)	217	Eggerthella sp. HGA1-mlg11279	0.967742	99.5044
11290	0.39729	0.621092	N	201	205	0	0.0321	0.0481	1.8e-09	2.8e-09	0.96(0.79,1.17)	179	Mitsuokella multacida DSM 20544-mlg11290	0.687151	88.3618
11293	0.274141	0.519718	N	209	197	1	0.5596	0.4439	1.908e-07	1.497e-07	1.09(0.89,1.34)	518	Unclassified-mlg11293	0	0
11336	0.151963	0.358523	N	195	212	0	0.9908	0.9786	5.4618e-06	6.9794e-06	0.86(0.7,1.05)	151	Bacteroides sp. 9_1_42FAA-mlg11336	0.993377	99.6409
11366	0.908513	0.955691	N	203	204	0	0.2982	0.2781	5.91e-08	1.086e-07	0.85(0.68,1.05)	327	Unclassified-mlg11366	0	0
11368	4.96351e-05	0.000729175	N	223	179	1	0.5872	0.3743	8.48e-08	1.62e-08	2.17(0.87,5.44)	119	Clostridium clostridioforme 2_1_49FAA-mlg11368	0.966387	99.877
11428	0.639724	0.808879	N	205	200	1	0.6743	0.6364	1.183e-07	1.258e-07	0.98(0.81,1.2)	751	Unclassified-mlg11428	0	0
11463	0.913439	0.955691	N	203	203	1	0.0046	0.0053	1e-10	2.3e-09	0.83(0.45,1.52)	1481	Unclassified-mlg11463	0	0
11467	0.0546065	0.183345	N	210	195	1	0.2294	0.1444	3.693e-07	1.67e-07	1.14(0.89,1.46)	2028	Acidaminococcus intestini RyC-MR95-mlg11467	0.988166	99.8522
11487	0.245124	0.481362	N	200	207	0	0.078	0.1123	2.89e-08	1.46e-08	1.09(0.88,1.37)	438	Unclassified-mlg11487	0	0
11587	0.034342	0.131024	N	200	206	0	0.0046	0.0321	0	1.1e-09	0.23(0.03,1.76)	2256	Unclassified-mlg11587	0	0
11640	0.00457569	0.0278053	N	214	190	1	0.2569	0.139	2.101e-07	2.551e-07	0.98(0.81,1.2)	1216	Bifidobacterium breve ACS-071-V-Sch8b-mlg11640	0.966283	99.1035
11645	0.000145311	0.00174007	N	223	179	1	0.789	0.6845	1.573e-07	9.1e-08	1.18(0.9,1.54)	119	Veillonella dispar ATCC 17748-mlg11645	0.941176	96.7215
11646	0.356935	0.58632	N	203	202	1	0.0046	0	1.29e-08	0	1.95(0,8.62993240644739e+22)	510	Unclassified-mlg11646	0	0
11666	0.132594	0.326051	N	211	194	1	0.5596	0.4439	8.92e-08	3.02e-08	1.22(0.77,1.92)	426	Ruminococcus sp. 5_1_39BFAA-mlg11666	0.657277	85.6895
11672	0.00371445	0.0235643	N	187	221	0	1	1	2.9635e-06	3.3797e-06	0.91(0.75,1.11)	669	Bacteroides ovatus NLAE-zl-H361-mlg11672	0.834081	98.5062
11676	0.000183021	0.00206988	N	221	182	1	0.5046	0.3262	7.27e-08	7.63e-08	0.99(0.82,1.21)	283	Clostridium perfringens type B - ATCC 3626-mlg11676	0.964664	99.1479
11695	0.80816	0.913392	N	202	204	0	0.3257	0.3262	6.16e-08	4e-08	1.1(0.88,1.37)	229	Unclassified-mlg11695	0	0
11719	0.223602	0.458825	N	205	201	1	0.0275	0.0107	3e-10	0	2.35(0.33,16.66)	1110	Unclassified-mlg11719	0	0
11789	0.223402	0.458825	N	196	211	0	0.8257	0.8396	9.378e-07	1.1339e-06	0.92(0.75,1.12)	384	Unclassified-mlg11789	0	0
11806	0.116766	0.303529	N	197	210	0	0.156	0.2086	5.31e-08	6.13e-08	0.97(0.8,1.18)	1227	Unclassified-mlg11806	0	0
11809	0.356935	0.58632	N	203	202	1	0.0046	0	0	0	1.95(0,8.62993240531807e+22)	577	Unclassified-mlg11809	0	0
11821	0.282483	0.51974	N	202	204	0	0	0.0053	0	0	0.51(0,2.24013301425709e+22)	821	Unclassified-mlg11821	0	0
11846	0.836796	0.926882	N	204	202	1	0.2064	0.1925	1.5e-09	1.53e-08	0.55(0.17,1.74)	105	Ruminococcus sp. SR1/5-mlg11846	0.733333	85.7965
11948	0.0516703	0.177209	N	194	214	0	0.3853	0.4492	2.017e-07	2.744e-07	0.92(0.75,1.13)	1376	Unclassified-mlg11948	0	0
11976	0.356935	0.58632	N	203	202	1	0.0046	0	2e-10	0	1.95(0,8.62993240675478e+22)	812	Unclassified-mlg11976	0	0
12089	2.20952e-07	7.40838e-06	N	175	236	0	0.8578	0.9412	9.778e-07	1.5835e-06	0.81(0.65,1)	1756	Con-12089	0	0
12091	0.356935	0.58632	N	203	202	1	0.0046	0	0	0	1.95(0,8.62993240211591e+22)	641	Unclassified-mlg12091	0	0
12130	0.309806	0.550804	N	198	208	0	0.3165	0.369	3e-10	9.7e-09	0(0,12288.75)	505	Faecalibacterium cf. prausnitzii KLE1255-mlg12130	0.645545	86.9851
12132	0.453988	0.675478	N	200	206	0	0.2248	0.2406	5.52e-08	1.186e-07	0.86(0.64,1.16)	573	Unclassified-mlg12132	0	0
12155	0.769154	0.896926	N	204	202	1	0.078	0.0695	7.7e-09	2.44e-08	0.87(0.68,1.11)	100	Unclassified-mlg12155	0	0
12211	0.166055	0.382255	N	207	198	1	0.1468	0.1016	6.99e-08	5.02e-08	1.05(0.85,1.29)	114	Unclassified-mlg12211	0	0
12286	0.391149	0.616238	N	204	202	1	0.0138	0.0053	5.8e-08	0	6.35638444474337e+88(0,Inf)	212	Unclassified-mlg12286	0	0
12293	0.110758	0.293093	N	210	194	1	0.3991	0.3155	4.467e-07	1.175e-07	1.42(0.77,2.59)	136	Unclassified-mlg12293	0	0
12403	0.257831	0.497507	N	205	200	1	0.055	0.0321	6e-10	3e-10	1.11(0.87,1.4)	389	Unclassified-mlg12403	0	0
12438	0.195884	0.418493	N	199	208	0	0.1193	0.1604	6.13e-08	6.15e-08	1(0.82,1.22)	925	Unclassified-mlg12438	0	0
12439	0.242555	0.478395	N	204	202	1	0.0183	0.0053	9.2e-09	9.09e-08	0.86(0.58,1.3)	1150	Unclassified-mlg12439	0	0
12453	0.0196066	0.0853111	N	197	210	0	0.0459	0.107	1.1e-09	2.4e-09	0.89(0.71,1.1)	1980	Unclassified-mlg12453	0	0
12540	0.374268	0.602314	N	202	205	0	0.0183	0.0321	1.87e-08	2.44e-08	0.98(0.81,1.19)	100	Unclassified-mlg12540	0	0
12563	0.00540726	0.0320389	N	217	186	1	0.6606	0.5134	1.425e-07	1.189e-07	1.03(0.84,1.26)	574	Coprobacillus sp. 29_1-mlg12563	0.998258	99.8456
12692	0.162202	0.376445	N	201	206	0	0.0229	0.0481	2e-10	6e-10	0.86(0.68,1.09)	1288	Acidaminococcus fermentans VR4, DSM 20731-mlg12692	0.990683	99.3472
12699	0.274265	0.519718	N	205	200	1	0.0688	0.0428	1.9e-09	4.7e-09	0.92(0.73,1.17)	140	Proteus mirabilis HI4320-mlg12699	1	99.4734
12782	3.02946e-07	9.70109e-06	N	231	171	1	0.922	0.7861	3.8917e-06	1.0019e-06	2.42(1.2,4.9)	3050	Klebsiella pneumoniae KCTC 2242-mlg12782	0.97082	99.4186
12792	0.0133262	0.0649227	N	210	195	1	0.1193	0.0481	1.129e-07	4.89e-08	1.09(0.84,1.41)	126	Unclassified-mlg12792	0	0
12824	0.00024159	0.00259823	N	222	181	1	0.6101	0.4492	1.701e-07	4.95e-08	1.33(0.98,1.81)	191	Enterobacter cloacae IIT-BT 08-mlg12824	0.942408	92.2813
12840	0.127178	0.317111	N	202	204	0	0	0.0107	0	3e-10	0.22(0,2.6133384642834e+65)	1525	Unclassified-mlg12840	0	0
12857	2.44558e-06	5.76025e-05	N	228	174	1	0.7752	0.6043	1.877e-07	6.13e-08	1.88(1.25,2.82)	112	Acvd-12857	0	0
12927	0.000799695	0.00696982	N	221	182	1	0.945	0.8396	3.394e-07	9.9e-08	1.97(1.26,3.06)	2427	Clostridium hathewayi DSM 13479-mlg12927	0.701689	88.3336
12934	0.337516	0.584754	N	206	200	1	0.1101	0.0802	1.15e-08	8.7e-09	1.05(0.86,1.28)	737	Unclassified-mlg12934	0	0
12987	0.917663	0.956247	N	203	203	1	0.0229	0.0214	3e-10	1e-10	1.16(0.75,1.81)	129	Unclassified-mlg12987	0	0
12992	0.36871	0.599102	N	207	198	1	0.4679	0.3957	1.4289e-06	6.051e-07	1.16(0.79,1.7)	1627	Megasphaera elsdenii DSM 20460-mlg12992	0.937923	91.1102
13028	0.0773037	0.228543	N	212	192	1	0.6697	0.615	1.255e-07	5.44e-08	1.32(0.92,1.89)	344	Lachnospiraceae bacterium 3_1_57FAA_CT1-mlg13028	0.526163	83.7056
13072	0.920489	0.957093	N	203	203	1	0.0963	0.0963	8e-10	4e-10	1.15(0.92,1.45)	244	Porphyromonas asaccharolytica PR426713P-I-mlg13072	0.737705	91.4674
13075	0.279434	0.51974	N	197	210	0	0.6743	0.7005	4.983e-07	3.834e-07	1.07(0.84,1.37)	2004	Unclassified-mlg13075	0	0
13096	0.849646	0.929863	N	204	202	1	0.8853	0.9037	1.172e-06	8.678e-07	1.21(0.97,1.53)	2012	Unclassified-mlg13096	0	0
13101	0.0131493	0.0642461	N	198	209	0	0.0229	0.0749	1e-10	4e-10	0.59(0.27,1.33)	290	Unclassified-mlg13101	0	0
13140	0.0498212	0.172318	N	196	211	0	0.1147	0.1872	1.2e-09	6e-10	1.11(0.83,1.49)	224	Megasphaera elsdenii DSM 20460-mlg13140	0.90625	87.005
13194	0.00224249	0.0157416	N	197	210	0	0.0138	0.0749	8.1e-09	3.43e-08	0.86(0.68,1.1)	663	Con-13194	0	0
13205	0.61169	0.788474	N	205	201	1	0.2844	0.2513	6.35e-08	1.109e-07	0.87(0.7,1.09)	651	Unclassified-mlg13205	0	0
13241	0.305498	0.54656	N	204	201	1	0.0321	0.016	1.01e-08	5.4e-09	1.07(0.86,1.33)	1171	Unclassified-mlg13241	0	0
13271	2.56324e-09	1.66028e-07	Y	226	176	1	0.3349	0.0802	3.792e-07	1.53e-08	12.2(1.06,140.47)	1841	Acvd-13271	0	0
13277	0.377684	0.605739	N	202	204	0	0.0183	0.0321	1.6e-09	1.3e-09	1.02(0.84,1.24)	574	Unclassified-mlg13277	0	0
13338	0.404368	0.625991	N	199	208	0	0.8165	0.7861	4.9401e-06	4.6612e-06	1.02(0.84,1.24)	2109	Megamonas funiformis YIT 11815-mlg13338	0.942153	98.4715
13365	0.356935	0.58632	N	203	202	1	0.0046	0	2e-10	0	1.95(0,8.62993240614772e+22)	1154	Unclassified-mlg13365	0	0
13422	8.92207e-07	2.44499e-05	N	179	231	0	0.3211	0.5668	8.02e-08	1.787e-07	0.92(0.74,1.14)	492	Eubacterium eligens ATCC 27750-mlg13422	0.813008	89.2388
13460	0.356935	0.58632	N	203	202	1	0.0046	0	9e-10	0	1.95(0,8.62993240647848e+22)	962	Unclassified-mlg13460	0	0
13529	0.10833	0.288272	N	200	206	0	0.0229	0.0535	1e-09	1.1e-09	1(0.82,1.21)	446	Unclassified-mlg13529	0	0
13567	0.356935	0.58632	N	203	202	1	0.0046	0	1.52e-08	0	1.95(0,8.62993240647848e+22)	864	Unclassified-mlg13567	0	0
13592	0.0194167	0.0848736	N	190	218	0	0.9037	0.9465	4.2005e-06	7.0393e-06	0.77(0.62,0.95)	201	Bacteroides sp. 3_1_33FAA-mlg13592	0.985075	99.3367
13641	0.00116481	0.00945783	N	220	184	1	0.6239	0.4759	2.509e-07	9.7e-08	1.77(1.3,2.4)	1047	Acvd-13641	0	0
13667	0.00783429	0.0431037	N	200	206	0	0	0.0321	0	4.48e-08	0(0,Inf)	162	Con-13667	0	0
13696	0.108431	0.288272	N	204	202	1	0.0138	0	2.9e-09	0	16375.24(0,Inf)	156	Unclassified-mlg13696	0	0
13720	3.69428e-05	0.0005785	N	192	216	0	0.0413	0.1604	5e-10	4.71e-08	0.01(0,2.35)	414	Con-13720	0	0
13758	0.391149	0.616238	N	204	202	1	0.0138	0.0053	0	0	14.04(0.05,4257)	1811	Unclassified-mlg13758	0	0
13769	0.466013	0.686643	N	205	201	1	0.078	0.0588	6.3e-08	3.48e-08	1.1(0.88,1.37)	244	Unclassified-mlg13769	0	0
13833	0.549326	0.746757	N	205	201	1	0.1147	0.0963	2.02e-08	9.5e-09	1.16(0.87,1.53)	580	Unclassified-mlg13833	0	0
13844	0.126921	0.317111	N	199	207	0	0.0596	0.1016	3.1e-09	3.1e-09	1(0.82,1.21)	1305	Unclassified-mlg13844	0	0
13899	0.28369	0.521076	N	200	206	0	0.0734	0.107	7.8e-09	3e-10	3.09(0,2639.14)	223	Unclassified-mlg13899	0	0
13928	0.558187	0.74767	N	201	205	0	0.1101	0.1337	1.4e-09	9e-10	1.09(0.88,1.35)	102	Unclassified-mlg13928	0	0
13932	0.894797	0.954762	N	204	202	1	0.5092	0.4973	3.026e-07	2.249e-07	1.12(0.91,1.38)	860	Unclassified-mlg13932	0	0
13963	0.776226	0.900237	N	204	202	1	0.2523	0.2513	5.7e-09	8e-10	1.53(0.71,3.26)	106	Alistipes onderdonkii DSM 19147-mlg13963	0.933962	89.1655
13964	0.00250486	0.0171195	N	219	184	1	0.7798	0.7112	2.147e-07	6.04e-08	1.36(0.69,2.7)	715	Clostridium hathewayi DSM 13479-mlg13964	0.853147	99.4837
13992	0.640518	0.808995	N	201	205	0	0.1835	0.1979	1.2e-09	1.02e-08	0.57(0.18,1.79)	535	Unclassified-mlg13992	0	0
14013	0.839268	0.927528	N	202	204	0	0.0917	0.0963	4.87e-08	2.98e-08	1.07(0.84,1.35)	107	Unclassified-mlg14013	0	0
14032	0.378684	0.606736	N	207	198	1	0.4908	0.4973	2.94e-08	2.83e-08	1(0.83,1.22)	427	Ruminococcus bromii L2-63-mlg14032	0.805621	89.6741
14068	0.632169	0.802888	N	204	202	1	0.0229	0.016	1e-10	1.2e-09	0.81(0.4,1.64)	487	Unclassified-mlg14068	0	0
14072	0.00783429	0.0431037	N	200	206	0	0	0.0321	0	3.04e-08	0(0,Inf)	1434	Con-14072	0	0
14074	0.563872	0.749415	N	202	204	0	0.0138	0.0214	1.3e-09	3.63e-08	0.81(0.4,1.67)	1543	Unclassified-mlg14074	0	0
14091	0.165178	0.381179	N	210	195	1	0.4404	0.385	4.53e-08	3.06e-08	1.12(0.91,1.4)	117	Unclassified-mlg14091	0	0
14096	0.145034	0.347139	N	205	201	1	0.0321	0.0107	4.71e-08	4.4e-09	1.3(0.74,2.29)	1949	Unclassified-mlg14096	0	0
14119	0.120501	0.309393	N	210	195	1	0.3303	0.246	1.859e-07	1.326e-07	1.06(0.86,1.31)	996	Unclassified-mlg14119	0	0
14131	0.263812	0.505926	N	197	210	0	0.4954	0.5348	1.12e-07	1.431e-07	0.95(0.78,1.16)	317	Bacteroides intestinalis 341, DSM 17393-mlg14131	0.555205	91.2704
14147	0.799156	0.909946	N	204	202	1	0.2615	0.2353	3.694e-07	3.027e-07	1.03(0.84,1.26)	513	Akkermansia muciniphila ATCC BAA-835-mlg14147	0.563353	88.9646
14164	0.271538	0.516267	N	197	210	0	0.6651	0.8128	2.356e-07	1.168e-07	1.31(0.95,1.81)	131	Unclassified-mlg14164	0	0
14166	0.980529	0.988506	N	203	203	1	0.789	0.7594	2.2271e-06	3.8595e-06	0.78(0.63,0.97)	252	Unclassified-mlg14166	0	0
14195	0.755336	0.886252	N	201	205	0	0.6055	0.6043	5.59e-08	5.12e-08	1.04(0.85,1.27)	555	Unclassified-mlg14195	0	0
14214	0.0548424	0.183345	N	213	191	1	0.7248	0.6791	1e-07	4.75e-08	1.23(0.92,1.64)	125	Clostridium hathewayi DSM 13479-mlg14214	0.6	87.9687
14238	0.960365	0.978928	N	203	203	1	0.0734	0.0749	7.6e-09	3.6e-09	1.08(0.84,1.38)	484	Unclassified-mlg14238	0	0
14241	0.980909	0.98854	N	203	203	1	0.0596	0.0588	1.9e-09	9.9e-09	0.89(0.66,1.21)	234	Unclassified-mlg14241	0	0
14433	0.790873	0.904012	N	204	202	1	0.3257	0.2941	2.266e-07	2.632e-07	0.96(0.79,1.17)	259	Unclassified-mlg14433	0	0
14436	2.79762e-05	0.000458232	N	180	229	0	0.7569	0.8877	1.5397e-06	2.9205e-06	0.74(0.59,0.94)	919	Bacteroides massiliensis DSM 17679-mlg14436	0.96518	99.2761
14462	0.000386253	0.00383561	N	192	216	0	0.0688	0.1818	2.5e-09	2.506e-07	0.07(0,58.27)	231	Eubacterium eligens ATCC 27750-mlg14462	0.995671	99.3821
14476	0.779458	0.901865	N	202	204	0	0.0688	0.0749	1.7e-09	6.6e-09	0.85(0.64,1.14)	163	Unclassified-mlg14476	0	0
14496	0.356935	0.58632	N	203	202	1	0.0046	0	0	0	1.95(0,8.62993240560081e+22)	113	Unclassified-mlg14496	0	0
14507	0.000779681	0.00681623	N	186	223	0	0.4083	0.5561	4.86e-07	1.2317e-06	0.7(0.53,0.91)	2010	Con-14507	0	0
14523	0.977082	0.987877	N	203	203	1	0.0275	0.0267	4e-09	1.57e-08	0.85(0.61,1.18)	105	Unclassified-mlg14523	0	0
14551	0.981611	0.988549	N	203	203	1	0.0642	0.0642	1.46e-08	1.4e-08	1(0.83,1.22)	1003	Unclassified-mlg14551	0	0
14564	0.352923	0.58632	N	207	198	1	0.3761	0.2995	1.1042e-06	3.868e-07	1.21(0.75,1.95)	101	Megasphaera elsdenii DSM 20460-mlg14564	0.574257	89.379
14616	0.0182208	0.0811396	N	190	218	0	0.9404	0.9251	1.9318e-06	2.1303e-06	0.95(0.78,1.16)	2092	Roseburia inulinivorans DSM 16841-mlg14616	0.98327	98.3136
14627	0.184666	0.408935	N	210	195	1	0.555	0.4332	1.042e-06	8.874e-07	1.04(0.85,1.27)	2085	Fusobacterium mortiferum ATCC 9817-mlg14627	0.972182	99.4207
14642	0.776731	0.900237	N	202	204	0	0.078	0.0856	8.6e-09	1.79e-08	0.9(0.73,1.11)	729	Alistipes shahii WAL 8301-mlg14642	0.51166	86.2086
14643	0.0889824	0.254363	N	197	210	0	0.1606	0.2193	2.04e-08	4.31e-08	0.83(0.66,1.04)	294	Unclassified-mlg14643	0	0
14678	0.790893	0.904012	N	204	202	1	0.1055	0.0963	3.44e-08	5.99e-08	0.92(0.75,1.14)	1180	Unclassified-mlg14678	0	0
14684	0.632644	0.803134	N	202	204	0	0.0596	0.0695	3.3e-09	6.7e-09	0.92(0.74,1.14)	197	Unclassified-mlg14684	0	0
14702	0.0722584	0.217232	N	209	196	1	0.1835	0.123	6.59e-08	1.77e-08	1.32(0.88,1.99)	1385	Unclassified-mlg14702	0	0
14709	0.240765	0.477841	N	204	202	1	0.0183	0.0053	1.1e-09	7e-10	1.04(0.85,1.28)	105	Unclassified-mlg14709	0	0
14752	0.630289	0.80193	N	201	205	0	0.2477	0.2727	1.05e-08	8.2e-09	1.04(0.85,1.28)	754	Ruminococcaceae bacterium D16-mlg14752	0.862069	90.0938
14755	0.111205	0.294003	N	211	193	1	0.7248	0.7005	2.512e-07	8.61e-08	1.84(1.14,2.96)	394	Lachnospiraceae bacterium 1_4_56FAA-mlg14755	0.994924	99.4252
14799	0.101504	0.277893	N	196	212	0	0.2982	0.3904	8.3e-09	1.56e-08	0.91(0.74,1.13)	499	Unclassified-mlg14799	0	0
14810	0.336733	0.583753	N	199	208	0	0.3486	0.369	1.159e-07	1.629e-07	0.92(0.74,1.13)	1126	Unclassified-mlg14810	0	0
14826	0.786914	0.903952	N	204	202	1	0.0826	0.0749	1.037e-07	1.524e-07	0.95(0.78,1.15)	1209	Dialister succinatiphilus YIT 11850-mlg14826	0.985112	97.627
14864	0.0181534	0.0810785	N	191	217	0	0.5826	0.6471	1.008e-07	1.64e-07	0.84(0.62,1.13)	362	Unclassified-mlg14864	0	0
14871	0.478589	0.689311	N	199	207	0	0.6284	0.6043	9.934e-07	1.7656e-06	0.75(0.61,0.93)	1052	Bacteroides plebeius M12, DSM 17135-mlg14871	0.977186	96.803
14882	0.737589	0.87507	N	202	204	0	0.0413	0.0481	5.78e-08	8.59e-08	0.95(0.78,1.15)	1467	Dialister succinatiphilus YIT 11850-mlg14882	0.958419	96.5982
14906	0.00266253	0.0178967	N	189	219	0	0.289	0.4278	2.6e-09	3.6e-09	0.91(0.74,1.11)	181	Bifidobacterium catenulatum DSM 16992-mlg14906	0.966851	99.1352
14908	0.00629691	0.0358924	N	194	213	0	0.0917	0.1818	2.7e-09	1.26e-08	0.61(0.38,0.98)	253	Succinatimonas hippei YIT 12066-mlg14908	0.996047	99.9794
14912	1.50852e-09	1.07482e-07	Y	236	165	1	0.9908	0.9733	2.4797e-06	1.1869e-06	1.56(1.18,2.05)	280	Acvd-14912	0	0
14960	0.919004	0.956247	N	203	203	1	0.0046	0.0053	1e-10	0	1.26(0.44,3.59)	111	Unclassified-mlg14960	0	0
14996	0.0478183	0.166401	N	193	215	0	0.4725	0.5027	1.368e-07	2.811e-07	0.74(0.57,0.95)	1613	Unclassified-mlg14996	0	0
15045	0.609056	0.786858	N	200	206	0	0.4679	0.4599	3.818e-07	4.933e-07	0.95(0.78,1.16)	488	Bacteroides plebeius M12, DSM 17135-mlg15045	0.979508	98.3643
15046	0.985984	0.990153	N	203	203	1	0.2431	0.2406	1.955e-07	1.289e-07	1.08(0.87,1.35)	1000	Collinsella intestinalis DSM 13280-mlg15046	0.983	98.3776
15053	0.81133	0.91431	N	202	204	0	0.078	0.0856	5.3e-09	6.3e-09	0.98(0.81,1.19)	277	Unclassified-mlg15053	0	0
15074	0.0511549	0.176289	N	199	208	0	0.0321	0.0749	2e-10	2.6e-09	0.42(0.12,1.45)	234	Unclassified-mlg15074	0	0
15096	0.183652	0.40764	N	201	205	0	0.0092	0.0267	5.1e-09	1.2e-09	1.14(0.83,1.58)	834	Unclassified-mlg15096	0	0
15104	0.0135674	0.0657604	N	199	208	0	0.0138	0.0588	2e-10	3.31e-08	0.06(0,36.79)	2101	Unclassified-mlg15104	0	0
15147	0.499231	0.706459	N	206	200	1	0.2339	0.1979	5.85e-08	5.97e-08	0.99(0.82,1.21)	469	Unclassified-mlg15147	0	0
15221	0.282483	0.51974	N	202	204	0	0	0.0053	0	1.1e-09	0.51(0,2.24013301375679e+22)	114	Unclassified-mlg15221	0	0
15232	0.735463	0.874825	N	204	202	1	0.0734	0.0642	5.14e-07	5.43e-08	1.18(0.67,2.07)	130	Mitsuokella multacida DSM 20544-mlg15232	0.961538	97.6749
15247	0.543396	0.741948	N	202	204	0	0.0092	0.016	5e-10	1e-10	1.12(0.85,1.48)	192	Unclassified-mlg15247	0	0
15252	0.1344	0.329356	N	211	194	1	0.922	0.9037	1.755e-07	1.538e-07	1.06(0.87,1.3)	1968	Clostridiales sp. 1_7_47FAA-mlg15252	0.887195	91.8105
15256	0.500763	0.707924	N	201	206	0	0.1284	0.1497	2.1e-09	3.41e-08	0.55(0.14,2.13)	944	Unclassified-mlg15256	0	0
15344	0.356935	0.58632	N	203	202	1	0.0046	0	6.7e-09	0	1.95(0,8.62993240180938e+22)	844	Unclassified-mlg15344	0	0
15396	0.0643334	0.201262	N	193	215	0	0.9771	0.9893	1.7501e-06	2.5931e-06	0.86(0.7,1.06)	1746	Bacteroides sp. 3_1_33FAA-mlg15396	0.963918	99.4014
15425	0.0833412	0.242617	N	211	194	1	0.344	0.2406	8.64e-08	4.62e-08	1.15(0.89,1.49)	111	Unclassified-mlg15425	0	0
15428	0.0707733	0.214123	N	207	199	1	0.0734	0.0321	5.05e-08	5.36e-08	0.99(0.82,1.21)	133	Unclassified-mlg15428	0	0
15448	0.299524	0.540623	N	198	209	0	0.3578	0.3904	3.34e-07	2.03e-07	1.11(0.9,1.39)	171	Bifidobacterium adolescentis L2-32-mlg15448	0.824561	97.7705
15478	0.0119936	0.0603916	N	191	217	0	0.2936	0.4385	1.12e-08	1.86e-08	0.9(0.73,1.12)	403	Unclassified-mlg15478	0	0
15556	7.20277e-07	2.05279e-05	N	176	234	0	0.9128	0.9412	1.9202e-06	3.9716e-06	0.61(0.48,0.78)	1716	Eubacterium eligens ATCC 27750-mlg15556	0.888112	96.4624
15557	0.010469	0.0543472	N	213	191	1	0.2844	0.1818	8.52e-08	1.42e-08	2.01(0.95,4.23)	1031	Unclassified-mlg15557	0	0
15562	0.0861843	0.249366	N	199	207	0	0.0367	0.0749	2e-10	2.5e-09	0.49(0.19,1.29)	171	Unclassified-mlg15562	0	0
15563	0.913439	0.955691	N	203	203	1	0.0046	0.0053	2e-10	6.3e-09	0.82(0.43,1.58)	181	Unclassified-mlg15563	0	0
15615	0.878384	0.94665	N	202	204	0	0.2385	0.2406	5.09e-08	3.88e-08	1.07(0.87,1.32)	752	Unclassified-mlg15615	0	0
15665	0.66112	0.81814	N	204	202	1	0.1009	0.0909	1.66e-08	6.5e-09	1.17(0.9,1.5)	525	Unclassified-mlg15665	0	0
15682	0.00181995	0.0136496	N	217	187	1	0.3624	0.2406	3.7e-09	1.3e-09	1.4(0.97,2.03)	659	Clostridium methylpentosum R2, DSM 5476-mlg15682	0.83308	99.9984
15718	1.02132e-14	2.07912e-12	Y	244	155	1	0.8028	0.5882	1.436e-07	2.38e-08	3.36(1.41,7.99)	141	Streptococcus sp. C300-mlg15718	0.680851	94.9689
15742	0.802195	0.911602	N	202	204	0	0.1927	0.1979	2.51e-08	1.52e-08	1.07(0.85,1.35)	796	Unclassified-mlg15742	0	0
15745	3.42233e-05	0.00054187	N	181	229	0	0.8073	0.8717	4.56e-07	5.286e-07	0.94(0.77,1.15)	168	Con-15745	0	0
15748	3.94631e-06	8.71859e-05	N	221	182	1	0.2936	0.1123	5.17e-07	1.7e-09	1.61155456960652e+32(11.04,2.35176672278768e+63)	172	Lactobacillus crispatus 125-2-CHN-mlg15748	0.97093	99.5557
15761	4.6541e-10	4.27877e-08	N	237	164	1	0.8807	0.8128	2.795e-07	2.79e-08	31.41(5.01,197.01)	117	Streptococcus parasanguinis ATCC 15912-mlg15761	0.931624	98.7709
15762	0.38256	0.609785	N	206	200	1	0.1697	0.1337	6.85e-08	3.27e-08	1.13(0.82,1.56)	937	Unclassified-mlg15762	0	0
15770	0.0210391	0.0892285	N	197	210	0	0.0505	0.1123	1.05e-08	6.82e-08	0.65(0.36,1.17)	1460	Unclassified-mlg15770	0	0
15784	0.1909	0.412002	N	204	202	1	0.0092	0	1.08e-08	0	19973975.92(0,Inf)	241	Unclassified-mlg15784	0	0
15817	4.32598e-06	9.48389e-05	N	228	174	1	0.9817	0.9786	3.0802e-06	4.877e-07	7.29(2.46,21.62)	471	Streptococcus salivarius 57.I-mlg15817	0.819533	97.962
15856	0.913439	0.955691	N	203	203	1	0.0046	0.0053	2e-10	6.2e-09	0.82(0.41,1.63)	581	Unclassified-mlg15856	0	0
15874	0.660961	0.81814	N	203	203	1	0.0092	0.0053	0	9e-10	0.8(0.35,1.84)	1027	Unclassified-mlg15874	0	0
15880	0.0100329	0.0528533	N	190	218	0	0.4037	0.5348	1.22e-08	2.32e-08	0.83(0.61,1.12)	475	Alistipes shahii WAL 8301-mlg15880	0.728421	89.3057
15882	0.979978	0.988399	N	203	203	1	0.0321	0.0321	1e-10	3e-10	0.8(0.5,1.27)	144	Unclassified-mlg15882	0	0
15925	0.432656	0.650553	N	205	201	1	0.0734	0.0535	1.9e-09	1e-09	1.11(0.86,1.44)	169	Unclassified-mlg15925	0	0
15933	0.000244322	0.00261774	N	222	181	1	0.6651	0.4385	1.089e-07	4.88e-08	1.25(0.89,1.76)	2493	Clostridium clostridioforme 2_1_49FAA-mlg15933	0.99278	99.64
15960	0.426859	0.645383	N	201	205	0	0.0688	0.0909	5.787e-07	1.063e-07	1.13(0.77,1.65)	1122	Mitsuokella multacida DSM 20544-mlg15960	0.980392	97.929
15999	0.741803	0.876872	N	205	201	1	0.6881	0.6043	2.063e-07	1.55e-07	1.09(0.89,1.35)	600	Ruminococcus obeum ATCC 29174-mlg15999	0.516667	85.3682
16019	0.492236	0.698609	N	204	201	1	0.0642	0.0481	1.79e-08	9.3e-09	1.08(0.86,1.35)	1172	Unclassified-mlg16019	0	0
16031	0.913439	0.955691	N	203	203	1	0.0046	0.0053	2e-10	4e-10	0.95(0.78,1.17)	632	Unclassified-mlg16031	0	0
16048	0.151632	0.358037	N	211	194	1	0.8165	0.7487	1.6795e-06	1.1531e-06	1.18(0.95,1.47)	1795	Unclassified-mlg16048	0	0
16063	0.735234	0.874825	N	201	205	0	0.445	0.4492	1.39e-08	1.07e-08	1.02(0.84,1.25)	1829	Faecalibacterium prausnitzii A2-165-mlg16063	0.580098	87.111
16073	0.0184686	0.0818422	N	193	215	0	0.2615	0.3743	1.19e-08	2.5e-09	1.22(0.75,1.97)	280	Bacteroides xylanisolvens NLAE-zl-P393-mlg16073	0.65	87.7685
16102	0.286299	0.524324	N	197	210	0	0.8991	0.8877	8.814e-07	1.099e-06	0.89(0.73,1.08)	711	Faecalibacterium prausnitzii M21/2-mlg16102	0.974684	97.8894
16114	8.82798e-05	0.00113332	N	182	228	0	0.8853	0.9091	1.0872e-06	1.685e-06	0.8(0.64,0.99)	1628	Faecalibacterium cf. prausnitzii KLE1255-mlg16114	0.972973	98.696
16128	0.470069	0.68828	N	199	207	0	0.7248	0.7487	9.45e-08	5.63e-08	1.26(0.95,1.66)	643	Unclassified-mlg16128	0	0
16130	0.469962	0.68828	N	199	208	0	0.8578	0.8717	1.1887e-06	1.0373e-06	1.07(0.88,1.31)	1698	Faecalibacterium prausnitzii A2-165-mlg16130	0.989399	98.2498
16135	0.0776842	0.228955	N	198	209	0	0.0734	0.123	0	1e-10	0.77(0.6,0.98)	366	Bacteroides coprocola M16, DSM 17136-mlg16135	0.838798	85.3346
16165	0.942214	0.970477	N	203	203	1	0.5596	0.5668	1.241e-07	8.26e-08	1.09(0.87,1.36)	1365	Faecalibacterium prausnitzii L2-6-mlg16165	0.508425	87.0847
16167	0.308061	0.548734	N	202	204	0	0.0092	0.0214	1e-10	3.1e-09	0.62(0.18,2.14)	172	Unclassified-mlg16167	0	0
16180	0.49796	0.705011	N	199	207	0	0.6927	0.7273	1.772e-07	1.37e-07	1.09(0.89,1.33)	1240	Dorea longicatena DSM 13814-mlg16180	0.987097	99.3851
16210	0.310548	0.551091	N	200	206	0	0.0688	0.0963	2.58e-08	1.47e-08	1.06(0.84,1.34)	485	Unclassified-mlg16210	0	0
16280	0.396532	0.62081	N	205	201	1	0.0872	0.0642	1.09e-08	3.5e-09	1.14(0.86,1.52)	400	Unclassified-mlg16280	0	0
16299	1.21897e-06	3.13702e-05	N	229	173	1	0.7844	0.5936	2.799e-06	7.492e-07	2.26(1.17,4.35)	492	Klebsiella pneumoniae KCTC 2242-mlg16299	0.894309	99.2144
16301	1.58002e-07	5.49154e-06	N	224	178	1	0.3394	0.123	1.063e-07	4.4e-09	8.98(0.3,269.5)	192	Streptococcus infantarius infantarius ATCC BAA-102-mlg16301	0.96875	99.5974
16317	0.454111	0.675478	N	201	205	0	0.055	0.0749	3.4e-09	7e-10	1.27(0.81,1.99)	223	Unclassified-mlg16317	0	0
16319	0.523537	0.729547	N	204	202	1	0.0505	0.0374	3.8e-09	2.5e-09	1.06(0.86,1.31)	985	Unclassified-mlg16319	0	0
16334	0.652672	0.81667	N	203	203	1	0.0092	0.0053	2.04e-08	1.4e-09	1.28(0.68,2.41)	1023	Unclassified-mlg16334	0	0
16341	0.142752	0.344198	N	209	196	1	0.3165	0.2353	9.69e-08	4.45e-08	1.19(0.9,1.57)	231	Unclassified-mlg16341	0	0
16368	0.708595	0.856674	N	201	205	0	0.5367	0.508	8.343e-07	1.4996e-06	0.76(0.61,0.94)	435	Bacteroides plebeius M12, DSM 17135-mlg16368	0.724138	91.8179
16392	0.978136	0.987881	N	203	203	1	0.6697	0.631	5.687e-07	9.008e-07	0.84(0.68,1.04)	913	Unclassified-mlg16392	0	0
16403	0.237213	0.47329	N	204	202	1	0.0183	0.0053	1.98e-08	4e-10	2.22(0.21,23.91)	164	Unclassified-mlg16403	0	0
16461	0.0294273	0.117134	N	200	207	0	0.0092	0.0428	1e-10	4.91e-08	0.01(0,3297.66)	797	Unclassified-mlg16461	0	0
16472	0.136535	0.333441	N	211	194	1	0.867	0.8289	8.298e-07	4.327e-07	1.34(0.96,1.86)	1366	Ruminococcus obeum ATCC 29174-mlg16472	0.994143	99.1342
16497	0.206298	0.436488	N	197	210	0	0.3211	0.3904	6.57e-08	7.66e-08	0.98(0.81,1.19)	1202	Unclassified-mlg16497	0	0
16498	0.883408	0.948838	N	203	203	1	0.0092	0.0107	1.23e-08	3.5e-09	1.09(0.83,1.44)	1677	Unclassified-mlg16498	0	0
16512	0.913439	0.955691	N	203	203	1	0.0046	0.0053	0	3.1e-09	0.73(0.1,5.47)	285	Unclassified-mlg16512	0	0
16523	6.40795e-06	0.000131386	N	227	175	1	0.9908	0.9947	3.8943e-06	6.262e-07	7.1(2.44,20.61)	428	Streptococcus salivarius 57.I-mlg16523	0.913551	98.5569
16541	0.0113714	0.0581842	N	213	192	1	0.2706	0.1551	6.4e-08	3.77e-08	1.12(0.9,1.39)	1221	Unclassified-mlg16541	0	0
16549	0.00263901	0.0177806	N	212	192	1	0.1606	0.0642	2e-09	2e-10	2.47(0.94,6.49)	423	Anaerococcus vaginalis ATCC 51170-mlg16549	0.983452	97.8657
16602	0.310738	0.551091	N	205	201	1	0.0459	0.0267	3.75e-08	5.8e-09	1.27(0.84,1.9)	514	Unclassified-mlg16602	0	0
16605	0.0378756	0.139464	N	194	213	0	0.2431	0.3102	2.68e-08	8.91e-08	0.68(0.46,1)	1654	Unclassified-mlg16605	0	0
16611	0.356935	0.58632	N	203	202	1	0.0046	0	1.66e-08	0	1.95(0,8.62993240175732e+22)	890	Unclassified-mlg16611	0	0
16615	0.0666092	0.205298	N	212	192	1	0.5963	0.508	4.768e-07	3.203e-07	1.11(0.9,1.37)	1107	Unclassified-mlg16615	0	0
16618	0.3911	0.616238	N	208	198	1	0.7523	0.6898	7.4e-07	7.01e-07	1.02(0.83,1.24)	1635	Faecalibacterium prausnitzii A2-165-mlg16618	0.648318	87.255
16633	0.00198653	0.0143877	N	220	184	1	0.8945	0.8396	1.2604e-06	5.936e-07	1.16(0.89,1.53)	690	Veillonella sp. 6_1_27-mlg16633	0.857971	98.4752
16687	6.57441e-15	1.44131e-12	Y	241	158	1	0.633	0.2299	1.686e-06	4.25e-08	1593870.37(35.23,72109504048.05)	448	Lactobacillus salivarius ACS-116-V-Col5a-mlg16687	0.921875	99.2139
16694	0.0512644	0.176454	N	194	214	0	0.3716	0.4545	1.895e-07	2.351e-07	0.91(0.75,1.12)	826	Desulfovibrio piger ATCC 29098-mlg16694	0.986683	97.9766
16717	0.1471	0.350237	N	197	210	0	0.2064	0.2727	1.57e-08	2.56e-08	0.93(0.76,1.14)	436	Desulfovibrio piger ATCC 29098-mlg16717	0.986239	99.6349
16724	0.522767	0.729547	N	206	199	1	0.9541	0.9412	2.8322e-06	2.585e-06	1.07(0.87,1.3)	2204	Unclassified-mlg16724	0	0
16755	0.000202648	0.00224991	N	183	226	0	0.8945	0.9037	1.9141e-06	2.9134e-06	0.8(0.64,0.99)	2565	Con-16755	0	0
16759	0.000309838	0.00316884	N	184	226	0	0.7477	0.8182	6.085e-07	1.0945e-06	0.77(0.61,0.98)	2258	Roseburia intestinalis XB6B4-mlg16759	0.965899	99.2508
16772	0.508079	0.715428	N	207	199	1	0.8578	0.8449	6.008e-07	4.053e-07	1.34(1.04,1.71)	1254	Dorea formicigenerans ATCC 27755-mlg16772	0.990431	99.1743
16809	0.75312	0.884381	N	202	204	0	0.1101	0.1176	9.11e-08	1.751e-07	0.9(0.73,1.11)	676	Phascolarctobacterium sp. YIT 12067-mlg16809	0.964497	98.8618
16828	6.92523e-10	5.98088e-08	N	236	164	1	0.9908	0.9626	1.3832e-06	6.497e-07	1.52(1.09,2.12)	184	Escherichia coli O150:H5 SE15-mlg16828	0.831522	98.9953
16840	0.330472	0.574295	N	208	197	1	0.8028	0.7219	1.0138e-06	4.809e-07	1.59(1.13,2.22)	1785	Coprococcus comes ATCC 27758-mlg16840	0.966387	99.3338
16842	0.0221028	0.0927733	N	215	190	1	0.5413	0.4545	5e-08	2.89e-08	1.17(0.93,1.48)	1482	Anaerostipes sp. 3_2_56FAA-mlg16842	0.968286	99.7522
16848	0.0202017	0.0868306	N	191	218	0	0.7844	0.8663	7.683e-07	1.0152e-06	0.91(0.75,1.11)	1447	Unclassified-mlg16848	0	0
16876	0.0156579	0.073036	N	190	218	0	0.6743	0.7487	1.262e-07	1.655e-07	0.92(0.74,1.14)	118	Unclassified-mlg16876	0	0
16877	0.887333	0.949694	N	203	203	1	0.0092	0.0107	6.1e-09	2.5e-09	1.08(0.86,1.35)	861	Unclassified-mlg16877	0	0
16915	0.637773	0.807803	N	200	206	0	0.8991	0.8663	2.2029e-06	2.9186e-06	0.83(0.68,1.01)	2036	Alistipes putredinis DSM 17216-mlg16915	0.996562	99.1166
16957	0.490388	0.697408	N	207	199	1	0.8991	0.8877	4.1001e-06	3.0272e-06	1.16(0.94,1.43)	1951	Eubacterium rectale DSM 17629-mlg16957	0.971297	98.3042
16959	0.128674	0.320001	N	197	210	0	0.2202	0.2834	1.628e-07	1.375e-07	1.03(0.85,1.26)	308	Collinsella tanakaei YIT 12063-mlg16959	0.977273	98.0336
16964	0.963119	0.979665	N	203	203	1	0.7248	0.6524	1.075e-06	1.1928e-06	0.95(0.78,1.16)	1470	Unclassified-mlg16964	0	0
16995	0.987187	0.991012	N	203	203	1	0.6789	0.6471	1.2188e-06	2.1325e-06	0.78(0.63,0.97)	112	Bacteroides plebeius M12, DSM 17135-mlg16995	0.5625	91.7359
17001	0.249799	0.48629	N	202	204	0	0.0046	0.016	2e-10	0	1.12(0.8,1.57)	243	Unclassified-mlg17001	0	0
17006	0.352854	0.58632	N	204	201	1	0.0367	0.0214	3.72e-08	2e-09	1.91(0.55,6.64)	841	Unclassified-mlg17006	0	0
17008	0.14091	0.3412	N	211	194	1	0.8624	0.754	2.2941e-06	8.827e-07	1.74(1.23,2.46)	1285	Ruminococcus torques L2-14-mlg17008	0.993774	98.4976
17024	0.737589	0.87507	N	202	204	0	0.0413	0.0481	1e-10	1e-10	0.95(0.78,1.16)	437	Unclassified-mlg17024	0	0
17030	0.0548572	0.183345	N	205	200	1	0.0321	0.0053	1.97e-08	5e-10	2.49(0.09,68.87)	128	Unclassified-mlg17030	0	0
17065	0.477139	0.689082	N	202	204	0	0.0046	0.0107	0	1e-10	0.87(0.6,1.27)	287	Sutterella wadsworthensis 3_1_45B-mlg17065	0.554007	85.5678
17213	0.320234	0.562333	N	207	198	1	0.3165	0.2834	3.554e-07	1.883e-07	1.15(0.87,1.54)	1042	Eubacterium biforme DSM 3989-mlg17213	0.978887	98.1273
17219	0.705936	0.85468	N	202	205	0	0.1606	0.1765	2.29e-08	5.88e-08	0.9(0.72,1.12)	909	Eubacterium biforme DSM 3989-mlg17219	0.875688	87.0291
17241	0.0342862	0.131024	N	213	191	1	0.4633	0.3369	6.973e-07	3.33e-07	1.27(0.96,1.68)	230	Eubacterium biforme DSM 3989-mlg17241	0.934783	97.1532
17250	0.540447	0.740161	N	202	204	0	0.0092	0.016	2.79e-08	1.46e-08	1.06(0.85,1.32)	577	Unclassified-mlg17250	0	0
17325	0.77852	0.901577	N	204	201	1	0.6972	0.738	1.344e-07	7.65e-08	1.31(1,1.71)	115	Ruminococcus obeum A2-162-mlg17325	1	97.1496
17345	0.000476441	0.00457191	N	186	223	0	0.3716	0.5775	4.097e-07	2.2558e-06	0.55(0.4,0.75)	342	Prevotella copri CB7, DSM 18205-mlg17345	0.926901	95.4004
17392	0.580253	0.760682	N	205	200	1	0.2385	0.2193	3.76e-08	1.33e-08	1.31(0.94,1.84)	592	Eubacterium cylindroides T2-87-mlg17392	0.746622	99.169
17400	0.00328453	0.0210831	N	211	194	1	0.133	0.0481	8.34e-08	4.31e-08	1.08(0.87,1.35)	170	Acvd-17400	0	0
17432	6.00488e-07	1.76432e-05	N	177	234	0	0.5963	0.7914	1.87e-08	3.621e-07	0.54(0.01,41.4)	175	Bacteroides vulgatus PC510-mlg17432	0.851429	86.7891
17450	0.119252	0.30674	N	211	193	1	0.8532	0.7861	2.1095e-06	6.713e-07	2.3(1.31,4.02)	238	Collinsella aerofaciens ATCC 25986-mlg17450	0.970588	98.0087
17480	0.00755469	0.0421348	N	196	211	0	0.0459	0.1176	7e-10	1.5e-09	0.86(0.67,1.09)	195	Con-17480	0	0
17578	0.825235	0.920516	N	204	202	1	0.2294	0.2193	8e-09	1.34e-08	0.94(0.77,1.15)	159	Unclassified-mlg17578	0	0
17659	0.413529	0.633632	N	199	207	0	0.2844	0.2941	1.107e-07	2.106e-07	0.83(0.67,1.03)	208	Unclassified-mlg17659	0	0
17674	0.0118806	0.0600349	N	214	190	1	0.344	0.2353	3.5e-09	1.8e-09	1.18(0.92,1.52)	382	Clostridium sp. D5-mlg17674	1	1000
17686	0.694998	0.845856	N	204	202	1	0.0734	0.0642	1e-09	2e-10	1.39(0.76,2.55)	347	Unclassified-mlg17686	0	0
17697	0.000194757	0.00218374	N	186	223	0	0.2844	0.4385	2.4e-09	5.1e-09	0.73(0.58,0.93)	237	Bacteroides massiliensis DSM 17679-mlg17697	0.902954	92.2258
17702	0.805544	0.913134	N	203	203	1	0.0367	0.0321	3e-10	3e-10	1(0.82,1.22)	122	Unclassified-mlg17702	0	0
17733	0.766852	0.896076	N	202	204	0	0.2202	0.2353	5.36e-08	4.99e-08	1.01(0.83,1.23)	952	Unclassified-mlg17733	0	0
17748	0.418809	0.638853	N	204	201	1	0.0413	0.0267	2.84e-08	6e-09	1.26(0.73,2.19)	119	Unclassified-mlg17748	0	0
17771	0.183372	0.407544	N	205	200	1	0.0459	0.0214	2.9e-09	1.2e-09	1.1(0.84,1.43)	583	Unclassified-mlg17771	0	0
17793	0.0226536	0.0943901	N	191	216	0	0.4679	0.5722	3.875e-07	7.073e-07	0.87(0.69,1.1)	533	Unclassified-mlg17793	0	0
17861	0.108431	0.288272	N	204	202	1	0.0138	0	0	0	2824.36(0,8.53002388074024e+291)	154	Ruminococcus sp. 18P13-mlg17861	0.974026	99.3174
17873	0.379065	0.606929	N	198	209	0	0.8303	0.8556	7.449e-07	3.267e-07	1.41(1.02,1.96)	280	Haemophilus parainfluenzae ATCC 33392-mlg17873	0.928571	97.6937
17876	0.00192361	0.0141661	N	219	184	1	0.633	0.5668	2.279e-07	6.72e-08	1.3(0.72,2.35)	108	Clostridium hathewayi DSM 13479-mlg17876	0.861111	99.5301
17885	0.453751	0.675478	N	205	201	1	0.0826	0.0642	3.25e-08	1.63e-08	1.1(0.87,1.38)	1275	Unclassified-mlg17885	0	0
17919	0.000319452	0.00323999	N	185	224	0	0.3853	0.5722	1.7e-09	2.8e-09	0.89(0.71,1.1)	430	Con-17919	0	0
17989	0.176304	0.398651	N	201	205	0	0.0092	0.0267	0	0	0.79(0.53,1.18)	101	Unclassified-mlg17989	0	0
17996	0.183466	0.407544	N	209	196	1	0.3578	0.3102	4.42e-08	2.98e-08	1.12(0.9,1.39)	125	Unclassified-mlg17996	0	0
18031	0.0744918	0.222305	N	212	193	1	0.4908	0.385	1.988e-07	5.25e-08	1.85(1.02,3.36)	266	Unclassified-mlg18031	0	0
18066	0.000146737	0.00174979	N	222	180	1	0.633	0.4439	1.452e-07	6.73e-08	1.33(1.02,1.75)	735	Acvd-18066	0	0
18081	0.393901	0.618523	N	204	202	1	0.0138	0.0053	5.2e-09	0	6.8130723885815e+53(0,7.29090550208731e+260)	732	Unclassified-mlg18081	0	0
18091	0.000571389	0.00539521	N	185	224	0	0.6743	0.7754	6.581e-07	9.472e-07	0.85(0.69,1.04)	190	Roseburia intestinalis XB6B4-mlg18091	0.9	98.3899
18093	0.244671	0.480906	N	209	196	1	0.4862	0.4545	3.107e-07	2.17e-07	1.06(0.86,1.31)	1068	Roseburia inulinivorans DSM 16841-mlg18093	0.838015	86.4336
18097	0.000143982	0.00173143	N	220	183	1	0.3945	0.2139	2.159e-07	5.4e-08	1.35(0.8,2.26)	751	Streptococcus pasteurianus ATCC 43144-mlg18097	0.993342	99.7137
18107	0.311939	0.551848	N	202	204	0	0.0092	0.0214	1.1e-08	1.4e-09	1.14(0.76,1.71)	1506	Unclassified-mlg18107	0	0
18111	4.53559e-08	1.90095e-06	N	225	178	1	0.3303	0.107	9.93e-08	3.9e-09	9.91(0.28,353.3)	463	Streptococcus infantarius infantarius CJ18-mlg18111	0.976242	97.2946
18112	0.465499	0.686643	N	207	198	1	0.8532	0.8342	7.952e-07	5.08e-07	1.35(1.06,1.71)	932	Dorea longicatena DSM 13814-mlg18112	0.877682	88.0177
18124	0.240334	0.477652	N	209	196	1	0.6514	0.5829	1.836e-07	1.287e-07	1.25(1.01,1.55)	251	Coprococcus catus GD/7-mlg18124	0.984064	98.8101
18135	0.520691	0.728507	N	200	207	0	0.7844	0.8556	4.23e-08	2.12e-08	1.32(0.96,1.81)	1187	Faecalibacterium prausnitzii L2-6-mlg18135	0.936816	91.0862
18136	0.00044538	0.00433219	N	184	225	0	0.6147	0.7166	1.36e-08	2.62e-08	0.82(0.56,1.21)	735	Faecalibacterium cf. prausnitzii KLE1255-mlg18136	0.865306	90.49
18146	0.211126	0.443739	N	196	211	0	0.8899	0.8824	1.1838e-06	1.1134e-06	1.03(0.84,1.25)	1443	Faecalibacterium cf. prausnitzii KLE1255-mlg18146	0.586279	88.3768
18155	0.309772	0.550804	N	208	197	1	0.578	0.5134	1.377e-07	1.225e-07	1.04(0.86,1.27)	1063	Unclassified-mlg18155	0	0
18164	0.48635	0.693102	N	200	206	0	0.1835	0.2086	4.06e-08	1.7e-08	1.12(0.85,1.48)	113	Unclassified-mlg18164	0	0
18173	0.527188	0.732463	N	206	199	1	0.9266	0.9519	5.551e-07	5.025e-07	1.09(0.89,1.33)	975	Unclassified-mlg18173	0	0
18184	0.0578439	0.188406	N	207	199	1	0.0596	0.0214	1.07e-08	4.1e-09	1.1(0.86,1.4)	676	Unclassified-mlg18184	0	0
18256	0.460641	0.682343	N	200	207	0	0.2982	0.3209	1.008e-07	1.41e-07	0.94(0.77,1.15)	210	Unclassified-mlg18256	0	0
18299	0.373849	0.602314	N	207	199	1	0.2706	0.2193	1.277e-07	1.755e-07	0.93(0.76,1.13)	1581	Unclassified-mlg18299	0	0
18301	0.0481979	0.167517	N	209	197	1	0.1284	0.0695	6.93e-08	2.55e-08	1.17(0.91,1.5)	656	Unclassified-mlg18301	0	0
18331	0.0736806	0.220346	N	212	192	1	0.6284	0.5722	1.265e-07	5.4e-08	1.32(0.92,1.9)	1438	Lachnospiraceae bacterium 3_1_57FAA_CT1-mlg18331	0.523644	83.1197
18350	0.0104169	0.0542743	N	189	219	0	0.7661	0.8021	1.2445e-06	1.7034e-06	0.84(0.69,1.03)	217	Bacteroides stercoris ATCC 43183-mlg18350	0.917051	98.7492
18373	0.380716	0.608206	N	201	205	0	0.0413	0.0588	0	3e-10	0.62(0.34,1.14)	468	Unclassified-mlg18373	0	0
18420	0.0129675	0.06361	N	199	208	0	0.0138	0.0588	3e-10	1.25e-08	0.02(0,8.54)	131	Unclassified-mlg18420	0	0
18471	0.658706	0.81814	N	202	205	0	0.1101	0.123	2.38e-08	5.94e-08	0.91(0.73,1.13)	353	Acidaminococcus fermentans VR4, DSM 20731-mlg18471	0.932011	91.5691
18480	0.249454	0.48629	N	201	205	0	0.0229	0.0428	1e-10	4e-10	0.78(0.56,1.09)	101	Unclassified-mlg18480	0	0
18600	0.0208633	0.0888326	N	191	217	0	0.6743	0.7701	2.587e-07	3.915e-07	0.88(0.69,1.1)	528	Bacteroides cellulosilyticus DSM 14838-mlg18600	0.943182	98.5162
18629	0.0146353	0.0697501	N	211	194	1	0.1651	0.0802	6.45e-08	2.76e-08	1.14(0.86,1.53)	132	Unclassified-mlg18629	0	0
18686	0.486484	0.693102	N	201	205	0	0.0963	0.1176	5.3e-09	4e-09	1.05(0.85,1.29)	278	Unclassified-mlg18686	0	0
18728	0.102288	0.279235	N	201	205	0	0.0092	0.0321	2.02e-08	4.55e-08	0.94(0.77,1.17)	1056	Unclassified-mlg18728	0	0
18730	0.325876	0.570133	N	199	208	0	0.2615	0.2941	5.85e-08	6.25e-08	0.99(0.81,1.2)	116	Unclassified-mlg18730	0	0
18808	0.227239	0.462264	N	197	210	0	0.6284	0.7059	2.317e-07	2.681e-07	0.94(0.77,1.15)	791	Eubacterium hallii DSM 3353-mlg18808	0.769912	86.6483
18858	0.356935	0.58632	N	203	202	1	0.0046	0	0	0	1.95(0,8.62993240614613e+22)	931	Unclassified-mlg18858	0	0
18874	0.138178	0.336014	N	207	198	1	0.1101	0.0642	4.68e-08	1.52e-08	1.17(0.79,1.73)	701	Unclassified-mlg18874	0	0
18881	0.22537	0.460275	N	206	200	1	0.0872	0.0588	5.6e-09	4e-10	2.27(0.93,5.55)	839	Unclassified-mlg18881	0	0
18902	0.952979	0.977326	N	203	203	1	0.0275	0.0267	6.1e-09	7.6e-09	0.98(0.81,1.19)	124	Unclassified-mlg18902	0	0
18913	0.788393	0.904012	N	202	205	0	0.5826	0.5455	4.98e-07	7.742e-07	0.87(0.71,1.07)	151	Bacteroides plebeius M12, DSM 17135-mlg18913	0.993377	98.1229
18920	5.73288e-10	5.10585e-08	N	236	164	1	0.9174	0.8717	8.267e-07	8.1e-08	45.84(5.89,356.5)	248	Streptococcus parasanguinis ATCC 15912-mlg18920	0.810484	97.5935
18972	0.484834	0.692634	N	199	207	0	0.7385	0.738	4.83e-07	3.347e-07	1.24(1,1.54)	1453	Unclassified-mlg18972	0	0
18977	0.108431	0.288272	N	204	202	1	0.0138	0	4.8e-09	0	20.69(0,1.40658835201767e+127)	358	Unclassified-mlg18977	0	0
18992	0.107454	0.288272	N	197	211	0	0.2018	0.2781	2.29e-08	1.66e-08	1.06(0.86,1.31)	211	Unclassified-mlg18992	0	0
19034	0.927395	0.961059	N	203	203	1	0.156	0.1551	4.1e-09	1.2e-09	1.41(0.63,3.15)	158	Unclassified-mlg19034	0	0
19039	0.758148	0.88882	N	205	201	1	0.6376	0.6257	1.771e-07	1.252e-07	1.16(0.94,1.44)	284	Adlercreutzia equolifaciens DSM 19450 DNA, complete genome-mlg19039	0.580986	97.4551
19040	3.69159e-06	8.21955e-05	N	178	232	0	0.8532	0.9305	4.444e-07	5.625e-07	0.83(0.68,1.02)	312	Clostridiales sp. SS3/4-mlg19040	0.99359	98.2238
19072	0.0473438	0.165355	N	210	195	1	0.2064	0.1337	3.04e-08	2.43e-08	1.03(0.84,1.25)	614	Unclassified-mlg19072	0	0
19077	0.70368	0.853154	N	202	204	0	0.0413	0.0481	1.3e-09	1.79e-08	0.57(0.18,1.83)	875	Unclassified-mlg19077	0	0
19089	0.137007	0.334307	N	210	195	1	0.3532	0.2567	2.769e-07	1.054e-07	1.25(0.89,1.76)	1078	Eubacterium biforme DSM 3989-mlg19089	0.911874	89.7412
19152	0.632169	0.802888	N	204	202	1	0.0229	0.016	2e-10	1.4e-09	0.83(0.54,1.26)	447	Unclassified-mlg19152	0	0
19222	0.00758836	0.0421576	N	214	190	1	0.3073	0.1872	8.14e-08	1.63e-08	1.12(0.8,1.56)	255	Klebsiella oxytoca KCTC 1686-mlg19222	1	96.2994
19245	0.162938	0.377845	N	200	207	0	0.0459	0.0802	6.4e-09	3.8e-09	1.07(0.86,1.33)	889	Unclassified-mlg19245	0	0
19281	0.457922	0.679315	N	206	199	1	0.289	0.2567	3.809e-07	5.24e-08	3.08(0.84,11.32)	1220	Unclassified-mlg19281	0	0
19356	4.47128e-06	9.7276e-05	N	179	231	0	0.4908	0.6578	1.901e-07	3.389e-07	0.77(0.61,0.96)	746	Con-19356	0	0
19399	0.0692882	0.210524	N	197	210	0	0.1147	0.1765	2e-10	3e-10	0.84(0.68,1.04)	195	Bacteroides coprocola M16, DSM 17136-mlg19399	0.794872	86.1678
19402	0.00862007	0.0465288	N	189	219	0	0.9037	0.9305	5.863e-07	9.129e-07	0.84(0.67,1.04)	643	Bacteroides dorei DSM 17855-mlg19402	0.936236	98.3734
19452	0.616356	0.791624	N	202	205	0	0.0963	0.107	2.2e-08	7.76e-08	0.77(0.59,1.02)	721	Phascolarctobacterium sp. YIT 12067-mlg19452	0.916782	94.3123
19453	0.905971	0.955691	N	203	203	1	0.156	0.1551	1.212e-07	2.911e-07	0.82(0.66,1.02)	1665	Phascolarctobacterium sp. YIT 12067-mlg19453	0.987387	97.4818
19491	0.369366	0.599526	N	198	209	0	0.7523	0.7594	5.969e-07	7.726e-07	0.89(0.73,1.08)	549	Faecalibacterium prausnitzii SL3/3-mlg19491	0.969035	97.8422
19534	0.0177341	0.0799719	N	192	215	0	0.2752	0.3957	3.3e-09	3.9e-09	0.98(0.8,1.19)	115	Bacteroides cellulosilyticus DSM 14838-mlg19534	0.756522	87.011
19541	0.140218	0.340104	N	210	195	1	0.344	0.2834	4.916e-07	3.279e-07	1.09(0.88,1.34)	152	Unclassified-mlg19541	0	0
19561	8.59277e-07	2.40092e-05	N	177	233	0	0.5917	0.7647	1.35e-08	7.8e-09	1.08(0.86,1.36)	107	Bacteroides fluxus YIT 12057-mlg19561	1	99.7665
19589	0.0547806	0.183345	N	194	214	0	0.4128	0.4652	2.201e-07	3.071e-07	0.94(0.76,1.14)	145	Unclassified-mlg19589	0	0
19598	0.962616	0.979665	N	203	203	1	0.0275	0.0267	1.6e-09	7e-10	1.07(0.84,1.37)	134	Unclassified-mlg19598	0	0
19665	0.776731	0.900237	N	202	205	0	0.3761	0.3636	9.15e-08	9.81e-08	0.98(0.81,1.2)	616	Ruminococcaceae bacterium D16-mlg19665	0.98539	98.2629
19737	0.0320308	0.124201	N	192	216	0	0.4587	0.5615	1.896e-07	3.039e-07	0.87(0.69,1.11)	993	Unclassified-mlg19737	0	0
19738	0.646363	0.814024	N	204	202	1	0.0642	0.0535	2.56e-08	6.7e-09	1.22(0.79,1.89)	1341	Unclassified-mlg19738	0	0
19763	0.0160153	0.0740969	N	199	207	0	0.0092	0.0481	1e-10	4e-10	0.72(0.51,1.02)	229	Unclassified-mlg19763	0	0
19796	0.746531	0.88027	N	204	202	1	0.0321	0.0267	3.6e-09	2e-10	1.37(0.14,13.13)	130	Unclassified-mlg19796	0	0
19797	0.152211	0.35881	N	209	196	1	0.2661	0.2086	1.215e-07	4.52e-08	1.31(0.97,1.77)	407	Unclassified-mlg19797	0	0
19924	6.71134e-05	0.000921285	N	182	228	0	0.6147	0.754	1.1329e-06	1.2495e-06	0.97(0.8,1.18)	421	Bifidobacterium pseudocatenulatum DSM 20438-mlg19924	0.964371	98.2901
19945	1.18289e-06	3.09287e-05	N	229	173	1	0.7706	0.5668	2.065e-07	6.1e-08	2.14(1.31,3.5)	923	Lachnospiraceae bacterium 5_1_57FAA-mlg19945	0.992416	99.6757
20005	0.763519	0.893647	N	204	201	1	0.4679	0.4278	1.371e-06	7.505e-07	1.12(0.84,1.49)	208	Megasphaera elsdenii DSM 20460-mlg20005	0.995192	98.6363
20012	0.0450623	0.158749	N	210	194	1	0.2294	0.1444	3.23e-08	2.94e-08	1.02(0.83,1.24)	263	Unclassified-mlg20012	0	0
20029	1.65658e-05	0.000302316	N	180	230	0	0.7569	0.8289	2.492e-07	2.818e-07	0.94(0.77,1.15)	251	Con-20029	0	0
20046	0.0540008	0.182672	N	198	209	0	0.055	0.107	3e-10	3e-10	1.01(0.83,1.23)	106	Alistipes shahii WAL 8301-mlg20046	0.830189	87.4794
20078	0.0901735	0.255971	N	194	214	0	0.9679	0.9733	3.2689e-06	2.3994e-06	1.17(0.9,1.52)	1635	Faecalibacterium prausnitzii L2-6-mlg20078	0.981651	97.8127
20079	0.00294694	0.0193378	N	217	187	1	0.445	0.2941	2.925e-07	2.53e-08	7.2(0.74,70.25)	446	Klebsiella pneumoniae 342-mlg20079	0.975336	99.2966
20093	0.00018578	0.00209278	N	183	226	0	1	1	1.00784e-05	1.33851e-05	0.77(0.63,0.95)	323	Bacteroides vulgatus ATCC 8482-mlg20093	0.959752	99.309
20239	0.10335	0.281324	N	210	195	1	0.3624	0.262	9.21e-08	6.33e-08	1.09(0.88,1.36)	107	Unclassified-mlg20239	0	0
20252	0.00503874	0.0302962	N	207	198	1	0.0413	0	1.8e-09	0	Inf(0,Inf)	844	Acvd-20252	0	0
20266	0.741254	0.876835	N	201	205	0	0.8807	0.893	5.132e-07	3.013e-07	1.33(1.04,1.69)	302	Ruminococcus sp. SR1/5-mlg20266	0.966887	98.7274
20273	0.00195151	0.014261	N	218	185	1	0.5321	0.369	2.928e-07	2.75e-08	6.18(0.75,51.02)	730	Klebsiella variicola At-22-mlg20273	0.991781	99.3991
20365	0.0474512	0.165527	N	195	212	0	0.1743	0.2674	1.97e-08	4.4e-09	1.22(0.85,1.75)	779	Desulfovibrio piger ATCC 29098-mlg20365	0.852375	92.9283
20382	0.571907	0.753902	N	202	204	0	0.0183	0.0267	5e-10	7e-10	0.95(0.78,1.17)	378	Unclassified-mlg20382	0	0
20412	0.414669	0.634017	N	200	206	0	0.1697	0.2086	3.97e-08	1.443e-07	0.89(0.66,1.2)	293	Unclassified-mlg20412	0	0
20462	0.7208	0.86496	N	205	201	1	0.4495	0.385	6.97e-08	5.34e-08	1.1(0.89,1.36)	149	Unclassified-mlg20462	0	0
20478	0.0108355	0.055944	N	209	196	1	0.0872	0.0267	1.15e-08	1.3e-09	2.57(0.46,14.38)	321	Unclassified-mlg20478	0	0
20510	0.000764031	0.00674145	N	185	224	0	0.9908	0.9947	1.6234e-06	2.1331e-06	0.85(0.69,1.04)	107	Bacteroides sp. D22-mlg20510	0.953271	98.7932
20522	0.397307	0.621092	N	200	207	0	0.1743	0.1979	1.338e-07	3.28e-08	1.29(0.75,2.22)	675	Unclassified-mlg20522	0	0
20539	0.430302	0.648525	N	204	202	1	0.0275	0.016	1.2e-08	2.71e-08	0.94(0.76,1.17)	421	Unclassified-mlg20539	0	0
20564	0.937633	0.968208	N	203	203	1	0.0505	0.0481	7.1e-09	4.5e-09	1.05(0.85,1.29)	454	Unclassified-mlg20564	0	0
20571	0.860771	0.936692	N	203	203	1	0.0183	0.016	7.1e-09	3.4e-09	1.08(0.85,1.37)	1441	Unclassified-mlg20571	0	0
20579	0.137374	0.33463	N	205	200	1	0.0413	0.016	6.79e-08	4.22e-08	1.04(0.85,1.28)	182	Unclassified-mlg20579	0	0
20589	2.83806e-09	1.79744e-07	N	229	172	1	0.445	0.1658	4.923e-07	5.06e-08	2.1(0.92,4.78)	1014	Lactobacillus mucosae LM1-mlg20589	0.912229	98.559
20624	0.401985	0.623997	N	205	200	1	0.1239	0.0963	5.9e-09	5.8e-09	1(0.82,1.22)	883	Unclassified-mlg20624	0	0
20631	5.91642e-05	0.000834743	N	216	188	1	0.1881	0.0588	1.39e-08	9e-10	14.93(0.76,294.08)	245	Enterococcus faecium Aus0004-mlg20631	1	99.6993
20656	0.555338	0.74767	N	204	202	1	0.0367	0.0267	3.11e-08	1e-09	1.61(0.58,4.46)	265	Unclassified-mlg20656	0	0
20657	0.132106	0.325694	N	200	207	0	0.0367	0.0695	3.5e-09	2.7e-09	1.02(0.84,1.25)	733	Catenibacterium mitsuokai DSM 15897-mlg20657	0.9809	98.5819
20659	0.00702818	0.0395493	N	198	209	0	0.0229	0.0802	9e-10	4.05e-08	0.2(0.02,2.36)	252	Con-20659	0	0
20680	0.234318	0.471281	N	200	207	0	0.0917	0.1283	5e-10	3.3e-09	0.48(0.13,1.83)	224	Unclassified-mlg20680	0	0
20818	0.911827	0.955691	N	203	204	0	0.2569	0.2513	6.6e-08	3.2e-08	1.16(0.78,1.72)	1433	Unclassified-mlg20818	0	0
20821	0.474269	0.688571	N	201	206	0	0.1514	0.1711	1.2e-09	1.1e-09	1.01(0.83,1.24)	517	Unclassified-mlg20821	0	0
20827	0.225989	0.460807	N	197	210	0	0.6101	0.6257	3.797e-07	4.732e-07	0.91(0.74,1.11)	106	Parabacteroides merdae ATCC 43184-mlg20827	0.95283	99.2666
20838	0.729546	0.872364	N	202	204	0	0.0596	0.0695	8.9e-09	2.1e-09	1.28(0.83,1.98)	241	Methanosphaera stadtmanae DSM 3091-mlg20838	1	99.9989
20844	3.25384e-11	3.43461e-09	Y	231	170	1	0.4083	0.1283	9.07e-08	5.7e-09	3.93(0.9,17.05)	594	Lactobacillus fermentum IFO 3956-mlg20844	0.986532	99.6416
20945	0.789381	0.904012	N	203	203	1	0.0138	0.0107	0	1.1e-09	0.76(0.2,2.95)	147	Unclassified-mlg20945	0	0
20957	0.765519	0.895521	N	202	204	0	0.0459	0.0535	2.49e-08	6.5e-09	1.22(0.79,1.89)	184	Unclassified-mlg20957	0	0
20990	2.8697e-05	0.000467352	N	221	182	1	0.3578	0.1711	7.36e-08	3.2e-09	52.51(0.97,2849.16)	163	Weissella cibaria KACC 11862-mlg20990	0.539877	85.7095
21040	0.220801	0.456591	N	206	200	1	0.0642	0.0374	4.85e-08	3.23e-08	1.04(0.84,1.28)	562	Unclassified-mlg21040	0	0
21071	0.111709	0.294978	N	212	193	1	0.8211	0.8182	1.049e-07	5.88e-08	1.25(0.97,1.61)	187	Veillonella sp. oral taxon 158 F0412-mlg21071	0.994652	98.6926
21074	0.851889	0.930937	N	203	203	1	0.0183	0.016	2.8e-09	1e-10	2.11(0,7555.02)	921	Unclassified-mlg21074	0	0
21133	0.841342	0.927528	N	204	202	1	0.2385	0.2139	8.73e-08	2.084e-07	0.8(0.59,1.08)	535	Unclassified-mlg21133	0	0
21185	0.389882	0.616238	N	200	207	0	0.2385	0.2513	6.51e-08	1.739e-07	0.7(0.46,1.06)	573	Unclassified-mlg21185	0	0
21219	0.566747	0.750222	N	201	206	0	0.2844	0.3048	1.91e-07	2.785e-07	0.94(0.77,1.15)	148	Bacteroides plebeius M12, DSM 17135-mlg21219	0.918919	98.3076
21223	0.0419043	0.150602	N	208	197	1	0.0963	0.0428	8.34e-08	6e-08	1.06(0.86,1.29)	232	Unclassified-mlg21223	0	0
21224	0.418953	0.638853	N	200	206	0	0.1606	0.1925	1.43e-08	7.8e-09	1.09(0.87,1.36)	1429	Unclassified-mlg21224	0	0
21272	0.099276	0.273585	N	208	197	1	0.1468	0.0909	6.85e-08	3.85e-08	1.1(0.88,1.37)	767	Unclassified-mlg21272	0	0
21284	0.399961	0.62221	N	205	201	1	0.0688	0.0481	3.6e-09	1.33e-08	0.84(0.62,1.13)	112	Unclassified-mlg21284	0	0
21311	2.09247e-05	0.000363631	N	187	221	0	0.1147	0.2727	3.26e-08	2.54e-07	0.49(0.32,0.76)	2203	Con-21311	0	0
21381	0.785956	0.903215	N	203	203	1	0.0138	0.0107	5.4e-09	3e-08	0.89(0.66,1.21)	122	Unclassified-mlg21381	0	0
21397	0.0907042	0.25671	N	205	201	1	0.0275	0.0053	4.9e-08	4.8e-08	1(0.82,1.22)	892	Unclassified-mlg21397	0	0
21480	8.11593e-10	6.42511e-08	Y	226	176	1	0.3119	0.0695	5.455e-07	3.4e-09	10707700580.06(0.35,3.26536646810222e+20)	1189	Lactobacillus amylovorus GRL 1118-mlg21480	0.962153	99.6065
21489	0.255472	0.494294	N	208	197	1	0.367	0.3048	7.85e-08	3.57e-08	1.26(0.95,1.68)	784	Unclassified-mlg21489	0	0
21510	0.0442817	0.156579	N	199	208	0	0.0275	0.0695	4.2e-09	2.07e-08	0.74(0.49,1.1)	1749	Unclassified-mlg21510	0	0
21632	0.374138	0.602314	N	198	208	0	0.6284	0.6471	8.526e-07	1.5942e-06	0.74(0.6,0.92)	183	Bacteroides plebeius M12, DSM 17135-mlg21632	0.967213	93.4682
21707	0.960925	0.979134	N	203	203	1	0.1147	0.1176	1e-10	1e-10	1.12(0.91,1.37)	127	Unclassified-mlg21707	0	0
21789	0.313396	0.553738	N	205	201	1	0.0596	0.0374	2e-10	1e-10	1.21(0.81,1.83)	104	Porphyromonas asaccharolytica VPI 4198, DSM 20707-mlg21789	0.980769	93.1194
21986	0.00783429	0.0431037	N	200	206	0	0	0.0321	0	1.12e-08	0(0,Inf)	210	Con-21986	0	0
21988	0.16534	0.381245	N	206	199	1	0.0826	0.0481	7.57e-08	5.3e-09	1.38(0.16,11.86)	102	Unclassified-mlg21988	0	0
22032	0.391856	0.617011	N	201	205	0	0.0505	0.0695	3.4e-09	6.7e-09	0.93(0.75,1.14)	502	Unclassified-mlg22032	0	0
22054	0.906872	0.955691	N	203	203	1	0.0917	0.0963	9.1e-09	3.8e-09	1.14(0.87,1.49)	152	Unclassified-mlg22054	0	0
22075	0.362981	0.592834	N	207	198	1	0.3211	0.2995	9.38e-08	1.09e-08	5.65(0.79,40.33)	175	Unclassified-mlg22075	0	0
22149	8.96892e-05	0.00114625	N	182	228	0	0.8119	0.9198	1.25e-08	1.623e-07	0(0,0.01)	286	Bacteroides vulgatus ATCC 8482-mlg22149	0.940559	90.9279
22188	0.552656	0.74767	N	206	200	1	0.4495	0.3904	1.512e-07	1.125e-07	1.12(0.91,1.38)	934	Unclassified-mlg22188	0	0
22265	0.104476	0.28412	N	209	196	1	0.2202	0.1551	2.286e-07	8.58e-08	1.22(0.9,1.66)	1285	Unclassified-mlg22265	0	0
22323	0.849927	0.929863	N	203	203	1	0.0138	0.016	2e-10	9e-10	0.89(0.65,1.21)	780	Unclassified-mlg22323	0	0
22381	0.652672	0.81667	N	203	203	1	0.0092	0.0053	1.5e-08	9e-10	1.29(0.67,2.48)	131	Unclassified-mlg22381	0	0
22416	0.747896	0.88115	N	204	202	1	0.156	0.1497	2.3e-09	4.5e-09	0.92(0.73,1.17)	378	Eubacterium biforme DSM 3989-mlg22416	0.957672	89.2475
22509	0.866883	0.941546	N	202	204	0	0.1193	0.123	1.94e-08	3.41e-08	0.94(0.76,1.17)	163	Unclassified-mlg22509	0	0
22521	8.54528e-05	0.00111206	N	223	179	1	0.6881	0.5027	3.447e-07	1.524e-07	1.19(0.91,1.56)	705	Klebsiella pneumoniae KCTC 2242-mlg22521	0.919149	93.5624
22624	0.946741	0.97338	N	203	203	1	0.6606	0.7701	1.74e-08	1.1e-08	1.3(1.03,1.63)	129	Unclassified-mlg22624	0	0
22653	0.00399057	0.0247781	N	218	185	1	0.8211	0.7112	1.1304e-06	1.0959e-06	1.01(0.83,1.23)	192	Bacteroides fragilis YCH46-mlg22653	0.864583	98.9772
22775	0.158509	0.369163	N	198	209	0	0.1284	0.1765	1.325e-07	2.146e-07	0.89(0.73,1.09)	310	Coprococcus sp. ART55/1-mlg22775	0.867742	98.2229
22805	0.0555594	0.18455	N	194	213	0	0.3073	0.369	6.52e-08	1.832e-07	0.81(0.64,1.02)	149	Unclassified-mlg22805	0	0
22825	0.301597	0.542932	N	201	205	0	0.0367	0.0588	7e-10	1.9e-09	0.87(0.66,1.15)	729	Unclassified-mlg22825	0	0
22876	0.282483	0.51974	N	202	204	0	0	0.0053	0	2e-10	0.51(0,2.24013301413671e+22)	269	Unclassified-mlg22876	0	0
22936	0.339937	0.58632	N	204	202	1	0.0229	0.0107	3e-10	0	13.23(0.14,1243.79)	120	Unclassified-mlg22936	0	0
23061	0.0734711	0.21995	N	210	195	1	0.2431	0.1658	3.06e-08	3.03e-08	1(0.82,1.22)	155	Lachnospiraceae bacterium sp. 5_1_63FAA-mlg23061	0.670968	87.8615
23086	2.10776e-08	9.68313e-07	Y	233	168	1	0.8578	0.754	1.7695e-06	5.692e-07	2.28(1.52,3.43)	271	Ruminococcus gnavus ATCC 29149-mlg23086	0.97048	99.3506
23122	4.94952e-06	0.00010449	N	179	231	0	0.4771	0.7112	1.542e-07	7.928e-07	0.67(0.47,0.94)	376	Bacteroides sp. D20-mlg23122	0.643617	93.0162
23312	0.000377872	0.00379203	N	196	211	0	0.0138	0.0909	1.5e-09	2.98e-08	0.63(0.26,1.56)	187	Bacteroides plebeius M12, DSM 17135-mlg23312	0.716578	84.0318
23366	0.581455	0.761907	N	201	205	0	0.0872	0.1016	1.5e-09	2.7e-09	0.9(0.73,1.12)	509	Victivallis vadensis ATCC BAA-548-mlg23366	0.97053	99.53
23377	0.809874	0.913392	N	202	204	0	0.3716	0.4064	6.86e-08	1.148e-07	0.89(0.72,1.1)	615	Unclassified-mlg23377	0	0
23487	0.186277	0.410587	N	197	210	0	0.2661	0.3102	7.8e-09	2.65e-08	0.79(0.51,1.23)	678	Ruminococcaceae bacterium D16-mlg23487	0.569322	86.2655
23575	0.957202	0.978394	N	203	203	1	0.0917	0.0909	3.7e-09	1.3e-09	1.11(0.81,1.52)	219	Unclassified-mlg23575	0	0
23649	0.0363077	0.135441	N	211	194	1	0.2156	0.1337	2.75e-08	1.09e-08	1.32(0.96,1.81)	260	Unclassified-mlg23649	0	0
23657	0.086848	0.250777	N	198	209	0	0.0963	0.1497	1.9e-09	1e-08	0.65(0.42,1)	261	Unclassified-mlg23657	0	0
23718	0.391149	0.616238	N	204	202	1	0.0138	0.0053	4.7e-09	0	3.88(0,24598.37)	207	Unclassified-mlg23718	0	0
23916	0.781854	0.901865	N	202	205	0	0.7156	0.6684	7.414e-07	1.1036e-06	0.85(0.69,1.04)	339	Unclassified-mlg23916	0	0
24018	0.872056	0.943934	N	204	202	1	0.1927	0.1872	1.6e-08	1.76e-08	0.99(0.81,1.2)	656	Unclassified-mlg24018	0	0
24021	0.376818	0.605031	N	201	206	0	0.0688	0.0909	9.1e-09	1.94e-08	0.85(0.68,1.05)	630	Unclassified-mlg24021	0	0
24106	0.000586597	0.00549935	N	189	219	0	0.1789	0.3316	1e-09	1.9e-09	0.86(0.69,1.07)	397	Bifidobacterium catenulatum DSM 16992-mlg24106	0.994962	99.1715
24154	0.0295028	0.11727	N	192	216	0	0.6376	0.6738	2.145e-07	3.374e-07	0.77(0.63,0.95)	1241	Unclassified-mlg24154	0	0
24171	0.000571703	0.00539521	N	184	225	0	0.9908	0.9947	2.2982e-06	3.2432e-06	0.81(0.65,1.01)	113	Bacteroides sp. 9_1_42FAA-mlg24171	0.955752	99.0323
24282	0.749585	0.881576	N	204	202	1	0.1514	0.139	4.81e-08	2.96e-08	1.11(0.9,1.38)	514	Unclassified-mlg24282	0	0
24488	2.04164e-05	0.000356973	N	184	225	0	0.2294	0.4225	9e-10	7.8e-09	0.17(0.03,0.88)	171	Con-24488	0	0
24519	0.938536	0.968364	N	203	203	1	0.0275	0.0267	1.46e-08	8.2e-09	1.04(0.84,1.29)	505	Unclassified-mlg24519	0	0
24559	0.184642	0.408935	N	196	211	0	0.7706	0.8075	7.66e-07	9.342e-07	0.91(0.75,1.12)	206	Unclassified-mlg24559	0	0
24635	0.0911168	0.257622	N	197	210	0	0.1651	0.2299	1.63e-08	2.82e-08	0.89(0.72,1.11)	459	Unclassified-mlg24635	0	0
24706	0.000620132	0.00573823	N	187	222	0	0.3073	0.4545	6.3e-09	3.44e-08	0.67(0.45,0.99)	823	Alistipes shahii WAL 8301-mlg24706	0.622114	93.1222
24767	0.0190397	0.0838174	N	211	194	1	0.1789	0.0963	4.1e-09	3.5e-09	1.02(0.84,1.25)	123	Aggregatibacter segnis ATCC 33393-mlg24767	0.97561	98.623
24797	0.768294	0.896657	N	202	204	0	0.0321	0.0374	6e-09	4e-09	1.04(0.85,1.28)	182	Unclassified-mlg24797	0	0
24861	0.845978	0.928768	N	203	203	1	0.0183	0.016	3.93e-08	4.5e-09	1.26(0.78,2.04)	438	Unclassified-mlg24861	0	0
25033	0.879485	0.94665	N	203	203	1	0.0092	0.0107	1.5e-09	3e-10	1.1(0.81,1.49)	159	Unclassified-mlg25033	0	0
25125	0.360493	0.589784	N	208	197	1	0.7431	0.7005	9.17e-08	5.7e-08	1.21(0.92,1.6)	288	Anaerotruncus colihominis DSM 17241-mlg25125	0.996528	99.9463
25134	0.00831051	0.0453735	N	189	220	0	0.9954	1	2.7394e-06	2.9453e-06	0.96(0.79,1.17)	135	Bacteroides ovatus SD CMC 3f-mlg25134	0.911111	99.1024
25193	0.382512	0.609785	N	199	207	0	0.2477	0.2834	3.09e-08	3.24e-08	0.99(0.81,1.2)	162	Unclassified-mlg25193	0	0
25274	0.283078	0.520497	N	206	199	1	0.156	0.1176	1.155e-07	7.83e-08	1.05(0.85,1.3)	149	Unclassified-mlg25274	0	0
25357	0.297336	0.538037	N	197	210	0	0.7752	0.7647	5.334e-07	6.882e-07	0.89(0.73,1.09)	323	Parabacteroides merdae ATCC 43184-mlg25357	1	99.5169
25367	0.913439	0.955691	N	203	203	1	0.0046	0.0053	0	2.5e-09	0.76(0.17,3.38)	133	Unclassified-mlg25367	0	0
25378	0.270687	0.51568	N	201	205	0	0.0229	0.0428	1e-10	0	1.15(0.77,1.7)	407	Unclassified-mlg25378	0	0
25380	0.282483	0.51974	N	202	204	0	0	0.0053	0	0	0.51(0,2.24013301432558e+22)	484	Unclassified-mlg25380	0	0
25460	0.888964	0.949962	N	203	203	1	0.0505	0.0535	9.8e-09	1.23e-08	0.97(0.8,1.18)	992	Unclassified-mlg25460	0	0
25530	0.000749786	0.00665698	N	194	214	0	0.0459	0.1444	1.91e-08	6.42e-08	0.91(0.69,1.19)	195	Con-25530	0	0
25549	0.329932	0.574057	N	198	209	0	0.7569	0.738	2.437e-07	1.388e-07	1.22(0.93,1.61)	1142	Unclassified-mlg25549	0	0
25558	0.775883	0.900237	N	201	205	0	0.7156	0.7754	1.362e-07	7.21e-08	1.19(0.93,1.54)	180	Ruminococcus sp. SR1/5-mlg25558	0.988889	98.5938
25623	0.824341	0.92024	N	203	203	1	0.0367	0.0321	3.86e-08	1.735e-07	0.85(0.63,1.14)	133	Unclassified-mlg25623	0	0
25686	0.279652	0.51974	N	206	200	1	0.0872	0.0588	7.4e-09	1.5e-09	1.27(0.75,2.17)	527	Unclassified-mlg25686	0	0
25716	0.681529	0.835782	N	202	204	0	0.0917	0.107	4.4e-09	9e-10	1.38(0.67,2.81)	267	Unclassified-mlg25716	0	0
25826	0.743057	0.87799	N	205	201	1	0.8486	0.8824	1.106e-07	1.114e-07	1(0.82,1.21)	526	Clostridium bartlettii DSM 16795-mlg25826	1	99.1091
25893	1.02046e-05	0.000195503	N	217	186	1	0.2064	0.0535	3.241e-07	2.347e-07	1.04(0.85,1.28)	124	Acvd-25893	0	0
25912	0.0573249	0.188122	N	200	207	0	0.0183	0.0535	9e-10	1e-10	1.13(0.77,1.65)	412	Flavonifractor plautii ATCC 29863-mlg25912	0.592233	87.355
25942	0.122764	0.31295	N	198	208	0	0.0917	0.139	1.2e-09	2.5e-09	0.86(0.68,1.08)	271	Unclassified-mlg25942	0	0
26069	0.00227838	0.0158763	N	219	184	1	0.9817	0.9786	2.6405e-06	2.2745e-06	1.06(0.87,1.3)	246	Bacteroides sp. 2_1_56FAA-mlg26069	0.947154	99.3613
26174	0.316383	0.557115	N	198	209	0	0.6697	0.6952	3.405e-07	3.407e-07	1(0.82,1.22)	666	Unclassified-mlg26174	0	0
26326	0.557869	0.74767	N	202	205	0	0.0734	0.0909	3e-10	3e-10	1.01(0.83,1.23)	376	Unclassified-mlg26326	0	0
26358	0.654108	0.817635	N	202	204	0	0.0872	0.0963	2.07e-08	4.22e-08	0.9(0.72,1.12)	231	Unclassified-mlg26358	0	0
26443	0.944523	0.971802	N	203	203	1	0.1514	0.1444	8.5e-09	7.9e-09	1.01(0.83,1.23)	714	Unclassified-mlg26443	0	0
26497	0.798197	0.90958	N	202	204	0	0.2202	0.2246	2.77e-08	1.59e-08	1.08(0.84,1.38)	854	Unclassified-mlg26497	0	0
26500	0.38805	0.616238	N	200	207	0	0.211	0.2299	5.01e-08	7.92e-08	0.92(0.74,1.13)	268	Unclassified-mlg26500	0	0
26764	0.58982	0.767224	N	205	200	1	0.2844	0.262	4.77e-07	4.676e-07	1(0.82,1.22)	201	Unclassified-mlg26764	0	0
26848	0.144632	0.346971	N	205	201	1	0.0229	0.0053	2.12e-08	4e-10	2.02(0.25,16.25)	452	Unclassified-mlg26848	0	0
26862	0.599054	0.7764	N	204	202	1	0.078	0.0642	3.63e-08	4.12e-08	0.98(0.81,1.19)	429	Unclassified-mlg26862	0	0
26873	0.0564143	0.186954	N	211	194	1	0.2844	0.1818	3.641e-07	2.546e-07	1.05(0.86,1.3)	160	Unclassified-mlg26873	0	0
26975	0.575878	0.756614	N	206	200	1	0.4495	0.4225	3.54e-08	2.11e-08	1.12(0.88,1.41)	904	Unclassified-mlg26975	0	0
27036	0.0600266	0.192653	N	213	192	1	0.5688	0.5187	2.205e-07	2.99e-08	8.11(1.12,58.89)	2857	Lachnospiraceae bacterium 3_1_57FAA_CT1-mlg27036	0.955198	98.246
27044	0.319792	0.561904	N	202	204	0	0.0092	0.0214	6e-09	1.3e-09	1.14(0.82,1.59)	394	Unclassified-mlg27044	0	0
27054	0.00252095	0.0171883	N	190	218	0	0.2294	0.369	2.45e-08	6.22e-08	0.83(0.63,1.07)	312	Alistipes shahii WAL 8301-mlg27054	0.669872	89.6945
27058	1.0221e-05	0.000195503	N	227	175	1	0.9862	0.9626	1.2304e-06	3.92e-07	2.29(1.4,3.76)	369	Clostridium clostridioforme 2_1_49FAA-mlg27058	0.734417	99.2081
27060	0.00729393	0.0408403	N	211	194	1	0.156	0.0695	6.34e-08	4.16e-08	1.06(0.86,1.3)	115	Acvd-27060	0	0
27237	0.245742	0.481362	N	206	200	1	0.0826	0.0535	1.7e-09	1.2e-09	1.06(0.86,1.31)	210	Unclassified-mlg27237	0	0
27298	0.0225186	0.0941618	N	192	216	0	0.3991	0.5294	1.455e-07	5.57e-08	1.11(0.8,1.55)	265	Parabacteroides johnsonii DSM 18315-mlg27298	0.962264	99.202
27340	0.00193263	0.0141958	N	187	222	0	0.6284	0.6791	9.72e-08	1.477e-07	0.73(0.6,0.9)	789	Con-27340	0	0
27359	0.00352266	0.0225103	N	217	187	1	0.4771	0.3155	5.76e-08	4.66e-08	1.04(0.85,1.27)	1052	Enterobacter cloacae cloacae NCTC 9394-mlg27359	0.939163	98.6979
27368	0.303747	0.544596	N	207	198	1	0.2615	0.2086	1.856e-07	1.32e-07	1.06(0.86,1.31)	356	Unclassified-mlg27368	0	0
27372	0.000831595	0.00718196	N	220	184	1	0.5275	0.3904	1.662e-07	4.81e-08	1.32(0.98,1.79)	553	Enterobacter cloacae IIT-BT 08-mlg27372	0.920434	91.0099
27668	0.00201263	0.0144848	N	188	220	0	0.3532	0.4973	9.93e-08	1.83e-07	0.77(0.61,0.96)	133	Con-27668	0	0
27669	1.12359e-06	3.02098e-05	N	226	176	1	0.5275	0.2888	6.78e-08	1.33e-08	1.88(0.89,4.01)	236	Erysipelotrichaceae bacterium sp. 3_1_53-mlg27669	1	99.9329
27695	0.0878557	0.252663	N	206	199	1	0.055	0.0214	5e-10	4e-10	1.06(0.86,1.3)	148	Unclassified-mlg27695	0	0
27717	0.554384	0.74767	N	201	205	0	0.156	0.1711	4.06e-08	7.39e-08	0.89(0.72,1.1)	335	Unclassified-mlg27717	0	0
27815	0.277873	0.51974	N	198	209	0	0.3716	0.4225	4.62e-08	3.46e-08	1.06(0.86,1.3)	283	Unclassified-mlg27815	0	0
27897	0.884191	0.948838	N	202	204	0	0.5734	0.5829	2.856e-07	2.108e-07	1.13(0.91,1.39)	200	Ruminococcaceae bacterium D16-mlg27897	0.655	86.4442
27961	1.73608e-08	8.72631e-07	N	233	168	1	0.9587	0.7914	6.377e-07	3.227e-07	1.46(1.1,1.94)	140	Acvd-27961	0	0
28045	0.556253	0.74767	N	202	204	0	0.0138	0.0214	2e-10	5e-10	0.93(0.74,1.16)	326	Unclassified-mlg28045	0	0
28273	0.76756	0.896535	N	204	202	1	0.1514	0.1444	3.1e-09	2.7e-09	1.03(0.84,1.25)	131	Unclassified-mlg28273	0	0
28605	0.282144	0.51974	N	208	197	1	0.445	0.4011	7.82e-08	4.39e-08	1.35(1.04,1.74)	410	Unclassified-mlg28605	0	0
28630	0.000214542	0.00235171	N	187	221	0	0.2064	0.3743	7.1e-09	3.12e-08	0.43(0.21,0.88)	113	Con-28630	0	0
28716	3.1074e-07	9.84009e-06	N	226	176	1	0.4358	0.2139	1.832e-07	3.4e-09	71921621.91(169.75,30473252066318.3)	514	Megasphaera micronuciformis F0359-mlg28716	0.998054	99.9901
28744	0.69409	0.845366	N	205	201	1	0.7385	0.7059	5.706e-07	3.963e-07	1.18(0.95,1.46)	490	Unclassified-mlg28744	0	0
28829	0.000353863	0.00356364	N	219	184	1	0.3945	0.2299	4.65e-08	9.5e-09	1.41(0.71,2.81)	810	Lachnospiraceae bacterium 5_1_57FAA-mlg28829	0.992593	99.7665
28835	0.370234	0.599526	N	199	208	0	0.3073	0.3316	2.848e-07	5.426e-07	0.89(0.7,1.13)	186	Unclassified-mlg28835	0	0
28969	0.000518467	0.00494191	N	220	184	1	0.4908	0.3155	1.576e-07	3.03e-08	1.19(0.75,1.86)	107	Klebsiella oxytoca KCTC 1686-mlg28969	0.981308	97.9167
29202	0.0885661	0.253959	N	205	201	1	0.0275	0.0053	1.44e-08	4e-10	5.89(0.1,336.15)	190	Unclassified-mlg29202	0	0
29212	0.00894908	0.0480318	N	217	187	1	0.867	0.7326	2.291e-07	5.15e-08	2.4(1.29,4.47)	201	Acvd-29212	0	0
29260	0.155008	0.363299	N	198	209	0	0.1651	0.2193	2.452e-07	4.406e-07	0.91(0.74,1.12)	184	Prevotella stercorea DSM 18206-mlg29260	0.967391	91.6903
29295	0.0437934	0.155238	N	199	208	0	0.0275	0.0695	1e-10	2.2e-09	0.3(0.05,1.77)	138	Unclassified-mlg29295	0	0
29305	0.0124761	0.0618382	N	196	211	0	0.0688	0.1444	3e-10	9e-10	0.92(0.73,1.16)	275	Unclassified-mlg29305	0	0
29382	0.931834	0.964316	N	203	204	0	0.5092	0.5187	3.54e-07	1.077e-07	1.64(0.88,3.05)	186	Unclassified-mlg29382	0	0
29397	0.0548749	0.183345	N	194	213	0	0.3028	0.385	1.302e-07	1.406e-07	0.97(0.8,1.18)	126	Desulfovibrio piger ATCC 29098-mlg29397	0.984127	94.0655
29442	0.0633468	0.198677	N	205	201	1	0.0183	0	6e-10	0	8.32260667806671e+24(0,Inf)	232	Unclassified-mlg29442	0	0
29485	0.367494	0.597807	N	202	205	0	0.0183	0.0321	4e-10	9.12e-08	0(0,32003836.72)	143	Unclassified-mlg29485	0	0
29558	0.403827	0.625493	N	207	199	1	0.3257	0.3048	2.01e-08	2.09e-08	0.99(0.82,1.21)	480	Unclassified-mlg29558	0	0
29602	0.204865	0.434748	N	207	198	1	0.1835	0.139	1.369e-07	2.43e-08	1.12(0.79,1.57)	379	Klebsiella oxytoca KCTC 1686-mlg29602	1	99.9859
29633	0.403662	0.625493	N	207	198	1	0.5413	0.4866	4.867e-07	2.212e-07	1.5(1.08,2.08)	350	Unclassified-mlg29633	0	0
29659	0.0126585	0.0623509	N	207	199	1	0.0459	0.0053	9.16e-08	3e-10	13.42(0,556490.95)	191	Unclassified-mlg29659	0	0
29754	0.421113	0.639409	N	201	205	0	0.0596	0.0802	7e-10	9e-10	0.97(0.8,1.19)	110	Unclassified-mlg29754	0	0
29852	0.356935	0.58632	N	203	202	1	0.0046	0	2e-10	0	1.95(0,8.62993240671867e+22)	124	Unclassified-mlg29852	0	0
30076	0.795967	0.908128	N	204	202	1	0.1743	0.1551	1.358e-07	2.092e-07	0.9(0.73,1.11)	367	Capnocytophaga sp. oral taxon 329 F0087-mlg30076	0.915531	98.3793
30087	0.656534	0.81814	N	201	206	0	0.5688	0.5775	1.998e-07	1.477e-07	1.1(0.89,1.35)	311	Unclassified-mlg30087	0	0
30113	0.0633468	0.198677	N	205	201	1	0.0183	0	9.5e-09	0	688677630348439(0,Inf)	170	Unclassified-mlg30113	0	0
30154	0.213496	0.446742	N	200	206	0	0.055	0.0856	1.3e-09	1.9e-09	0.96(0.78,1.17)	152	Unclassified-mlg30154	0	0
30159	4.63757e-05	0.000703036	N	224	178	1	0.7018	0.4813	2.962e-07	3.05e-08	7.57(0.81,70.29)	115	Klebsiella variicola At-22-mlg30159	1	99.4397
30205	0.011331	0.0580814	N	215	189	1	0.4908	0.3797	1.472e-07	1.89e-08	7.47(0.75,74.46)	174	Lachnospiraceae bacterium 3_1_57FAA_CT1-mlg30205	0.804598	97.8205
30215	0.629657	0.801842	N	204	202	1	0.0229	0.016	7e-10	1.2e-09	0.95(0.77,1.16)	154	Unclassified-mlg30215	0	0
30260	0.631768	0.802888	N	201	205	0	0.1514	0.1604	5.69e-08	7.12e-08	0.96(0.79,1.17)	576	Unclassified-mlg30260	0	0
30443	0.0824719	0.240825	N	211	193	1	0.4404	0.3155	3.205e-07	4.085e-07	0.93(0.77,1.13)	325	Unclassified-mlg30443	0	0
30485	0.782534	0.901865	N	203	203	1	0.0138	0.0107	4e-10	2e-10	1.05(0.85,1.3)	293	Unclassified-mlg30485	0	0
30490	0.271274	0.516267	N	207	198	1	0.2615	0.2139	2.062e-07	1.276e-07	1.11(0.89,1.38)	443	Unclassified-mlg30490	0	0
30517	0.429605	0.648011	N	201	206	0	0.0963	0.1176	7.67e-08	9.53e-08	0.96(0.79,1.17)	883	Unclassified-mlg30517	0	0
30954	0.371444	0.600463	N	208	197	1	0.7248	0.7219	1.838e-07	6.69e-08	1.46(0.9,2.35)	124	Ruminococcus obeum A2-162-mlg30954	0.903226	93.4594
30957	0.0533431	0.181418	N	211	194	1	0.289	0.1979	4.22e-08	6.13e-08	0.94(0.77,1.15)	325	Fusobacterium sp. 12_1B-mlg30957	0.996923	99.3087
30967	0.00134333	0.0106768	N	220	184	1	0.6376	0.4813	3.941e-07	9.47e-08	1.82(1.1,3.04)	285	Acvd-30967	0	0
30981	0.437214	0.655821	N	199	208	0	0.5734	0.5508	1.727e-07	1.314e-07	1.07(0.87,1.31)	146	Unclassified-mlg30981	0	0
31006	5.15935e-06	0.000107329	N	219	184	1	0.2431	0.0749	2.13e-08	2.1e-09	4.3(0.91,20.32)	411	Enterococcus faecium TX0133a01-mlg31006	0.948905	99.5781
31048	0.000427341	0.0041853	N	185	224	0	0.5367	0.615	1.102e-07	2.277e-07	0.61(0.47,0.8)	463	Con-31048	0	0
31074	0.0437418	0.155238	N	198	209	0	0.0459	0.0963	1.5e-09	5e-09	0.82(0.59,1.14)	307	Unclassified-mlg31074	0	0
31119	0.519343	0.726978	N	206	199	1	0.9266	0.8984	1.7234e-06	1.0639e-06	1.36(1.05,1.76)	257	Unclassified-mlg31119	0	0
31171	0.0973578	0.269912	N	206	200	1	0.0459	0.016	3.7e-09	2.64e-08	0.83(0.58,1.19)	102	Unclassified-mlg31171	0	0
31231	0.857597	0.935381	N	202	204	0	0.6376	0.5829	5.602e-07	6.1e-07	0.96(0.79,1.17)	122	Unclassified-mlg31231	0	0
31251	0.382954	0.610072	N	205	201	1	0.0505	0.0321	1.2e-09	4.7e-09	0.83(0.61,1.12)	156	Unclassified-mlg31251	0	0
31312	0.751629	0.882994	N	201	205	0	0.8761	0.9251	5.422e-07	4.11e-07	1.16(0.93,1.44)	126	Ruminococcus sp. 5_1_39BFAA-mlg31312	0.984127	98.8032
31326	0.818369	0.917526	N	202	204	0	0.3899	0.4278	9.2e-09	2.14e-08	0.88(0.67,1.15)	186	Ruminococcus sp. SR1/5-mlg31326	0.833333	87.6423
31475	3.65734e-05	0.000575879	N	224	179	1	0.5734	0.3636	8.805e-07	7.76e-08	1.47(0.65,3.32)	101	Enterobacter aerogenes KCTC 2190-mlg31475	1	99.4547
31562	0.460918	0.682398	N	207	198	1	0.7064	0.6471	5.625e-07	2.543e-07	1.51(1.12,2.04)	148	Ruminococcus torques L2-14-mlg31562	1	98.135
31589	6.72376e-05	0.000921285	N	220	183	1	0.3716	0.2139	2.02e-08	1.5e-09	130.27(2.9,5842.78)	410	Parvimonas micra ATCC 33270-mlg31589	0.963415	98.8564
31706	0.652672	0.81667	N	203	203	1	0.0092	0.0053	6.1e-09	5e-10	1.23(0.78,1.94)	569	Unclassified-mlg31706	0	0
31731	0.330259	0.574275	N	207	198	1	0.3761	0.3316	6.451e-07	4.149e-07	1.1(0.89,1.36)	1649	Unclassified-mlg31731	0	0
31805	0.484699	0.692634	N	206	199	1	0.4587	0.3904	3.474e-07	2.524e-07	1.08(0.87,1.34)	455	Unclassified-mlg31805	0	0
31891	0.411336	0.632654	N	199	208	0	0.6284	0.6257	3.394e-07	3.412e-07	1(0.82,1.21)	728	Unclassified-mlg31891	0	0
31909	0.000228646	0.00248718	N	184	226	0	0.5872	0.7219	1.694e-07	1.852e-07	0.97(0.8,1.18)	501	Con-31909	0	0
31949	0.182736	0.407192	N	210	195	1	0.7064	0.6043	1.0773e-06	4.77e-07	1.77(1.16,2.7)	120	Unclassified-mlg31949	0	0
31953	0.615038	0.791219	N	204	201	1	0.1101	0.0963	3.4e-09	1e-09	1.42(0.69,2.95)	362	Unclassified-mlg31953	0	0
31971	0.202383	0.430442	N	199	208	0	0.1193	0.1551	3.3e-09	1.67e-08	0.65(0.42,1)	417	Unclassified-mlg31971	0	0
32009	1.9677e-05	0.00034832	N	180	230	0	0.9128	0.9412	1.4331e-06	2.1137e-06	0.81(0.66,0.99)	417	Con-32009	0	0
32021	0.000630241	0.00579415	N	220	183	1	0.5183	0.3743	2.67e-08	5.43e-08	0.93(0.74,1.17)	329	Blautia producta ATCC 27340-mlg32021	0.99696	98.9116
32166	0.0979194	0.270942	N	196	211	0	0.2018	0.2727	1.698e-07	1.426e-07	1.03(0.85,1.26)	737	Collinsella tanakaei YIT 12063-mlg32166	0.975577	97.9642
32172	0.00932278	0.0496634	N	189	219	0	0.6972	0.7968	3.309e-07	4.128e-07	0.94(0.77,1.14)	139	Bacteroides finegoldii DSM 17565-mlg32172	0.978417	98.9778
32244	0.566191	0.749934	N	206	200	1	0.3486	0.3048	7.72e-08	2.41e-08	1.25(0.75,2.1)	879	Ruminococcus sp. 5_1_39BFAA-mlg32244	0.700796	85.56
32317	0.249799	0.48629	N	202	204	0	0.0046	0.016	6e-09	4.1e-09	1.03(0.84,1.26)	119	Unclassified-mlg32317	0	0
32355	0.0109334	0.0563002	N	212	193	1	0.1972	0.1016	3e-10	3e-10	1.02(0.84,1.25)	226	Unclassified-mlg32355	0	0
32473	0.118353	0.305314	N	200	207	0	0.0321	0.0642	1e-10	2.3e-09	0.33(0.07,1.48)	306	Unclassified-mlg32473	0	0
32480	0.0143926	0.0689394	N	190	218	0	0.8211	0.877	1.2923e-06	1.3998e-06	0.96(0.79,1.17)	513	Roseburia inulinivorans DSM 16841-mlg32480	0.978558	97.5598
32503	0.958954	0.978525	N	203	203	1	0.0413	0.0428	1.17e-08	4.3e-09	1.15(0.86,1.54)	580	Unclassified-mlg32503	0	0
32528	0.660961	0.81814	N	203	203	1	0.0092	0.0053	9e-10	4.4e-09	0.9(0.68,1.19)	117	Unclassified-mlg32528	0	0
32561	0.558377	0.74767	N	202	204	0	0.0183	0.0267	2.1e-09	8.2e-09	0.85(0.65,1.11)	154	Unclassified-mlg32561	0	0
32583	0.0210307	0.0892285	N	196	211	0	0.0872	0.1658	3.8e-09	8e-10	1.14(0.76,1.7)	146	Unclassified-mlg32583	0	0
32646	0.00138686	0.0109489	N	192	216	0	0.1284	0.2353	7.1e-09	3.11e-08	0.59(0.42,0.84)	171	Con-32646	0	0
32704	0.682447	0.836188	N	201	205	0	0.2248	0.2353	5e-10	8e-10	0.92(0.73,1.17)	757	Unclassified-mlg32704	0	0
32716	1.90243e-05	0.000341002	N	226	176	1	0.9725	0.9198	9.895e-07	2.138e-07	3.84(1.61,9.14)	282	Clostridium bolteae ATCC BAA-613-mlg32716	0.985816	99.2746
32742	0.0175147	0.0793501	N	200	207	0	0.0046	0.0374	0	3.1e-09	0(0,16419)	218	Unclassified-mlg32742	0	0
32785	0.913439	0.955691	N	203	203	1	0.0046	0.0053	0	5.3e-09	0.76(0.19,3.06)	104	Unclassified-mlg32785	0	0
32868	0.283758	0.521076	N	205	201	1	0.055	0.0321	2e-10	4e-10	0.89(0.71,1.11)	226	Unclassified-mlg32868	0	0
32882	0.233727	0.470757	N	197	210	0	0.367	0.4118	2.91e-08	3.97e-08	0.92(0.75,1.12)	193	Butyricimonas synergistica DSM 23225-mlg32882	0.715026	85.0524
33098	7.66054e-10	6.27927e-08	Y	235	166	1	0.6972	0.4973	9.01e-08	6.3e-09	190611.58(148.94,243934708.06)	320	Streptococcus sanguinis SK36-mlg33098	0.75625	96.7071
33145	0.108431	0.288272	N	204	202	1	0.0138	0	4.4e-09	0	3.49797272621702e+150(0,Inf)	447	Unclassified-mlg33145	0	0
33146	0.231635	0.468317	N	208	197	1	0.367	0.3262	4.02e-08	2.74e-08	1.12(0.9,1.38)	168	Unclassified-mlg33146	0	0
33224	0.0446664	0.157548	N	194	214	0	0.3165	0.385	2.01e-07	2.794e-07	0.92(0.75,1.12)	592	Unclassified-mlg33224	0	0
33228	0.0316683	0.123131	N	195	213	0	0.1835	0.2781	3.9e-09	1.28e-08	0.81(0.59,1.12)	661	Unclassified-mlg33228	0	0
33229	0.551858	0.74767	N	204	202	1	0.0505	0.0374	1.4e-09	5.5e-09	0.83(0.62,1.1)	161	Unclassified-mlg33229	0	0
33328	0.235451	0.472228	N	204	202	1	0.0183	0.0053	2.49e-08	0	2.07124885811849e+257(0,Inf)	590	Unclassified-mlg33328	0	0
33408	0.0119174	0.0601143	N	214	190	1	0.3899	0.262	2.66e-08	2.32e-08	1.03(0.84,1.25)	104	Enterobacter cloacae cloacae NCTC 9394-mlg33408	0.971154	96.1356
33455	0.247691	0.48467	N	198	209	0	0.3028	0.3743	3.94e-08	1.309e-07	0.89(0.67,1.19)	173	Unclassified-mlg33455	0	0
33478	0.0148678	0.0705989	N	196	212	0	0.0872	0.1658	2e-09	5.8e-09	0.8(0.6,1.07)	188	Unclassified-mlg33478	0	0
33496	0.0454293	0.159647	N	210	195	1	0.1881	0.1176	2.47e-08	6.2e-09	1.41(1.02,1.94)	212	Unclassified-mlg33496	0	0
33528	0.55543	0.74767	N	201	205	0	0.1055	0.123	4.78e-08	2.18e-08	1.08(0.86,1.37)	107	Unclassified-mlg33528	0	0
33544	0.0724598	0.217379	N	200	206	0	0.0138	0.0428	3e-10	2.18e-08	0.12(0,9.4)	906	Unclassified-mlg33544	0	0
33583	0.313897	0.553936	N	198	209	0	0.4037	0.4706	1.248e-07	1.05e-08	1.82(0.75,4.45)	403	Faecalibacterium prausnitzii SL3/3-mlg33583	0.940447	91.7892
33765	0.000195387	0.00218374	N	222	181	1	0.5413	0.4064	2.08e-08	2e-09	95.23(3.01,3008.95)	490	Parvimonas micra ATCC 33270-mlg33765	0.983673	98.953
33823	0.169724	0.388214	N	198	209	0	0.1743	0.2299	1.6e-09	2.49e-08	0.62(0.24,1.64)	471	Unclassified-mlg33823	0	0
33846	0.0345863	0.131628	N	196	211	0	0.0963	0.1658	8.3e-09	9.8e-09	0.97(0.8,1.18)	105	Unclassified-mlg33846	0	0
33898	0.485419	0.692827	N	204	202	1	0.0459	0.0321	2.8e-09	3.7e-09	0.96(0.79,1.17)	344	Unclassified-mlg33898	0	0
33992	0.59249	0.769643	N	202	204	0	0.0183	0.0267	8e-10	0	2.42(0.32,17.96)	122	Unclassified-mlg33992	0	0
34047	0.41001	0.631705	N	207	198	1	0.4587	0.4225	2.59e-08	1.32e-08	1.28(0.96,1.7)	261	Synergistes sp. 3_1_syn1-mlg34047	0.597701	87.32
34265	0.0296641	0.117584	N	200	207	0	0.0092	0.0428	0	1.65e-08	0.04(0,508.23)	123	Unclassified-mlg34265	0	0
34386	0.422231	0.640496	N	205	201	1	0.078	0.0588	4.6e-09	6e-10	1.86(0.59,5.89)	205	Prevotella disiens FB035-09AN-mlg34386	0.897561	99.5484
34464	0.0813604	0.237823	N	198	208	0	0.0688	0.1176	6.1e-09	7.05e-08	0.71(0.22,2.22)	135	Unclassified-mlg34464	0	0
34478	0.1909	0.412002	N	204	202	1	0.0092	0	2.8e-09	0	Inf(0,Inf)	1026	Unclassified-mlg34478	0	0
34500	0.0601457	0.192818	N	207	199	1	0.0596	0.0214	3.34e-08	2.1e-08	1.05(0.85,1.29)	120	Unclassified-mlg34500	0	0
34595	0.599577	0.776724	N	205	200	1	0.2936	0.2513	2.112e-07	1.833e-07	1.03(0.85,1.26)	169	Unclassified-mlg34595	0	0
34760	0.531648	0.735175	N	202	204	0	0.0092	0.016	1e-10	6e-10	0.84(0.5,1.39)	126	Unclassified-mlg34760	0	0
34899	0.0426646	0.152183	N	214	190	1	0.9817	0.9733	5.7784e-06	3.2775e-06	1.47(1.08,2)	103	Dorea formicigenerans ATCC 27755-mlg34899	1	99.8473
34952	0.473593	0.68828	N	202	204	0	0.0046	0.0107	5e-10	5.1e-09	0.81(0.51,1.27)	237	Unclassified-mlg34952	0	0
34954	0.150004	0.355609	N	208	198	1	0.1606	0.1123	2.98e-08	1.54e-08	1.09(0.87,1.37)	102	Unclassified-mlg34954	0	0
35214	0.0575602	0.188122	N	206	200	1	0.0413	0.0107	3e-10	0	12.31(0.35,430.12)	435	Methanobrevibacter smithii PS, ATCC 35061-mlg35214	0.931034	92.2721
35335	0.726823	0.869624	N	204	201	1	0.2339	0.2299	6.8e-09	6.3e-09	1.01(0.83,1.23)	156	Turicibacter sp. HGF1-mlg35335	0.99359	99.8428
35513	0.713755	0.859401	N	205	201	1	0.8853	0.893	8.792e-07	5.853e-07	1.34(1.07,1.69)	335	Dorea longicatena DSM 13814-mlg35513	0.979104	98.7804
35561	0.00027155	0.00283555	N	221	181	1	0.6055	0.4064	2.868e-07	2.91e-08	5.84(0.77,44.22)	246	Klebsiella sp. 1_1_55-mlg35561	0.995935	99.4395
35574	0.817044	0.916763	N	202	204	0	0.1376	0.1497	4.12e-08	1.397e-07	0.9(0.68,1.19)	865	Unclassified-mlg35574	0	0
35778	0.80221	0.911602	N	202	204	0	0.1101	0.1123	6.58e-08	8.5e-08	0.95(0.78,1.16)	348	Sutterella wadsworthensis 3_1_45B-mlg35778	0.968391	98.55
35793	0.515153	0.722888	N	205	201	1	0.0734	0.0588	1.2e-09	3e-10	1.28(0.69,2.37)	328	Unclassified-mlg35793	0	0
35800	0.14248	0.344125	N	199	207	0	0.0596	0.0963	1.43e-08	9.1e-08	0.69(0.47,1.01)	198	Unclassified-mlg35800	0	0
36152	0.734442	0.874825	N	205	201	1	0.6376	0.6043	4.496e-07	2.904e-07	1.12(0.89,1.39)	410	Collinsella aerofaciens ATCC 25986-mlg36152	0.873171	91.0658
36179	0.22826	0.463679	N	208	197	1	0.367	0.3048	3.281e-07	1.02e-07	1.3(0.85,1.99)	355	Clostridium nexile DSM 1787-mlg36179	0.633803	90.0987
36216	0.480699	0.689311	N	202	204	0	0.0046	0.0107	3.9e-09	1.9e-09	1.05(0.84,1.32)	264	Unclassified-mlg36216	0	0
36436	1.93171e-08	9.33112e-07	N	233	168	1	0.9771	0.8877	1.2253e-06	5.91e-07	1.51(1.13,2.02)	365	Acvd-36436	0	0
36471	0.306575	0.547799	N	198	209	0	0.7661	0.8128	4.085e-07	1.788e-07	1.4(1.02,1.93)	155	Haemophilus parainfluenzae T3T1-mlg36471	0.883871	96.5833
36490	0.14182	0.343114	N	200	207	0	0.0413	0.0749	9e-10	9.5e-09	0.74(0.43,1.27)	100	Unclassified-mlg36490	0	0
36600	0.609682	0.78731	N	200	206	0	0.6147	0.6043	5.442e-07	5.166e-07	1.02(0.84,1.24)	224	Alistipes onderdonkii DSM 19147-mlg36600	0.982143	97.8942
36644	0.591407	0.768586	N	204	202	1	0.0367	0.0267	3.5e-09	1.26e-08	0.88(0.68,1.14)	100	Unclassified-mlg36644	0	0
36788	0.819772	0.917854	N	202	204	0	0.2798	0.2941	4.34e-08	2.55e-08	1.16(0.91,1.47)	316	Eubacterium dolichum DSM 3991-mlg36788	0.981013	99.5788
36883	0.422952	0.640496	N	207	199	1	0.4037	0.3636	1.948e-07	1.115e-07	1.13(0.9,1.42)	190	Alistipes onderdonkii DSM 19147-mlg36883	0.984211	99.1321
36994	1.83519e-07	6.30155e-06	N	231	170	1	0.9817	0.9091	5.163e-07	1.713e-07	3.96(1.84,8.51)	512	Eggerthella sp. HGA1-mlg36994	0.970703	99.534
37087	0.13456	0.329465	N	208	197	1	0.1972	0.139	2.85e-08	2.52e-08	1.02(0.84,1.24)	107	Unclassified-mlg37087	0	0
37091	0.214338	0.447928	N	200	206	0	0.0367	0.0642	3e-10	1e-10	1.08(0.87,1.35)	934	Unclassified-mlg37091	0	0
37174	0.98321	0.988938	N	203	203	1	0.0642	0.0642	3.4e-09	8e-10	1.26(0.72,2.18)	255	Unclassified-mlg37174	0	0
37408	2.63332e-15	6.25413e-13	Y	244	155	1	0.7431	0.4866	7.78e-08	1e-08	10.08(3.18,31.94)	234	Acvd-37408	0	0
37514	0.88206	0.948273	N	203	203	1	0.078	0.0802	2.31e-08	5.98e-08	0.9(0.72,1.13)	104	Acidaminococcus fermentans VR4, DSM 20731-mlg37514	0.932692	96.9375
37608	0.916506	0.956247	N	203	203	1	0.2523	0.2299	2.48e-08	1.62e-08	1.05(0.84,1.32)	299	Unclassified-mlg37608	0	0
37709	0.11756	0.304589	N	196	212	0	0.3624	0.4439	4.23e-08	5.9e-08	0.94(0.77,1.15)	712	Faecalibacterium cf. prausnitzii KLE1255-mlg37709	0.741573	86.9606
37737	0.536964	0.7381	N	201	206	0	0.2202	0.2513	1.06e-08	7.9e-09	1.05(0.85,1.29)	104	Ruminococcaceae bacterium D16-mlg37737	0.903846	90.9404
37755	0.863502	0.938948	N	202	204	0	0.3211	0.3102	1.504e-07	3.251e-07	0.83(0.64,1.08)	111	Eubacterium siraeum V10Sc8a-mlg37755	0.936937	97.4539
37759	0.35837	0.588292	N	208	197	1	0.7615	0.7219	8.72e-08	5.44e-08	1.21(0.92,1.61)	860	Anaerotruncus colihominis DSM 17241-mlg37759	1	99.9826
37860	0.0659527	0.20431	N	212	193	1	0.4541	0.3476	5.03e-08	3.52e-08	1.12(0.91,1.38)	213	Coprococcus catus GD/7-mlg37860	0.661972	86.9777
37947	0.104832	0.284568	N	211	194	1	0.4679	0.3904	2.72e-07	1.084e-07	1.51(1.11,2.06)	600	Unclassified-mlg37947	0	0
37996	0.011077	0.0568817	N	189	219	0	0.7477	0.8396	1.1341e-06	1.2366e-06	0.96(0.79,1.16)	145	Roseburia inulinivorans DSM 16841-mlg37996	0.993103	98.9378
38123	0.0888668	0.254288	N	197	210	0	0.1147	0.1818	5.1e-09	1e-09	1.44(0.65,3.23)	271	Unclassified-mlg38123	0	0
38254	0.00293168	0.0192963	N	191	217	0	0.1789	0.2834	2.4e-09	6.066e-07	0(0,0)	178	Prevotella copri CB7, DSM 18205-mlg38254	0.578652	92.0235
38316	0.0114969	0.0587209	N	189	219	0	0.9862	0.984	2.33e-06	2.6147e-06	0.92(0.76,1.12)	232	Bacteroides ovatus SD CMC 3f-mlg38316	0.797414	98.0122
38726	0.381271	0.608752	N	208	198	1	0.5596	0.5401	9.3e-08	3.3e-08	1.55(1.04,2.3)	106	Unclassified-mlg38726	0	0
38756	0.558787	0.74767	N	202	204	0	0.0138	0.0214	1.6e-09	1.2e-09	1.03(0.84,1.26)	176	Unclassified-mlg38756	0	0
38992	0.127178	0.317111	N	202	204	0	0	0.0107	0	0	0.05(0,1.34644181352829e+131)	419	Unclassified-mlg38992	0	0
39091	0.526345	0.732105	N	205	200	1	0.1743	0.1551	9.16e-08	2.82e-08	1.1(0.81,1.49)	806	Parabacteroides johnsonii DSM 18315-mlg39091	0.627792	90.3508
39126	0.0773993	0.228589	N	197	209	0	0.1009	0.1604	3e-10	6e-10	0.81(0.65,1.01)	185	Unclassified-mlg39126	0	0
39222	0.697186	0.84805	N	204	202	1	0.078	0.0695	1.1e-09	1e-09	1.01(0.83,1.23)	140	Unclassified-mlg39222	0	0
39259	0.888735	0.949962	N	204	202	1	0.4312	0.4332	1.02e-08	1.16e-08	0.99(0.81,1.2)	217	Faecalibacterium prausnitzii M21/2-mlg39259	0.81106	87.2982
39385	0.0568353	0.187477	N	199	208	0	0.0413	0.0856	2e-10	1.36e-08	0(0,6.2)	559	Unclassified-mlg39385	0	0
39520	0.00217106	0.0153156	N	190	218	0	0.2339	0.3636	1.655e-07	1.4271e-06	0.4(0.16,1)	116	Con-39520	0	0
39543	0.2667	0.510131	N	198	208	0	0.2385	0.2781	1.153e-07	1.849e-07	0.88(0.71,1.08)	217	Unclassified-mlg39543	0	0
39588	0.0328242	0.126588	N	213	192	1	0.3853	0.2781	5.16e-08	1.25e-08	1.53(0.85,2.75)	116	Pyramidobacter piscolens W5455-mlg39588	0.922414	99.546
39779	0.00518262	0.0308361	N	217	187	1	0.5046	0.385	6.24e-08	1.85e-08	2.11(1.24,3.62)	120	Blautia producta ATCC 27340-mlg39779	0.791667	87.4218
39802	0.0356926	0.134024	N	192	216	0	0.7569	0.8182	9.764e-07	1.4416e-06	0.9(0.72,1.11)	101	Unclassified-mlg39802	0	0
39812	0.0680052	0.208403	N	201	205	0	0.0046	0.0267	0	0	0.92(0.74,1.14)	155	Unclassified-mlg39812	0	0
39874	0.913439	0.955691	N	203	203	1	0.0046	0.0053	1e-10	2.3e-09	0.83(0.45,1.52)	335	Unclassified-mlg39874	0	0
39878	0.589117	0.766659	N	206	200	1	0.4908	0.4332	1.808e-07	1.406e-07	1.09(0.89,1.34)	1337	Unclassified-mlg39878	0	0
40184	0.590421	0.767655	N	205	201	1	0.2339	0.2032	5.91e-08	3.58e-08	1.07(0.86,1.34)	1165	Unclassified-mlg40184	0	0
40340	0.0037842	0.0238079	N	187	221	0	0.9541	0.9572	9.186e-07	1.0941e-06	0.9(0.74,1.1)	218	Bacteroides sp. 3_1_19-mlg40340	0.944954	99.1659
40371	0.919004	0.956247	N	203	203	1	0.0046	0.0053	0	0	1.17(0.7,1.95)	570	Unclassified-mlg40371	0	0
40487	0.390724	0.616238	N	199	208	0	0.5183	0.5241	1.484e-07	1.001e-07	1.09(0.88,1.34)	161	Unclassified-mlg40487	0	0
40509	0.226093	0.460807	N	196	211	0	0.8624	0.9091	6.488e-07	5.906e-07	1.07(0.87,1.3)	213	Eubacterium hallii DSM 3353-mlg40509	0.967136	99.2085
40597	6.69428e-09	3.97473e-07	Y	234	167	1	0.9725	0.877	4.487e-07	1.539e-07	3.41(1.68,6.94)	302	Eggerthella lenta VPI 0255, DSM 2243-mlg40597	0.97351	99.7995
40646	0.78244	0.901865	N	202	204	0	0.1239	0.1337	7e-10	4.3e-09	0.86(0.55,1.33)	153	Bilophila wadsworthia 3_1_6-mlg40646	0.941176	92.7548
40733	0.0056396	0.0330718	N	188	220	0	0.6606	0.7219	8.61e-08	1.238e-07	0.79(0.64,0.98)	188	Con-40733	0	0
40876	0.0591548	0.19065	N	211	194	1	0.3303	0.2406	4.23e-08	3.23e-08	1.05(0.85,1.28)	442	Enterobacter cloacae cloacae NCTC 9394-mlg40876	0.882353	98.6163
40983	0.000161526	0.00185031	N	187	222	0	0.2018	0.3636	1.9e-09	4.6e-09	0.72(0.56,0.92)	122	Con-40983	0	0
40994	0.00626335	0.0357847	N	214	191	1	0.2615	0.1604	1.044e-07	3.5e-09	10558.93(3.32,33579805.71)	224	Acvd-40994	0	0
41079	0.919004	0.956247	N	203	203	1	0.0046	0.0053	1e-10	1e-10	1.04(0.84,1.28)	240	Unclassified-mlg41079	0	0
41147	0.15418	0.361657	N	197	209	0	0.1881	0.246	9.7e-09	2.04e-08	0.8(0.62,1.03)	122	Unclassified-mlg41147	0	0
41182	5.31142e-07	1.57683e-05	N	228	174	1	0.5826	0.3262	1.016e-06	4.354e-07	1.28(0.92,1.77)	1143	Bacteroides fragilis 3_1_12-mlg41182	0.985127	98.9695
41396	0.237213	0.47329	N	204	202	1	0.0183	0.0053	2e-10	0	1.44(0.64,3.24)	469	Unclassified-mlg41396	0	0
41571	2.79164e-16	9.94523e-14	Y	246	153	1	0.7523	0.4225	2.03e-08	3.1e-09	16.98(4.09,70.5)	238	Acvd-41571	0	0
41586	0.638023	0.807803	N	201	205	0	0.1468	0.1658	4.4e-09	3e-09	1.05(0.84,1.32)	101	Ruminococcaceae bacterium D16-mlg41586	0.831683	89.9955
41615	0.000400632	0.00395087	N	219	185	1	0.367	0.2353	4.51e-08	2.7e-09	3.09(0.7,13.64)	304	Collinsella aerofaciens ATCC 25986-mlg41615	0.957237	90.3349
41765	0.00225532	0.0157928	N	187	222	0	0.5734	0.6845	3.85e-08	3.75e-08	1.01(0.83,1.23)	108	Con-41765	0	0
41786	0.138007	0.335883	N	197	211	0	0.2706	0.3316	3.73e-08	3.47e-08	1.02(0.83,1.24)	479	Parabacteroides johnsonii DSM 18315-mlg41786	0.538622	84.1888
41823	0.29298	0.533297	N	201	205	0	0.0367	0.0588	1.2e-09	2.1e-09	0.92(0.75,1.13)	383	Unclassified-mlg41823	0	0
41868	0.472592	0.68828	N	205	200	1	0.133	0.1016	2.6e-09	1.38e-08	0.69(0.48,1.01)	130	Unclassified-mlg41868	0	0
42087	0.52425	0.729547	N	204	202	1	0.0183	0.0107	1e-10	0	1.24(0.74,2.06)	179	Lactococcus lactis cremoris MG1363-mlg42087	0.977654	99.1315
42194	9.43585e-13	1.28058e-10	Y	239	161	1	0.633	0.3262	8.85e-08	5.6e-09	70.05(7.7,637.44)	112	Streptococcus anginosus F0211-mlg42194	0.883929	97.5141
42227	3.43353e-07	1.07534e-05	N	230	171	1	0.8349	0.6524	3.457e-06	8.602e-07	2.5(1.22,5.15)	1242	Klebsiella pneumoniae pneumoniae MGH78578-mlg42227	0.947665	99.2282
42430	0.899164	0.955691	N	203	203	1	0.1284	0.1283	1.045e-07	2.056e-07	0.89(0.72,1.1)	260	Phascolarctobacterium sp. YIT 12067-mlg42430	0.980769	98.7364
42482	0.706776	0.855334	N	204	202	1	0.0459	0.0374	6.3e-09	2.42e-08	0.84(0.57,1.23)	129	Unclassified-mlg42482	0	0
42496	0.441416	0.660733	N	205	201	1	0.0826	0.0642	3e-10	1e-10	1.18(0.86,1.61)	411	Unclassified-mlg42496	0	0
42637	0.0164218	0.0757282	N	211	194	1	0.1927	0.107	6e-10	2e-10	1.56(0.81,3)	254	Unclassified-mlg42637	0	0
42666	0.0661834	0.204802	N	201	205	0	0.0046	0.0267	0	1e-10	0.62(0.29,1.32)	204	Unclassified-mlg42666	0	0
42672	0.586558	0.764008	N	204	201	1	0.0872	0.0749	1.54e-08	5.9e-09	1.17(0.9,1.52)	704	Unclassified-mlg42672	0	0
42702	0.105237	0.2851	N	206	199	1	0.0688	0.0321	7.73e-08	1.699e-07	0.91(0.73,1.13)	1021	Unclassified-mlg42702	0	0
43059	0.259816	0.499983	N	197	210	0	0.5826	0.615	2.724e-07	2.062e-07	1.08(0.84,1.38)	357	Unclassified-mlg43059	0	0
43160	7.93076e-14	1.35872e-11	Y	242	158	1	0.6972	0.4225	1.26e-08	1.7e-09	25.32(6.71,95.49)	133	Acvd-43160	0	0
43175	0.329613	0.574057	N	206	200	1	0.1376	0.1016	1.532e-07	1.549e-07	1(0.82,1.21)	142	Unclassified-mlg43175	0	0
43196	0.679336	0.834169	N	204	202	1	0.0275	0.0214	1.21e-08	1.4e-09	1.37(0.63,2.99)	306	Unclassified-mlg43196	0	0
43231	0.825757	0.920738	N	203	203	1	0.0229	0.0267	2e-10	3.08e-08	0.75(0.13,4.15)	116	Unclassified-mlg43231	0	0
43243	0.346463	0.58632	N	198	209	0	0.6789	0.6952	4.902e-07	6.312e-07	0.89(0.73,1.09)	213	Faecalibacterium prausnitzii SL3/3-mlg43243	0.938967	97.2768
43258	0.645382	0.813285	N	205	200	1	0.555	0.5668	1.61e-07	1.195e-07	1.13(0.92,1.39)	121	Adlercreutzia equolifaciens DSM 19450 DNA, complete genome-mlg43258	0.809917	97.9267
43434	0.0416399	0.14984	N	211	194	1	0.2248	0.1551	7.53e-08	1.21e-08	2.04(0.94,4.42)	361	Unclassified-mlg43434	0	0
43576	0.00393507	0.0245942	N	216	188	1	0.3624	0.2299	1.521e-07	2.84e-08	1.18(0.75,1.86)	227	Klebsiella oxytoca KCTC 1686-mlg43576	1	97.3743
43652	0.0026828	0.0179483	N	187	222	0	0.9908	0.9893	3.2879e-06	4.2261e-06	0.81(0.66,0.99)	100	Bacteroides vulgatus ATCC 8482-mlg43652	0.89	97.1206
43683	0.913439	0.955691	N	203	203	1	0.0046	0.0053	2e-10	1.3e-09	0.88(0.62,1.25)	418	Unclassified-mlg43683	0	0
43697	0.221556	0.457361	N	205	200	1	0.0505	0.0267	4.42e-08	9e-09	1.29(0.72,2.31)	283	Unclassified-mlg43697	0	0
43734	0.0572054	0.188122	N	194	214	0	0.4404	0.5241	2.7e-09	1.4e-09	1.08(0.83,1.39)	164	Lachnospiraceae bacterium sp. 7_1_58FAA-mlg43734	0.792683	89.0291
43982	0.194422	0.416933	N	197	210	0	0.2936	0.3369	1.299e-07	1.772e-07	0.92(0.75,1.13)	744	Unclassified-mlg43982	0	0
44117	0.649973	0.81667	N	205	201	1	0.3303	0.2995	7.71e-08	6.13e-08	1.07(0.87,1.31)	604	Unclassified-mlg44117	0	0
44149	0.978381	0.987881	N	203	203	1	0.055	0.0535	1.95e-08	8.57e-08	0.81(0.58,1.12)	123	Unclassified-mlg44149	0	0
44186	0.0518546	0.177414	N	194	213	0	0.2569	0.3636	1.54e-08	1e-09	1.25(0.47,3.32)	156	Unclassified-mlg44186	0	0
44194	0.909949	0.955691	N	203	203	1	0.1468	0.1444	9.01e-08	1.594e-07	0.88(0.71,1.09)	247	Unclassified-mlg44194	0	0
44310	0.245748	0.481362	N	197	210	0	0.6514	0.7219	1.495e-07	1.146e-07	1.1(0.9,1.34)	220	Dorea longicatena DSM 13814-mlg44310	0.981818	99.0414
44357	0.811905	0.914523	N	204	202	1	0.6009	0.5722	1.273e-07	1.35e-07	0.98(0.81,1.2)	844	Unclassified-mlg44357	0	0
44580	0.00101944	0.00854527	N	194	214	0	0.055	0.1551	2.82e-08	3.327e-07	0.56(0.27,1.16)	158	Prevotella stercorea DSM 18206-mlg44580	0.917722	96.1599
44602	0.0760459	0.225997	N	193	214	0	0.9633	0.9733	5.572e-07	8.661e-07	0.83(0.67,1.04)	150	Parabacteroides distasonis ATCC 8503-mlg44602	0.98	99.5616
44603	5.36719e-05	0.000768668	N	181	228	0	0.9954	1	5.0134e-06	6.8756e-06	0.74(0.6,0.91)	185	Bacteroides sp. 3_1_33FAA-mlg44603	0.956757	99.3441
44622	0.813444	0.914523	N	203	203	1	0.0229	0.0267	1e-10	1e-10	0.97(0.8,1.18)	148	Unclassified-mlg44622	0	0
44718	0.32165	0.564433	N	205	200	1	0.0734	0.0481	4.88e-08	1.96e-08	1.09(0.83,1.43)	236	Unclassified-mlg44718	0	0
44943	0.0425147	0.151899	N	210	195	1	0.2064	0.1337	4.2e-09	3.2e-09	1.04(0.85,1.27)	134	Aggregatibacter segnis ATCC 33393-mlg44943	1	98.6496
45148	1.17356e-15	3.0406e-13	Y	246	153	1	0.8211	0.5401	3.613e-07	2.01e-08	435.85(21.37,8889.84)	316	Streptococcus anginosus F0211-mlg45148	0.870253	98.3763
45568	0.594707	0.771468	N	202	205	0	0.078	0.0909	1.6e-09	2.9e-09	0.91(0.73,1.13)	780	Victivallis vadensis ATCC BAA-548-mlg45568	0.985897	99.3779
45664	0.943651	0.971264	N	203	203	1	0.3945	0.4064	3.74e-08	2.24e-08	1.12(0.88,1.41)	471	Unclassified-mlg45664	0	0
45686	0.15341	0.360684	N	198	209	0	0.1514	0.2032	7.8e-09	2.4e-08	0.9(0.69,1.19)	145	Unclassified-mlg45686	0	0
45789	0.0986615	0.272731	N	194	213	0	0.6193	0.6471	9.15e-08	1.67e-07	0.83(0.65,1.05)	249	Alistipes indistinctus YIT 12060-mlg45789	0.991968	99.4428
45835	0.958816	0.978525	N	203	203	1	0.2294	0.2246	1.06e-08	8.4e-09	1.04(0.85,1.27)	110	Ruminococcaceae bacterium D16-mlg45835	0.881818	89.8611
45847	0.00140784	0.0110838	N	198	209	0	0.0046	0.0588	1e-10	7.2e-09	0.01(0,2.88)	855	Con-45847	0	0
45870	0.197005	0.420041	N	209	196	1	0.445	0.385	2.047e-07	5.21e-08	1.92(1.02,3.59)	399	Unclassified-mlg45870	0	0
45984	0.652763	0.81667	N	205	201	1	0.2018	0.1872	8.9e-09	4.1e-09	1.13(0.87,1.46)	254	Unclassified-mlg45984	0	0
46399	0.39568	0.620632	N	208	198	1	0.9771	0.9893	1.9085e-06	1.3469e-06	1.22(0.97,1.54)	393	Ruminococcus sp. 5_1_39BFAA-mlg46399	0.966921	98.3599
46433	0.166258	0.382255	N	207	198	1	0.156	0.107	9.47e-08	8.32e-08	1.02(0.84,1.25)	146	Unclassified-mlg46433	0	0
46676	0.444812	0.664769	N	205	201	1	0.1009	0.0802	1.7e-09	7e-10	1.16(0.85,1.58)	258	Unclassified-mlg46676	0	0
47111	0.000246449	0.00263064	N	212	192	1	0.1284	0.0267	7.6e-09	1.4e-09	1.26(0.77,2.06)	279	Enterococcus faecium E980-mlg47111	1	99.8678
47214	0.879554	0.94665	N	204	202	1	0.1606	0.1444	6e-09	3.01e-08	0.69(0.48,1)	282	Unclassified-mlg47214	0	0
47226	0.656811	0.81814	N	203	203	1	0.0092	0.0053	1.9e-09	0	1.43(0.03,65.26)	111	Unclassified-mlg47226	0	0
47273	0.0117703	0.0597958	N	195	212	0	0.0917	0.1711	8e-10	6.9e-09	0.52(0.19,1.41)	403	Unclassified-mlg47273	0	0
47283	0.0540207	0.182672	N	212	193	1	0.3991	0.2888	4.555e-07	2.555e-07	1.16(0.92,1.45)	167	Unclassified-mlg47283	0	0
47321	0.327982	0.572062	N	206	200	1	0.0963	0.0695	1e-10	1e-10	1.09(0.87,1.37)	156	Unclassified-mlg47321	0	0
47397	3.91458e-09	2.42534e-07	Y	235	166	1	0.9817	0.9412	2.9797e-06	1.4572e-06	1.53(1.16,2.02)	1029	Escherichia coli UMNK88-mlg47397	0.609329	99.2131
47708	0.921478	0.957772	N	203	203	1	0.156	0.1604	5e-10	3e-10	1.09(0.89,1.35)	550	Unclassified-mlg47708	0	0
47807	0.350163	0.58632	N	200	207	0	0.1514	0.1818	5.98e-08	1.447e-07	0.84(0.67,1.07)	100	Tannerella sp. 6_1_58FAA_CT1-mlg47807	0.99	98.7193
48311	0.282483	0.51974	N	202	204	0	0	0.0053	0	0	0.51(0,2.24013301399554e+22)	120	Bacteroides pectinophilus ATCC 43243-mlg48311	0.941667	99.0477
48357	0.0126319	0.0623509	N	190	219	0	0.7202	0.7968	1.716e-07	1.995e-07	0.94(0.77,1.14)	612	Unclassified-mlg48357	0	0
48511	0.713556	0.859401	N	205	201	1	0.2752	0.2567	7e-09	6.9e-09	1(0.83,1.22)	185	Unclassified-mlg48511	0	0
48534	0.126921	0.317111	N	197	210	0	0.2294	0.2834	2.413e-07	4.874e-07	0.81(0.65,1.02)	386	Unclassified-mlg48534	0	0
48586	0.165014	0.381111	N	210	194	1	0.8119	0.7968	7.58e-07	3.903e-07	1.34(0.96,1.86)	299	Ruminococcus obeum ATCC 29174-mlg48586	0.993311	98.8839
48804	0.963162	0.979665	N	203	203	1	0.3073	0.3155	1.355e-07	1.118e-07	1.07(0.88,1.31)	105	Unclassified-mlg48804	0	0
49040	0.0262571	0.107266	N	191	217	0	0.9771	0.9947	1.3899e-06	1.4045e-06	1(0.82,1.21)	117	Bacteroides ovatus 3_8_47FAA-mlg49040	0.923077	98.0271
49291	0.185972	0.410452	N	199	207	0	0.078	0.1176	1.6e-09	1.5e-09	1.01(0.83,1.23)	209	Unclassified-mlg49291	0	0
49456	1.01226e-11	1.15397e-09	Y	237	163	1	0.6239	0.3476	4.67e-08	3.3e-09	24803.35(61.36,10026423.65)	311	Streptococcus sanguinis VMC66-mlg49456	0.636656	94.8439
49483	0.000154087	0.0018072	N	193	214	0	0.0367	0.139	6e-10	4.63e-08	0.05(0,1.39)	1261	Con-49483	0	0
49511	0.187751	0.412002	N	200	207	0	0.055	0.0909	2.63e-08	3.93e-08	0.96(0.79,1.17)	199	Paraprevotella xylaniphila YIT 11841-mlg49511	0.969849	98.8525
49563	0.252902	0.490654	N	198	209	0	0.2477	0.2834	7.21e-08	9.39e-08	0.93(0.76,1.13)	271	Unclassified-mlg49563	0	0
49586	0.748727	0.881576	N	204	202	1	0.0321	0.0267	1e-10	0	1.21(0.73,2.01)	242	Porphyromonas asaccharolytica VPI 4198, DSM 20707-mlg49586	0.954545	92.1193
49697	0.00960989	0.0509074	N	212	193	1	0.1835	0.0963	2.1e-09	3e-10	2.37(1,5.64)	151	Anaerococcus vaginalis ATCC 51170-mlg49697	1	98.1225
49982	0.489819	0.696946	N	200	207	0	0.4541	0.4813	1.921e-07	1.789e-07	1.02(0.83,1.24)	165	Bacteroides finegoldii DSM 17565-mlg49982	0.987879	99.3839
50014	8.10462e-14	1.35872e-11	Y	242	158	1	0.7156	0.4492	2.18e-08	2.4e-09	20.31(5.35,77.08)	119	Oribacterium sinus F0268-mlg50014	0.512605	10061
50034	0.978522	0.987881	N	203	203	1	0.3532	0.3529	9.3e-09	4.01e-08	0.7(0.5,0.99)	788	Ruminococcus sp. SR1/5-mlg50034	0.729695	89.2274
50669	0.027196	0.110254	N	212	192	1	0.2936	0.1979	1.366e-07	2.47e-08	1.12(0.79,1.58)	106	Klebsiella oxytoca KCTC 1686-mlg50669	1	99.7651
50922	0.178649	0.4014	N	210	195	1	0.9908	0.984	9.512e-07	8.186e-07	1.08(0.88,1.33)	292	Lachnospiraceae bacterium sp. 7_1_58FAA-mlg50922	0.972603	99.1012
51161	0.888529	0.949962	N	204	202	1	0.2615	0.2406	7.61e-08	1.784e-07	0.8(0.58,1.09)	113	Unclassified-mlg51161	0	0
51345	0.652688	0.81667	N	204	201	1	0.1147	0.1016	8.4e-09	1.7e-09	1.3(0.73,2.31)	959	Unclassified-mlg51345	0	0
51642	0.0133913	0.0650249	N	190	219	0	0.8394	0.8824	5.043e-07	8.752e-07	0.76(0.58,1)	186	Bacteroides cellulosilyticus DSM 14838-mlg51642	0.811828	97.9852
51993	5.52561e-13	8.14121e-11	Y	241	159	1	0.7385	0.5455	4.89e-08	5.9e-09	19.17(5.06,72.61)	356	Acvd-51993	0	0
52598	0.014962	0.0705989	N	215	189	1	0.5321	0.4011	3.153e-07	1.012e-07	1.3(0.85,1.97)	124	Clostridium nexile DSM 1787-mlg52598	0.701613	89.2359
53137	0.620863	0.795235	N	201	205	0	0.2844	0.2888	5.76e-08	9.48e-08	0.86(0.69,1.06)	317	Unclassified-mlg53137	0	0
53423	0.392677	0.617621	N	198	208	0	0.7018	0.8182	2.44e-07	1.229e-07	1.31(0.95,1.79)	304	Unclassified-mlg53423	0	0
53544	0.88738	0.949694	N	203	203	1	0.1193	0.1123	3.88e-08	6.54e-08	0.92(0.75,1.13)	106	Unclassified-mlg53544	0	0
53621	0.665337	0.821937	N	204	202	1	0.0459	0.0374	3.39e-08	9.8e-09	1.14(0.86,1.51)	181	Unclassified-mlg53621	0	0
53622	0.737822	0.87507	N	204	202	1	0.078	0.0695	9e-10	5e-10	1.1(0.88,1.38)	243	Unclassified-mlg53622	0	0
53639	0.329743	0.574057	N	206	200	1	0.133	0.1016	2.67e-08	1.34e-08	1.13(0.89,1.43)	422	Unclassified-mlg53639	0	0
53912	0.0043876	0.0269497	N	215	189	1	0.3394	0.2086	1.112e-07	1.91e-08	1.19(0.82,1.73)	111	Klebsiella oxytoca KCTC 1686-mlg53912	1	95.9657
54125	0.223388	0.458825	N	206	200	1	0.078	0.0481	7.7e-08	1.671e-07	0.91(0.73,1.13)	239	Unclassified-mlg54125	0	0
54140	0.687214	0.839503	N	204	202	1	0.0642	0.0535	8.9e-09	1.74e-08	0.91(0.74,1.11)	1014	Alistipes shahii WAL 8301-mlg54140	0.500986	85.4663
54166	0.0303904	0.119139	N	201	205	0	0	0.0214	0	4e-10	0.05(0,2.00798917279395e+117)	603	Unclassified-mlg54166	0	0
54408	3.95902e-05	0.000606623	N	225	177	1	0.9725	0.9412	1.2119e-06	3.688e-07	2.35(1.38,3.99)	475	Clostridium bolteae ATCC BAA-613-mlg54408	0.993684	98.9344
54427	0.237309	0.47329	N	198	209	0	0.2936	0.3422	7.8e-09	1.11e-08	0.96(0.79,1.17)	131	Parabacteroides johnsonii DSM 18315-mlg54427	0.854962	91.1951
54555	0.24417	0.480409	N	206	200	1	0.0826	0.0535	1.41e-08	5.4e-09	1.16(0.9,1.5)	137	Unclassified-mlg54555	0	0
54676	0.776529	0.900237	N	203	204	0	0.0321	0.0374	9.59e-08	1.012e-07	1(0.82,1.21)	101	Unclassified-mlg54676	0	0
54706	0.00318859	0.0206534	N	214	191	1	0.2339	0.1176	1.09e-08	2.1e-09	1.26(0.55,2.89)	551	Lactococcus lactis lactis CV56-mlg54706	0.983666	99.8053
54760	0.148805	0.353117	N	197	209	0	0.1789	0.246	4.26e-08	4.83e-08	0.99(0.81,1.2)	216	Unclassified-mlg54760	0	0
54888	0.172665	0.393049	N	201	206	0	0.0275	0.0535	4e-09	1.22e-08	0.83(0.66,1.04)	1762	Unclassified-mlg54888	0	0
54906	0.640667	0.808995	N	201	205	0	0.2248	0.2406	8.5e-09	8.8e-09	0.99(0.82,1.21)	157	Unclassified-mlg54906	0	0
55033	0.0013358	0.0106639	N	218	186	1	0.4128	0.2567	2.392e-07	1.12e-07	1.16(0.9,1.49)	121	Klebsiella pneumoniae NTUH-K2044-mlg55033	0.801653	93.13
55150	0.537648	0.7381	N	202	205	0	0.0596	0.0749	5e-10	3e-10	1.05(0.85,1.3)	111	Alistipes shahii WAL 8301-mlg55150	0.891892	87.7158
55193	0.138915	0.337518	N	201	206	0	0.0183	0.0428	1e-10	1.9e-09	0.34(0.07,1.68)	140	Unclassified-mlg55193	0	0
55206	0.0658781	0.204301	N	199	208	0	0.0413	0.0856	8e-10	4e-10	1.08(0.84,1.38)	247	Porphyromonas asaccharolytica PR426713P-I-mlg55206	0.882591	90.3844
55238	0.00553459	0.03259	N	189	220	0	0.5046	0.5775	2.012e-07	4.122e-07	0.72(0.58,0.91)	321	Con-55238	0	0
55256	0.492983	0.699005	N	201	206	0	0.1514	0.1818	2.11e-07	3.85e-07	0.9(0.74,1.11)	349	Unclassified-mlg55256	0	0
55325	0.948852	0.974146	N	203	203	1	0.8119	0.7701	1.5373e-06	2.1097e-06	0.83(0.68,1.01)	235	Alistipes putredinis DSM 17216-mlg55325	0.982979	99.5561
55328	7.78174e-05	0.00105109	N	194	213	0	0.0183	0.1123	6e-10	4.61e-08	0.03(0,1.55)	258	Con-55328	0	0
55495	9.69767e-09	5.26488e-07	N	234	167	1	0.9679	0.8449	1.2696e-06	6.52e-07	1.46(1.12,1.91)	714	Escherichia coli W, ATCC 9739-mlg55495	0.57423	99.202
55634	0.172804	0.393049	N	208	197	1	0.1881	0.139	6.1e-09	6.2e-09	1(0.82,1.22)	133	Turicibacter sanguinis PC909-mlg55634	1	99.8601
55751	0.257209	0.496644	N	198	209	0	0.2936	0.3369	3.88e-08	3.51e-08	1.02(0.84,1.25)	177	Parabacteroides merdae ATCC 43184-mlg55751	0.672316	86.4029
55866	1.05325e-08	5.55882e-07	N	233	168	1	0.7615	0.5989	6.95e-08	3.32e-08	1.24(0.92,1.65)	679	Streptococcus thermophilus CNRZ1066-mlg55866	0.9838	99.5034
55969	0.10001	0.275124	N	199	208	0	0.0505	0.0909	1.12e-08	7.2e-08	0.66(0.37,1.18)	534	Unclassified-mlg55969	0	0
56044	0.543575	0.741948	N	206	199	1	0.7936	0.8075	7.857e-07	5.018e-07	1.34(1.06,1.71)	193	Dorea longicatena DSM 13814-mlg56044	0.84456	89.4132
56151	0.397964	0.621478	N	199	208	0	0.5367	0.5561	1.274e-07	1.76e-07	0.92(0.76,1.13)	404	Faecalibacterium prausnitzii SL3/3-mlg56151	0.769802	92.7711
56383	0.00179705	0.0135492	N	186	222	0	0.7064	0.8128	1.828e-07	2.375e-07	0.85(0.7,1.04)	215	Con-56383	0	0
56407	0.919004	0.956247	N	203	203	1	0.0046	0.0053	4e-10	0	1.16(0.72,1.87)	204	Unclassified-mlg56407	0	0
56413	0.0133929	0.0650249	N	193	214	0	0.1743	0.2781	8.09e-08	9.03e-08	0.98(0.8,1.19)	101	Unclassified-mlg56413	0	0
56635	0.572715	0.75392	N	205	201	1	0.211	0.1818	3.21e-08	3.13e-08	1(0.82,1.22)	200	Unclassified-mlg56635	0	0
57078	0.282483	0.51974	N	202	204	0	0	0.0053	0	0	0.51(0,2.24013301412129e+22)	117	Unclassified-mlg57078	0	0
57168	2.00908e-08	9.45066e-07	N	233	168	1	0.9817	0.9144	3e-07	8.23e-08	2.16(1.23,3.77)	505	Erysipelotrichaceae bacterium sp. 21_3-mlg57168	0.986139	99.6502
57382	5.24876e-07	1.57463e-05	N	230	172	1	0.945	0.8342	2.506e-07	5.9e-08	2.72(1.32,5.61)	100	Erysipelotrichaceae bacterium sp. 21_3-mlg57382	1	99.7043
57478	0.214777	0.448435	N	201	205	0	0.0138	0.0321	2.3e-09	4.2e-09	0.94(0.77,1.16)	774	Unclassified-mlg57478	0	0
57607	0.758928	0.889369	N	204	202	1	0.0734	0.0642	4.94e-08	1.54e-08	1.17(0.79,1.75)	180	Unclassified-mlg57607	0	0
57664	0.537589	0.7381	N	204	202	1	0.0183	0.0107	1e-10	1.2e-09	0.8(0.36,1.81)	408	Unclassified-mlg57664	0	0
57782	0.000300481	0.00309159	N	220	183	1	0.4633	0.2941	6.92e-08	7.27e-08	0.99(0.82,1.21)	378	Clostridium perfringens 13-mlg57782	0.962963	99.6223
58137	0.00441047	0.0270319	N	194	214	0	0.0872	0.1872	1.979e-07	3.504e-07	0.92(0.75,1.12)	463	Con-58137	0	0
58203	0.0538445	0.182672	N	196	212	0	0.1697	0.2513	9.1e-08	2.75e-08	1.19(0.89,1.59)	398	Unclassified-mlg58203	0	0
58214	0.955674	0.977979	N	203	203	1	0.2294	0.2139	4.2e-09	1.66e-08	0.65(0.42,1.01)	158	Unclassified-mlg58214	0	0
58392	0.181954	0.405765	N	207	198	1	0.1468	0.1016	8.034e-07	1.351e-06	0.94(0.77,1.15)	132	Unclassified-mlg58392	0	0
58550	0.472962	0.68828	N	200	206	0	0.1789	0.2139	9e-10	4.1e-09	0.82(0.55,1.23)	405	Unclassified-mlg58550	0	0
58788	0.919004	0.956247	N	203	203	1	0.0046	0.0053	3e-10	0	1.18(0.68,2.03)	256	Unclassified-mlg58788	0	0
58829	0.34643	0.58632	N	198	209	0	0.7202	0.7273	2.271e-07	1.217e-07	1.25(0.93,1.68)	101	Unclassified-mlg58829	0	0
59145	0.977082	0.987877	N	203	203	1	0.0275	0.0267	4e-09	1.55e-08	0.85(0.61,1.19)	215	Unclassified-mlg59145	0	0
59183	0.0079596	0.043541	N	189	220	0	0.9541	0.9572	9.322e-07	1.3732e-06	0.86(0.69,1.06)	147	Bacteroides sp. 3_1_33FAA-mlg59183	0.918367	98.343
59196	0.356935	0.58632	N	203	202	1	0.0046	0	0	0	1.95(0,8.62993240639171e+22)	626	Unclassified-mlg59196	0	0
59472	0.528731	0.733633	N	202	204	0	0.0092	0.016	4.1e-09	3.18e-08	0.82(0.56,1.21)	159	Unclassified-mlg59472	0	0
59530	0.886349	0.94966	N	203	203	1	0.0459	0.0481	7.1e-09	1.56e-08	0.89(0.72,1.1)	162	Unclassified-mlg59530	0	0
59567	0.499957	0.707136	N	199	207	0	0.6651	0.6952	9.43e-08	5.57e-08	1.26(0.95,1.67)	974	Unclassified-mlg59567	0	0
59730	0.0891546	0.2546	N	209	196	1	0.1881	0.123	1.79e-08	1.8e-08	1(0.82,1.21)	105	Unclassified-mlg59730	0	0
59782	0.000248974	0.00264767	N	193	215	0	0.0505	0.1604	1e-10	6e-10	0.6(0.38,0.95)	130	Con-59782	0	0
59850	0.39944	0.62221	N	204	202	1	0.0138	0.0053	2e-10	4e-10	0.95(0.77,1.17)	108	Unclassified-mlg59850	0	0
59935	0.853421	0.931896	N	202	204	0	0.2752	0.2727	1.771e-07	2.066e-07	0.96(0.79,1.17)	116	Unclassified-mlg59935	0	0
60175	0.216019	0.449382	N	209	196	1	0.3578	0.3155	4.93e-08	3.32e-08	1.12(0.9,1.39)	111	Unclassified-mlg60175	0	0
60184	0.39359	0.618523	N	199	207	0	0.2936	0.3636	7e-09	2.4e-09	1.62(0.95,2.78)	208	Unclassified-mlg60184	0	0
60214	0.429398	0.648011	N	206	199	1	0.2477	0.2139	2.485e-07	1.59e-07	1.1(0.89,1.36)	346	Unclassified-mlg60214	0	0
60371	0.00569408	0.0333226	N	212	193	1	0.1651	0.0749	2.74e-08	1.7e-09	2.12(0.57,7.89)	324	Acvd-60371	0	0
60391	0.97622	0.987877	N	203	203	1	0.3761	0.3797	1.438e-07	1.268e-07	1.05(0.86,1.28)	215	Unclassified-mlg60391	0	0
60582	0.221867	0.457361	N	206	200	1	0.078	0.0481	2.68e-08	1.37e-08	1.09(0.87,1.37)	234	Unclassified-mlg60582	0	0
60616	0.526904	0.732463	N	204	202	1	0.0183	0.0107	2.1e-09	3e-10	1.17(0.75,1.82)	545	Unclassified-mlg60616	0	0
60682	0.979258	0.988274	N	203	203	1	0.1514	0.1497	8.84e-08	9.78e-08	0.98(0.81,1.19)	288	Unclassified-mlg60682	0	0
60954	0.0544124	0.183195	N	206	200	1	0.0321	0.0053	1.138e-07	5e-10	45.64(0,18040260549.1)	148	Unclassified-mlg60954	0	0
61303	1.8001e-16	8.55047e-14	Y	241	158	1	0.5413	0.1711	1.38e-08	6e-10	153.15(16.03,1462.78)	323	Atopobium parvulum IPP 1246, DSM 20469-mlg61303	0.637771	90.9825
61666	0.612434	0.789076	N	205	201	1	0.1422	0.123	3.73e-08	2.96e-08	1.04(0.85,1.27)	247	Unclassified-mlg61666	0	0
61893	7.89354e-05	0.00105856	N	182	228	0	0.8211	0.9091	6.352e-07	8.86e-07	0.87(0.71,1.06)	164	Con-61893	0	0
61963	0.749145	0.881576	N	204	202	1	0.1697	0.1551	5e-10	2.5e-09	0.86(0.55,1.33)	105	Alistipes onderdonkii DSM 19147-mlg61963	0.533333	91.5782
62672	0.0149191	0.0705989	N	190	218	0	0.6697	0.7059	2.669e-07	6.121e-07	0.7(0.47,1.04)	178	Bacteroides intestinalis 341, DSM 17393-mlg62672	0.994382	98.6848
62936	0.891124	0.951557	N	202	204	0	0.2798	0.2834	1.5e-08	2.06e-08	0.94(0.76,1.15)	182	Unclassified-mlg62936	0	0
63267	0.037727	0.139162	N	214	191	1	0.5459	0.4759	1.343e-07	7.61e-08	1.08(0.86,1.37)	235	Veillonella atypica ACS-134-V-Col7a-mlg63267	0.8	84.9153
63311	0.115973	0.302676	N	207	198	1	0.0963	0.0535	2.001e-07	2.647e-07	0.97(0.8,1.18)	168	Unclassified-mlg63311	0	0
63574	0.710055	0.856756	N	202	204	0	0.1193	0.1283	1.434e-07	2.557e-07	0.86(0.7,1.05)	132	Bacteroides coprophilus DSM 18228-mlg63574	0.901515	97.9581
63649	0.0227181	0.0945207	N	208	197	1	0.0872	0.0321	1.26e-08	3.6e-09	1.1(0.82,1.49)	258	Unclassified-mlg63649	0	0
64010	0.00177768	0.0134745	N	218	186	1	0.4817	0.3209	2.93e-08	2.64e-08	1.02(0.83,1.24)	114	Clostridium clostridioforme 2_1_49FAA-mlg64010	0.596491	94.5944
64079	0.00920191	0.0491113	N	199	207	0	0.0046	0.0428	0	3.4e-09	0(0,72619692.66)	185	Con-64079	0	0
64220	0.375637	0.603815	N	208	198	1	0.5321	0.5187	9.27e-08	3.14e-08	1.59(1.06,2.4)	621	Unclassified-mlg64220	0	0
64371	0.218893	0.454037	N	207	199	1	0.1376	0.0963	8.31e-08	7.04e-08	1.03(0.84,1.26)	556	Unclassified-mlg64371	0	0
64401	0.0515555	0.177158	N	197	210	0	0.0963	0.1551	9e-10	2.8e-09	0.77(0.59,1.01)	491	Unclassified-mlg64401	0	0
64534	6.31156e-18	8.99397e-15	Y	248	150	1	0.7752	0.4439	4.47e-08	5e-09	58.12(8.32,406.01)	165	Acvd-64534	0	0
64809	0.293033	0.533297	N	198	209	0	0.3257	0.3957	2.737e-07	2.206e-07	1.05(0.86,1.28)	247	Roseburia intestinalis M50/1-mlg64809	0.51417	90.6231
64895	0.374957	0.603062	N	199	207	0	0.2385	0.2888	4.55e-08	1.442e-07	0.9(0.68,1.18)	113	Unclassified-mlg64895	0	0
65017	0.000241409	0.00259823	N	189	220	0	0.1514	0.2941	2.9e-09	1.198e-07	0.54(0.12,2.38)	101	Bacteroides plebeius M12, DSM 17135-mlg65017	0.792079	87.1304
65079	0.118004	0.304934	N	211	193	1	0.6606	0.6043	1.065e-07	2.93e-08	1.73(1.03,2.91)	210	Unclassified-mlg65079	0	0
65202	0.544164	0.742398	N	202	205	0	0.0596	0.0749	3.2e-08	1.458e-07	0.8(0.6,1.08)	102	Unclassified-mlg65202	0	0
65309	0.672553	0.827981	N	205	201	1	0.2477	0.2299	2e-09	1.5e-09	1.1(0.89,1.35)	168	Ruminococcaceae bacterium D16-mlg65309	0.583333	85.1871
65625	0.606585	0.784377	N	206	200	1	0.9083	0.8984	4.4598e-06	3.4566e-06	1.13(0.92,1.39)	213	Eubacterium rectale ATCC 33656-mlg65625	0.953052	98.6926
65972	0.00317182	0.0205915	N	191	216	0	0.1697	0.2834	1.95e-08	6.4e-08	0.7(0.48,1.01)	318	Con-65972	0	0
66034	4.80098e-05	0.000720147	N	182	227	0	0.4817	0.6684	6.709e-07	7.411e-07	0.97(0.8,1.18)	265	Bifidobacterium pseudocatenulatum DSM 20438-mlg66034	0.913208	98.2328
66045	0.271395	0.516267	N	206	200	1	0.0872	0.0588	2e-10	1e-10	1.03(0.85,1.26)	151	Unclassified-mlg66045	0	0
66149	0.186071	0.410452	N	196	211	0	0.445	0.4866	1.353e-07	3.065e-07	0.77(0.59,0.99)	260	Parasutterella excrementihominis YIT 11859-mlg66149	0.980769	98.5046
66711	0.0681673	0.208602	N	193	214	0	0.7936	0.7701	2.588e-07	2.819e-07	0.95(0.78,1.16)	263	Butyricimonas synergistica DSM 23225-mlg66711	0.539924	82.2437
67233	0.677017	0.832531	N	204	202	1	0.0275	0.0214	1.31e-08	7.3e-09	1.04(0.84,1.29)	319	Unclassified-mlg67233	0	0
67355	0.0055288	0.03259	N	193	215	0	0.1514	0.2406	6.1e-09	2.77e-08	0.58(0.41,0.82)	441	Con-67355	0	0
67358	0.0184935	0.0818422	N	211	194	1	0.1881	0.1016	1.17e-08	2.2e-09	1.24(0.58,2.65)	459	Lactococcus lactis lactis CV56-mlg67358	0.984749	99.8015
67461	0.0013579	0.0107501	N	196	211	0	0.0229	0.0963	1e-10	3e-09	0.19(0.04,0.95)	548	Con-67461	0	0
67547	0.470548	0.68828	N	206	200	1	0.2156	0.1818	5.57e-08	5.74e-08	0.99(0.82,1.21)	103	Unclassified-mlg67547	0	0
67771	0.323051	0.565885	N	208	198	1	0.3761	0.3048	2.08e-07	2.654e-07	0.93(0.77,1.13)	106	Unclassified-mlg67771	0	0
68061	0.1909	0.412002	N	204	202	1	0.0092	0	3e-10	0	960308381635.85(0,Inf)	150	Unclassified-mlg68061	0	0
68247	0.160412	0.372899	N	196	211	0	0.5138	0.5561	2.84e-08	3.9e-08	0.9(0.72,1.11)	380	Unclassified-mlg68247	0	0
68249	0.0583906	0.189753	N	206	199	1	0.0505	0.016	1.03e-08	7e-10	2.98(0.62,14.45)	876	Unclassified-mlg68249	0	0
68751	0.467323	0.68795	N	205	201	1	0.0963	0.0749	2e-10	2e-10	0.96(0.79,1.17)	140	Unclassified-mlg68751	0	0
69167	0.729725	0.872364	N	201	205	0	0.3486	0.3583	6.32e-08	4.94e-08	1.07(0.87,1.31)	123	Unclassified-mlg69167	0	0
69225	0.0515933	0.177158	N	193	214	0	0.4037	0.5027	4.253e-07	1.481e-06	0.65(0.5,0.85)	165	Prevotella copri CB7, DSM 18205-mlg69225	0.854545	93.873
69248	0.0252883	0.10385	N	192	216	0	0.3991	0.492	7.06e-08	2.147e-07	0.73(0.51,1.03)	218	Parasutterella excrementihominis YIT 11859-mlg69248	0.981651	99.5701
69366	2.08099e-17	1.97694e-14	Y	248	150	1	0.8211	0.5882	8.22e-08	1.61e-08	2.92(1.37,6.21)	223	Acvd-69366	0	0
69367	0.214377	0.447928	N	200	206	0	0.0505	0.0802	1.3e-09	1.8e-09	0.96(0.79,1.17)	373	Unclassified-mlg69367	0	0
69439	0.480699	0.689311	N	202	204	0	0.0046	0.0107	3.3e-09	1.3e-09	1.06(0.84,1.35)	119	Unclassified-mlg69439	0	0
69454	0.380375	0.608002	N	206	199	1	0.1789	0.1444	3.6e-09	3e-09	1.03(0.84,1.26)	102	Unclassified-mlg69454	0	0
69480	0.580143	0.760682	N	200	206	0	0.5092	0.5401	1.787e-07	1.298e-07	1.1(0.89,1.36)	139	Unclassified-mlg69480	0	0
69545	0.556253	0.74767	N	202	204	0	0.0138	0.0214	4e-10	9e-10	0.92(0.73,1.15)	819	Unclassified-mlg69545	0	0
70045	0.642204	0.810577	N	202	205	0	0.1193	0.1337	2.19e-08	3.78e-08	0.94(0.76,1.17)	187	Unclassified-mlg70045	0	0
70126	0.282483	0.51974	N	202	204	0	0	0.0053	0	0	0.51(0,2.24013301391706e+22)	1288	Unclassified-mlg70126	0	0
70556	0.00855478	0.0463519	N	189	219	0	0.656	0.7754	3.997e-07	5.223e-07	0.91(0.75,1.12)	466	Con-70556	0	0
70939	0.356935	0.58632	N	203	202	1	0.0046	0	3.7e-09	0	1.95(0,8.62993240396107e+22)	1369	Unclassified-mlg70939	0	0
71014	0.775704	0.900237	N	203	203	1	0.0138	0.0107	1e-10	0	1.16(0.84,1.62)	122	Lactococcus lactis cremoris SK11-mlg71014	0.983607	99.9076
71086	0.661401	0.81814	N	205	201	1	0.2982	0.3048	5.35e-08	1.77e-08	1.66(1.11,2.49)	722	Unclassified-mlg71086	0	0
71274	0.955387	0.977979	N	203	203	1	0.0275	0.0267	6.3e-09	8.1e-09	0.98(0.8,1.19)	821	Unclassified-mlg71274	0	0
71383	0.203573	0.432327	N	196	211	0	0.7615	0.7219	2.09e-07	2.133e-07	0.99(0.81,1.2)	227	Unclassified-mlg71383	0	0
71451	0.10019	0.275355	N	210	195	1	0.3028	0.2139	3.38e-08	3.45e-08	1(0.82,1.21)	225	Unclassified-mlg71451	0	0
72043	0.00940032	0.0499831	N	190	219	0	0.5229	0.6203	1.468e-07	3.412e-07	0.71(0.49,1.03)	111	Bacteroides intestinalis 341, DSM 17393-mlg72043	0.990991	99.1842
72140	0.373636	0.602314	N	200	206	0	0.1055	0.1337	2.7e-09	5.3e-09	0.95(0.77,1.16)	362	Parabacteroides merdae ATCC 43184-mlg72140	0.726519	90.8895
72317	0.427461	0.645952	N	200	207	0	0.2431	0.2781	2.58e-07	2.933e-07	0.96(0.79,1.17)	344	Unclassified-mlg72317	0	0
72363	0.122052	0.311971	N	211	193	1	0.8716	0.8503	1.859e-07	1.587e-07	1.08(0.88,1.32)	120	Clostridiales sp. 1_7_47FAA-mlg72363	0.825	91.8303
72429	0.719471	0.864457	N	202	204	0	0.0642	0.0749	8.09e-08	7.09e-08	1.02(0.84,1.25)	155	Unclassified-mlg72429	0	0
72478	0.414586	0.634017	N	199	208	0	0.6972	0.7647	2.933e-07	1.214e-07	1.45(1.01,2.09)	100	Haemophilus parainfluenzae ATCC 33392-mlg72478	0.96	96.876
72492	0.356935	0.58632	N	203	202	1	0.0046	0	2e-09	0	1.95(0,8.62993240601147e+22)	107	Unclassified-mlg72492	0	0
72506	0.000520209	0.00494199	N	221	182	1	0.6697	0.5561	2.23e-08	1.19e-08	1.45(1.12,1.88)	102	Clostridium sp. D5-mlg72506	0.715686	87.4326
72605	0.398665	0.62221	N	208	198	1	0.7936	0.738	7.693e-07	5.92e-07	1.13(0.92,1.4)	192	Unclassified-mlg72605	0	0
72806	0.0212338	0.089787	N	191	217	0	0.9083	0.9037	1.1136e-06	9.541e-07	1.06(0.85,1.32)	102	Faecalibacterium prausnitzii L2-6-mlg72806	0.921569	95.398
72883	0.994727	0.995775	N	203	203	1	0.211	0.2032	2.35e-08	9.73e-08	0.66(0.33,1.32)	336	Unclassified-mlg72883	0	0
72952	1.37226e-07	4.88866e-06	N	175	236	0	0.7982	0.8824	1.0773e-06	2.2434e-06	0.61(0.48,0.77)	271	Eubacterium eligens ATCC 27750-mlg72952	0.96679	96.9032
72959	0.899499	0.955691	N	202	204	0	0.3349	0.3422	1.16e-08	2.99e-08	0.85(0.58,1.25)	475	Lachnospiraceae bacterium sp. 5_1_63FAA-mlg72959	0.772632	88.6912
72992	0.249799	0.48629	N	202	204	0	0.0046	0.016	1.6e-09	8e-10	1.05(0.84,1.3)	397	Unclassified-mlg72992	0	0
73077	0.000977154	0.00823932	N	220	183	1	0.6468	0.4973	1.56e-07	1.158e-07	1.08(0.87,1.34)	485	Veillonella atypica ACS-134-V-Col7a-mlg73077	0.91134	98.3213
73126	0.00360715	0.0229986	N	211	193	1	0.1514	0.0588	1.447e-07	1.365e-07	1.01(0.83,1.23)	249	Acvd-73126	0	0
73146	0.282483	0.51974	N	202	204	0	0	0.0053	0	0	0.51(0,2.24013301408196e+22)	116	Unclassified-mlg73146	0	0
73207	0.0848196	0.246418	N	196	211	0	0.1835	0.262	1.89e-08	3.92e-08	0.92(0.72,1.17)	142	Unclassified-mlg73207	0	0
73240	0.170437	0.389219	N	201	206	0	0.0229	0.0481	2e-10	2e-10	1.02(0.83,1.24)	1043	Unclassified-mlg73240	0	0
73245	0.10866	0.288613	N	197	210	0	0.1697	0.2406	2.9e-08	5.7e-08	0.92(0.73,1.17)	115	Unclassified-mlg73245	0	0
73434	0.191811	0.412886	N	197	211	0	0.4404	0.4813	3.213e-07	5.246e-07	0.85(0.69,1.05)	252	Unclassified-mlg73434	0	0
73512	0.234207	0.471281	N	200	206	0	0.0642	0.0963	1.2e-09	3.1e-09	0.84(0.66,1.07)	108	Unclassified-mlg73512	0	0
73568	0.595043	0.771552	N	200	206	0	0.4908	0.5027	3.319e-07	3.309e-07	1(0.82,1.22)	429	Unclassified-mlg73568	0	0
74231	0.473593	0.68828	N	202	204	0	0.0046	0.0107	0	0	0.75(0.37,1.52)	896	Unclassified-mlg74231	0	0
74329	0.0575877	0.188122	N	193	215	0	0.7018	0.738	3.133e-07	4.691e-07	0.79(0.64,0.97)	279	Alistipes shahii WAL 8301-mlg74329	0.985663	98.7949
74444	0.37992	0.607617	N	207	198	1	0.4771	0.4813	8.85e-08	2.82e-08	1.65(1.08,2.54)	168	Unclassified-mlg74444	0	0
74450	0.0576248	0.188122	N	196	211	0	0.1514	0.2193	2.14e-08	4.52e-08	0.83(0.66,1.04)	602	Unclassified-mlg74450	0	0
74572	8.25872e-09	4.70747e-07	Y	234	167	1	0.9587	0.7754	3.312e-07	1.282e-07	2.41(1.38,4.23)	103	Eggerthella lenta VPI 0255, DSM 2243-mlg74572	0.970874	99.9442
74669	0.000155801	0.00181981	N	217	186	1	0.2661	0.123	6.99e-08	3.2e-09	15.75(1.1,225.61)	832	Enterococcus faecalis DS5, ATCC 14508-mlg74669	0.996394	99.8496
75486	0.0993546	0.273585	N	201	205	0	0.0092	0.0321	3e-10	6.2e-09	0.43(0.04,4.24)	141	Unclassified-mlg75486	0	0
75594	0.958664	0.978525	N	203	203	1	0.7569	0.7861	3.846e-07	1.917e-07	1.43(1.09,1.88)	239	Ruminococcus sp. SR1/5-mlg75594	0.991632	98.5398
75730	0.0712018	0.215021	N	211	194	1	0.3028	0.2193	5.12e-08	9.9e-09	1.78(0.86,3.72)	1827	Pyramidobacter piscolens W5455-mlg75730	0.993979	99.4048
75924	0.505036	0.712904	N	206	199	1	0.4083	0.4011	8.18e-08	4.57e-08	1.35(1.04,1.75)	426	Unclassified-mlg75924	0	0
76001	0.565348	0.749415	N	200	206	0	0.4083	0.4706	1.453e-07	1.378e-07	1.01(0.83,1.23)	102	Parabacteroides merdae ATCC 43184-mlg76001	0.607843	94.1966
76004	0.934494	0.965316	N	203	203	1	0.0596	0.0588	7.3e-09	4.2e-09	1.11(0.9,1.37)	469	Unclassified-mlg76004	0	0
76048	0.938576	0.968364	N	203	203	1	0.2477	0.246	7.42e-08	3.23e-08	1.21(0.84,1.74)	103	Eubacterium biforme DSM 3989-mlg76048	0.864078	90.8307
76063	0.970181	0.983991	N	203	203	1	0.578	0.631	1.65e-08	1.65e-08	1(0.82,1.21)	107	Ruminococcus obeum A2-162-mlg76063	0.859813	93.5461
76141	0.0775185	0.228704	N	208	197	1	0.1422	0.0856	4.54e-08	3.76e-08	1.03(0.84,1.26)	272	Unclassified-mlg76141	0	0
76189	0.148758	0.353117	N	207	199	1	0.1009	0.0588	1e-10	2e-10	0.9(0.72,1.11)	135	Unclassified-mlg76189	0	0
76199	0.000277986	0.00288095	N	221	182	1	0.5642	0.3743	1.484e-07	6.79e-08	1.34(1.02,1.76)	980	Acvd-76199	0	0
76311	0.00279985	0.0186004	N	187	221	0	0.6009	0.6845	6.87e-08	8.33e-08	0.95(0.78,1.17)	508	Con-76311	0	0
76608	0.919004	0.956247	N	203	203	1	0.0046	0.0053	3e-10	0	1.15(0.74,1.8)	431	Unclassified-mlg76608	0	0
76683	0.032364	0.12531	N	212	192	1	0.3211	0.2139	1.6e-08	1.3e-08	1.04(0.85,1.27)	233	Unclassified-mlg76683	0	0
76691	0.282483	0.51974	N	202	204	0	0	0.0053	0	1.9e-09	0.51(0,2.24013301416568e+22)	185	Unclassified-mlg76691	0	0
76803	0.559287	0.74767	N	201	205	0	0.0826	0.0963	2.29e-08	4.47e-08	0.91(0.73,1.12)	268	Unclassified-mlg76803	0	0
76839	0.660961	0.81814	N	203	203	1	0.0092	0.0053	1e-10	3.4e-09	0.79(0.29,2.15)	226	Unclassified-mlg76839	0	0
76897	0.172712	0.393049	N	201	205	0	0.0092	0.0267	0	6.3e-09	0.02(0,464.53)	572	Unclassified-mlg76897	0	0
76956	0.145579	0.34807	N	199	208	0	0.0917	0.1337	3.81e-08	4.82e-08	0.96(0.79,1.17)	582	Unclassified-mlg76956	0	0
77341	8.47989e-09	4.73876e-07	N	173	238	0	0.5505	0.7594	3e-09	6.6e-09	0.56(0.43,0.74)	113	Bacteroides sp. D20-mlg77341	0.982301	89.9868
77356	4.6855e-05	0.000706543	N	181	228	0	0.6376	0.7701	6.387e-07	1.0021e-06	0.78(0.63,0.98)	230	Con-77356	0	0
77360	0.311939	0.551848	N	202	204	0	0.0092	0.0214	1.02e-08	1.1e-09	1.14(0.75,1.75)	431	Unclassified-mlg77360	0	0
77442	0.0136449	0.0659381	N	214	191	1	0.3486	0.2299	7.2e-08	1.36e-08	2.07(0.81,5.28)	241	Clostridium clostridioforme 2_1_49FAA-mlg77442	0.995851	99.7163
77645	0.0633468	0.198677	N	205	201	1	0.0183	0	6e-10	0	2.7101853290244e+35(0,Inf)	484	Unclassified-mlg77645	0	0
77750	0.0149586	0.0705989	N	192	216	0	0.2798	0.385	2.96e-08	4.44e-08	0.94(0.77,1.15)	508	Faecalibacterium cf. prausnitzii KLE1255-mlg77750	0.608268	88.9878
77925	0.178114	0.400966	N	205	200	1	0.0459	0.0214	1.07e-08	4e-09	1.1(0.86,1.41)	511	Unclassified-mlg77925	0	0
78891	0.0606687	0.193841	N	198	209	0	0.0642	0.1176	9e-10	9.8e-09	0.59(0.19,1.85)	146	Unclassified-mlg78891	0	0
78989	0.0284287	0.113795	N	212	193	1	0.2982	0.1925	1.144e-07	8.09e-08	1.08(0.87,1.35)	565	Unclassified-mlg78989	0	0
79169	0.00607961	0.0349333	N	215	188	1	0.3899	0.2834	2.89e-08	6.05e-08	0.93(0.74,1.17)	116	Blautia producta ATCC 27340-mlg79169	0.991379	98.8237
79526	0.671017	0.82752	N	202	204	0	0.0688	0.0802	1.5e-09	7e-09	0.85(0.56,1.3)	160	Unclassified-mlg79526	0	0
79734	0.0220078	0.0925108	N	198	209	0	0.0413	0.0963	1e-10	5.6e-09	0(0,5.16)	518	Unclassified-mlg79734	0	0
80160	0.127374	0.317322	N	200	207	0	0.0321	0.0642	3e-10	1e-09	0.81(0.58,1.12)	282	Unclassified-mlg80160	0	0
80211	0.0786829	0.231659	N	198	209	0	0.0917	0.1444	3.89e-08	4.57e-08	0.98(0.81,1.19)	139	Unclassified-mlg80211	0	0
80415	0.945892	0.972859	N	203	203	1	0.1881	0.1818	1.36e-07	8.92e-08	1.08(0.87,1.35)	137	Collinsella intestinalis DSM 13280-mlg80415	0.978102	98.0049
80418	0.00169354	0.0129399	N	212	192	1	0.1651	0.0642	4.75e-08	1.16e-08	1.15(0.78,1.69)	120	Lactobacillus delbrueckii bulgaricus ND02-mlg80418	0.991667	99.0412
80490	0.536989	0.7381	N	205	200	1	0.211	0.1872	1.31e-08	7.4e-09	1.11(0.87,1.4)	124	Unclassified-mlg80490	0	0
80816	0.0664805	0.205276	N	199	208	0	0.0413	0.0856	5.51e-08	6.06e-08	0.99(0.82,1.2)	464	Unclassified-mlg80816	0	0
80947	0.00605507	0.0349333	N	188	220	0	0.7385	0.8396	3.479e-07	6.163e-07	0.75(0.58,0.98)	146	Bacteroides cellulosilyticus DSM 14838-mlg80947	0.924658	98.6784
80972	4.54386e-07	1.37766e-05	N	220	183	1	0.2431	0.0588	9.37e-08	3.9e-09	6.52(0.34,126.07)	169	Streptococcus infantarius infantarius CJ18-mlg80972	0.976331	96.968
80997	0.163552	0.378654	N	196	211	0	0.5734	0.631	3.682e-07	5.865e-07	0.82(0.66,1.01)	256	Unclassified-mlg80997	0	0
81275	0.077162	0.228361	N	206	199	1	0.0642	0.0267	1.73e-08	4.7e-09	1.11(0.82,1.5)	213	Unclassified-mlg81275	0	0
81284	0.0793808	0.232513	N	199	207	0	0.0321	0.0695	2e-10	2.4e-09	0.43(0.13,1.4)	587	Unclassified-mlg81284	0	0
81451	5.00448e-05	0.000731424	N	221	183	1	0.3807	0.1872	1.026e-07	2.37e-08	2.1(1.21,3.66)	180	Acvd-81451	0	0
81462	9.34926e-05	0.001179	N	196	211	0	0.0046	0.0802	0	1.2498e-06	0(0,Inf)	102	Con-81462	0	0
81736	0.94876	0.974146	N	203	203	1	0.1284	0.123	7e-09	4.5e-09	1.05(0.85,1.31)	138	Unclassified-mlg81736	0	0
82216	0.879485	0.94665	N	203	203	1	0.0092	0.0107	3e-10	3e-10	1(0.82,1.22)	279	Unclassified-mlg82216	0	0
82263	0.182881	0.407196	N	196	211	0	0.7752	0.8182	4.484e-07	5.664e-07	0.89(0.73,1.08)	147	Faecalibacterium prausnitzii M21/2-mlg82263	0.972789	96.9566
82357	0.000128402	0.00156387	N	182	227	0	0.7431	0.8235	5.869e-07	8.819e-07	0.81(0.65,1.02)	136	Faecalibacterium cf. prausnitzii KLE1255-mlg82357	0.970588	97.8917
82400	0.0010528	0.00874775	N	218	186	1	0.3945	0.246	8.186e-07	7.14e-08	1.42(0.69,2.89)	1395	Enterobacter aerogenes KCTC 2190-mlg82400	0.98638	99.1954
82504	0.0159225	0.0739075	N	194	214	0	0.1651	0.2674	5.2e-09	2.8e-09	1.11(0.84,1.46)	358	Unclassified-mlg82504	0	0
82627	0.395199	0.620219	N	207	198	1	0.5046	0.5027	9.53e-08	3.1e-08	1.64(1.07,2.53)	342	Unclassified-mlg82627	0	0
82765	0.125657	0.317111	N	201	205	0	0.0046	0.0214	0	2.5e-09	0.17(0,9.94)	276	Unclassified-mlg82765	0	0
82985	0.248931	0.48629	N	198	209	0	0.3028	0.3583	8.99e-08	9.46e-08	0.99(0.81,1.2)	525	Ruminococcaceae bacterium D16-mlg82985	0.990476	97.8641
83053	0.185357	0.409827	N	206	200	1	0.0734	0.0428	1.2e-09	9e-10	1.04(0.85,1.28)	134	Unclassified-mlg83053	0	0
83171	0.0730461	0.218908	N	199	208	0	0.0505	0.0963	2.55e-08	3.93e-08	0.93(0.76,1.14)	489	Unclassified-mlg83171	0	0
83268	0.568713	0.751777	N	202	204	0	0.0321	0.0428	2.3e-09	4e-10	1.13(0.78,1.63)	380	Unclassified-mlg83268	0	0
83480	0.536964	0.7381	N	205	200	1	0.2385	0.2299	1.321e-07	3.36e-08	1.96(1.08,3.58)	149	Lachnospiraceae bacterium 9_1_43BFAA-mlg83480	0.932886	99.1042
83560	0.282483	0.51974	N	202	204	0	0	0.0053	0	1.6e-09	0.51(0,2.24013301416568e+22)	284	Unclassified-mlg83560	0	0
83693	0.272954	0.517923	N	197	210	0	0.5917	0.6631	1.6829e-06	4.787e-07	1.69(1.09,2.63)	182	Bifidobacterium longum longum JCM 1217-mlg83693	0.824176	99.3681
83802	0.390798	0.616238	N	201	206	0	0.078	0.1016	6.1e-09	5.4e-09	1.02(0.83,1.24)	244	Unclassified-mlg83802	0	0
83956	0.648206	0.815984	N	201	205	0	0.2294	0.246	9.2e-09	8.8e-09	1.01(0.83,1.23)	103	Unclassified-mlg83956	0	0
83998	0.0598858	0.192418	N	193	214	0	0.5321	0.6257	1.905e-07	3.342e-07	0.87(0.7,1.1)	143	Bacteroides clarus YIT 12056-mlg83998	0.972028	99.1945
84067	0.127178	0.317111	N	202	204	0	0	0.0107	0	0	0(0,3.49742941456771e+170)	645	Unclassified-mlg84067	0	0
84419	0.00267535	0.0179406	N	198	208	0	0.0046	0.0535	1e-10	6.7e-09	0.01(0,3.44)	227	Con-84419	0	0
84523	0.629578	0.801842	N	201	205	0	0.1697	0.1872	5.33e-08	3.2e-08	1.08(0.86,1.35)	149	Unclassified-mlg84523	0	0
84720	0.469921	0.68828	N	207	198	1	0.7844	0.6845	3.9884e-06	5.0231e-06	0.92(0.75,1.12)	101	Bacteroides thetaiotaomicron NLAE-zl-H463-mlg84720	0.881188	98.9233
84791	0.052774	0.179696	N	196	212	0	0.1743	0.2567	1.01e-08	2.06e-08	0.81(0.64,1.04)	120	Unclassified-mlg84791	0	0
84814	0.127021	0.317111	N	209	196	1	0.2431	0.1765	3.747e-07	7.71e-08	1.33(0.77,2.28)	651	Unclassified-mlg84814	0	0
85045	0.0182554	0.0811666	N	190	218	0	0.9404	0.984	8.487e-07	1.1275e-06	0.86(0.7,1.05)	171	Bacteroides sp. 1_1_30-mlg85045	0.888889	98.038
85126	5.78514e-08	2.32221e-06	N	232	169	1	0.867	0.6952	3.104e-07	8.17e-08	2.16(1.24,3.77)	221	Clostridium sp. HGF2-mlg85126	0.977376	99.5575
85354	0.701215	0.851859	N	201	205	0	0.5734	0.5775	1.899e-07	1.407e-07	1.1(0.89,1.35)	620	Unclassified-mlg85354	0	0
85430	0.722977	0.866477	N	202	204	0	0.0367	0.0428	1.1e-09	1.68e-08	0.55(0.16,1.93)	117	Unclassified-mlg85430	0	0
85485	0.33878	0.58552	N	198	209	0	0.4541	0.4973	4.74e-08	5.32e-08	0.96(0.79,1.17)	163	Unclassified-mlg85485	0	0
85545	3.8982e-07	1.2076e-05	N	176	235	0	0.7523	0.8717	4.69e-07	7.47e-07	0.82(0.66,1.01)	211	Con-85545	0	0
85923	0.0905338	0.256482	N	196	212	0	0.2569	0.3422	4.52e-08	9.3e-09	1.14(0.77,1.7)	116	Unclassified-mlg85923	0	0
85939	0.10909	0.289484	N	198	208	0	0.0872	0.1337	3.84e-08	4.79e-08	0.97(0.79,1.18)	202	Unclassified-mlg85939	0	0
86078	0.358736	0.588292	N	198	209	0	0.8349	0.8984	8.286e-07	6.255e-07	1.16(0.92,1.45)	107	Unclassified-mlg86078	0	0
86156	0.810987	0.914285	N	203	203	1	0.0229	0.0267	1e-10	1e-10	1.01(0.83,1.23)	238	Unclassified-mlg86156	0	0
86423	0.0428854	0.152589	N	213	191	1	0.5596	0.4759	1.291e-07	5.32e-08	1.34(0.93,1.93)	824	Unclassified-mlg86423	0	0
86709	0.25844	0.498008	N	198	209	0	0.3119	0.369	4.33e-08	2.99e-08	1.08(0.87,1.33)	696	Unclassified-mlg86709	0	0
86759	0.904336	0.955691	N	203	203	1	0.1193	0.1123	1.247e-07	6.9e-08	1.11(0.86,1.43)	220	Bifidobacterium bifidum NCIMB 41171-mlg86759	0.918182	98.9738
86927	0.000273031	0.00283993	N	220	184	1	0.4128	0.2567	1.06e-07	3.87e-08	1.26(0.9,1.76)	1631	Erysipelotrichaceae bacterium 5_2_54FAA-mlg86927	0.985285	99.3928
87009	0.556563	0.74767	N	206	199	1	0.9725	0.9893	1.1624e-06	8.018e-07	1.23(0.97,1.56)	210	Ruminococcus sp. 5_1_39BFAA-mlg87009	0.966667	97.6608
87139	0.530587	0.734778	N	206	200	1	0.4083	0.385	1.7e-07	2.91e-08	2.17(0.63,7.51)	408	Unclassified-mlg87139	0	0
87239	0.829349	0.921802	N	202	204	0	0.1009	0.1016	3.22e-08	8.68e-08	0.79(0.63,1)	207	Phascolarctobacterium sp. YIT 12067-mlg87239	0.995169	95.1011
87550	0.907819	0.955691	N	202	204	0	0.7248	0.7166	1.1069e-06	1.0294e-06	1.03(0.84,1.25)	193	Eubacterium ventriosum ATCC 27560-mlg87550	0.989637	99.0464
87617	0.242555	0.478395	N	204	202	1	0.0183	0.0053	1e-10	3.6e-09	0.81(0.36,1.8)	339	Unclassified-mlg87617	0	0
87915	0.676388	0.832343	N	204	202	1	0.0963	0.0856	1.3e-09	1e-09	1.06(0.86,1.3)	304	Unclassified-mlg87915	0	0
87945	0.615763	0.791219	N	204	202	1	0.0596	0.0481	1.99e-08	9.6e-09	1.09(0.87,1.36)	660	Unclassified-mlg87945	0	0
87960	0.356935	0.58632	N	203	202	1	0.0046	0	0	0	1.95(0,8.62993240491931e+22)	606	Unclassified-mlg87960	0	0
88001	0.954601	0.977934	N	203	203	1	0.133	0.1337	2.64e-08	2.02e-08	1.05(0.85,1.28)	133	Unclassified-mlg88001	0	0
88055	0.558377	0.74767	N	202	204	0	0.0183	0.0267	2.2e-09	8.6e-09	0.85(0.65,1.11)	263	Unclassified-mlg88055	0	0
88087	0.0470422	0.165005	N	193	214	0	0.4083	0.4813	5.439e-07	8.818e-07	0.87(0.71,1.07)	644	Bacteroides eggerthii 1_2_48FAA-mlg88087	0.96118	99.4023
88149	0.0555376	0.18455	N	209	196	1	0.1789	0.1123	2.71e-08	2.15e-08	1.03(0.84,1.26)	339	Unclassified-mlg88149	0	0
88434	0.705556	0.854614	N	205	201	1	0.8899	0.9091	6.0519e-06	8.4371e-06	0.87(0.72,1.07)	135	Bacteroides sp. 2_1_56FAA-mlg88434	0.911111	98.6914
88440	0.81654	0.916557	N	204	202	1	0.1422	0.1337	4.95e-08	3.03e-08	1.11(0.9,1.38)	689	Unclassified-mlg88440	0	0
88671	0.911617	0.955691	N	203	203	1	0.1193	0.1123	7.7e-09	7e-09	1.01(0.83,1.23)	694	Unclassified-mlg88671	0	0
88766	0.0947412	0.264459	N	205	200	1	0.0367	0.0107	3.1e-09	5e-10	1.28(0.77,2.11)	657	Unclassified-mlg88766	0	0
88784	0.0120265	0.0604508	N	190	218	0	0.4587	0.6203	2.419e-07	3.451e-07	0.89(0.73,1.1)	127	Unclassified-mlg88784	0	0
88789	0.0488398	0.169541	N	198	209	0	0.0505	0.1016	1.5e-09	3.4e-09	0.87(0.68,1.1)	261	Unclassified-mlg88789	0	0
88828	0.238679	0.47523	N	207	198	1	0.2064	0.1551	1.008e-07	4.67e-08	1.21(0.92,1.61)	356	Unclassified-mlg88828	0	0
88980	0.913439	0.955691	N	203	203	1	0.0046	0.0053	2e-10	1.2e-09	0.88(0.63,1.24)	120	Unclassified-mlg88980	0	0
88981	0.318617	0.560184	N	198	208	0	0.3394	0.385	4.52e-08	3.24e-08	1.07(0.87,1.32)	484	Unclassified-mlg88981	0	0
90394	0.00149779	0.0117272	N	186	222	0	0.5734	0.6845	6.92e-08	8.26e-08	0.96(0.78,1.17)	562	Con-90394	0	0
90486	0.00117744	0.00953324	N	186	223	0	0.5872	0.6417	7.03e-08	1.23e-07	0.75(0.57,0.99)	522	Con-90486	0	0
90516	0.803627	0.912122	N	203	203	1	0.0229	0.0267	1.82e-08	3.45e-08	0.93(0.75,1.14)	513	Unclassified-mlg90516	0	0
90542	0.627266	0.800237	N	204	201	1	0.0963	0.0802	1.73e-08	2.84e-08	0.92(0.74,1.14)	393	Unclassified-mlg90542	0	0
90584	0.00153921	0.0120185	N	190	218	0	0.1743	0.3209	7.91e-08	1.621e-07	0.89(0.7,1.12)	670	Con-90584	0	0
90737	0.0351325	0.133136	N	208	198	1	0.0826	0.0321	4.5e-08	1.27e-08	1.14(0.85,1.53)	133	Unclassified-mlg90737	0	0
90843	0.715471	0.861103	N	204	201	1	0.2018	0.2032	3.72e-08	8.83e-08	0.93(0.74,1.17)	371	Unclassified-mlg90843	0	0
91237	0.556151	0.74767	N	206	200	1	0.3119	0.2834	8.23e-08	3.74e-08	1.26(0.94,1.68)	107	Unclassified-mlg91237	0	0
91355	0.0918867	0.259028	N	199	207	0	0.0367	0.0749	8.8e-09	4.78e-08	0.63(0.24,1.67)	124	Catenibacterium mitsuokai DSM 15897-mlg91355	0.959677	97.4664
91515	0.611213	0.788429	N	201	205	0	0.1284	0.1444	6.8e-09	2.42e-08	0.81(0.52,1.24)	117	Unclassified-mlg91515	0	0
91689	0.012401	0.0615727	N	212	193	1	0.1972	0.1123	5.48e-08	8.1e-09	1.64(0.93,2.9)	257	Desulfovibrio sp. 6_1_46AFAA-mlg91689	0.988327	99.5183
91820	0.28443	0.521974	N	197	210	0	0.6835	0.7005	1.021e-07	3.095e-07	0.73(0.37,1.46)	1038	Clostridium leptum DSM 753-mlg91820	0.998073	99.5791
91994	0.262287	0.503379	N	205	201	1	0.0413	0.0214	6e-10	3e-10	1.1(0.88,1.38)	218	Unclassified-mlg91994	0	0
92270	0.0863125	0.249483	N	198	209	0	0.0872	0.139	1.9e-09	9.9e-09	0.66(0.43,1.01)	248	Unclassified-mlg92270	0	0
92333	0.690975	0.842653	N	204	202	1	0.0275	0.0214	1e-09	6e-10	1.05(0.85,1.3)	240	Unclassified-mlg92333	0	0
93298	0.194737	0.417187	N	198	209	0	0.2339	0.3102	2.39e-08	1.77e-08	1.05(0.85,1.28)	477	Unclassified-mlg93298	0	0
93322	0.733994	0.874825	N	202	204	0	0.0413	0.0481	6e-10	1.6e-09	0.89(0.69,1.15)	110	Unclassified-mlg93322	0	0
93631	0.231771	0.468317	N	205	201	1	0.0275	0.0107	2.3e-09	2.4e-09	1(0.82,1.21)	680	Unclassified-mlg93631	0	0
93696	0.271789	0.516399	N	209	196	1	0.6697	0.6631	1.999e-07	5.85e-08	1.64(0.91,2.96)	296	Ruminococcus obeum A2-162-mlg93696	0.902027	91.8604
93760	0.792811	0.905253	N	203	203	1	0.0138	0.0107	1e-10	1.3e-09	0.81(0.37,1.78)	344	Unclassified-mlg93760	0	0
93789	0.465211	0.686614	N	205	200	1	0.1239	0.1016	2.71e-08	1.33e-08	1.13(0.89,1.44)	515	Unclassified-mlg93789	0	0
93913	0.540323	0.740161	N	201	205	0	0.0963	0.1123	3.9e-09	6.7e-09	0.9(0.73,1.1)	550	Unclassified-mlg93913	0	0
93952	0.00070491	0.00639807	N	214	191	1	0.1835	0.0642	6.76e-08	3.76e-08	1.1(0.89,1.38)	109	Acvd-93952	0	0
94361	0.08313	0.242498	N	194	213	0	0.5321	0.5722	1.354e-07	1.658e-07	0.91(0.75,1.11)	239	Unclassified-mlg94361	0	0
94630	0.88438	0.948838	N	203	203	1	0.055	0.0588	3.7e-09	7e-10	1.27(0.8,2.02)	855	Unclassified-mlg94630	0	0
94778	0.420359	0.639029	N	202	205	0	0.0275	0.0428	6.4e-09	1.38e-08	0.94(0.76,1.17)	115	Unclassified-mlg94778	0	0
94905	0.473593	0.68828	N	202	204	0	0.0046	0.0107	0	3e-09	0.19(0,25.9)	611	Unclassified-mlg94905	0	0
94978	0.042387	0.151763	N	196	212	0	0.1514	0.2246	1.1e-09	1.9e-09	0.87(0.71,1.07)	162	Bifidobacterium catenulatum DSM 16992-mlg94978	0.993827	98.618
95268	0.0548697	0.183345	N	193	215	0	0.6651	0.7433	5.108e-07	6.436e-07	0.91(0.74,1.12)	323	Roseburia hominis A2-183, DSM 16839-mlg95268	1	98.4255
95391	0.00174236	0.0132419	N	197	210	0	0.0183	0.0856	1e-10	3.1e-09	0.17(0.03,0.98)	131	Con-95391	0	0
95410	0.0939892	0.263392	N	212	193	1	0.578	0.5294	1.263e-07	5.3e-08	1.33(0.92,1.92)	1158	Unclassified-mlg95410	0	0
95426	0.830389	0.922295	N	202	204	0	0.3211	0.3209	5.96e-08	3.82e-08	1.1(0.88,1.38)	421	Unclassified-mlg95426	0	0
95613	0.725117	0.867948	N	205	201	1	0.2798	0.2941	5.77e-08	1.82e-08	1.68(1.11,2.55)	203	Unclassified-mlg95613	0	0
95676	0.390385	0.616238	N	198	208	0	0.6789	0.7166	6.849e-07	5.925e-07	1.08(0.88,1.32)	493	Faecalibacterium prausnitzii A2-165-mlg95676	0.969574	97.4776
95748	0.220623	0.456591	N	196	211	0	0.9862	0.9679	4.3322e-06	6.7466e-06	0.79(0.63,0.98)	143	Tannerella sp. 6_1_58FAA_CT1-mlg95748	0.979021	99.4375
95874	0.582328	0.762349	N	204	202	1	0.055	0.0428	3.21e-08	1.98e-08	1.07(0.86,1.32)	241	Unclassified-mlg95874	0	0
95888	0.506774	0.714158	N	201	205	0	0.0642	0.0802	3.62e-08	5.68e-08	0.92(0.76,1.13)	336	Unclassified-mlg95888	0	0
95915	0.356935	0.58632	N	203	202	1	0.0046	0	5.4e-09	0	1.95(0,8.62993240566146e+22)	145	Unclassified-mlg95915	0	0
96056	0.853118	0.931896	N	203	203	1	0.0138	0.016	1e-10	1e-10	1.02(0.84,1.24)	369	Unclassified-mlg96056	0	0
96079	0.195494	0.417974	N	199	208	0	0.133	0.1765	5.3e-09	4.2e-09	1.02(0.83,1.24)	125	Unclassified-mlg96079	0	0
96190	0.125262	0.317111	N	211	193	1	0.8394	0.7219	1.6366e-06	6.209e-07	1.75(1.23,2.49)	144	Ruminococcus torques L2-14-mlg96190	0.993056	97.9852
96588	3.0745e-05	0.000492266	N	185	224	0	0.2064	0.3904	1.4e-09	9.6e-09	0.28(0.09,0.91)	606	Alistipes shahii WAL 8301-mlg96588	0.681518	87.644
96668	0.410276	0.631705	N	199	208	0	0.6193	0.6791	9.53e-08	5.56e-08	1.26(0.95,1.67)	525	Unclassified-mlg96668	0	0
96698	2.21531e-05	0.000382397	N	218	186	1	0.2294	0.0802	6.47e-08	1.3e-09	44.08(1.12,1730.02)	405	Lactobacillus gasseri JV-V03-mlg96698	0.935802	99.0294
96742	0.0175147	0.0793501	N	200	207	0	0.0046	0.0374	0	3.3e-09	0(0,41005694987263.3)	114	Unclassified-mlg96742	0	0
96777	2.23694e-05	0.000382397	N	218	185	1	0.2523	0.0963	5.137e-07	1.5e-09	1.74394458281062e+33(1.51,2.01229767341211e+66)	282	Lactobacillus crispatus MV-1A-US-mlg96777	0.968085	99.5433
96973	0.75157	0.882994	N	204	202	1	0.0734	0.0642	5.09e-08	1.45e-08	1.2(0.77,1.88)	118	Unclassified-mlg96973	0	0
97213	0.000117337	0.00144143	N	183	226	0	0.4954	0.6417	3.268e-07	6.086e-07	0.77(0.61,0.98)	404	Roseburia intestinalis XB6B4-mlg97213	0.930693	99.0784
97249	0.660961	0.81814	N	203	203	1	0.0092	0.0053	4e-10	6e-10	0.98(0.81,1.19)	658	Unclassified-mlg97249	0	0
97435	0.838774	0.927528	N	202	204	0	0.4266	0.4652	2.747e-07	1.792e-07	1.17(0.94,1.46)	105	Unclassified-mlg97435	0	0
97439	0.47668	0.689082	N	199	207	0	0.6422	0.7005	3.568e-07	3.385e-07	1.01(0.83,1.24)	119	Unclassified-mlg97439	0	0
97623	0.00183926	0.0137582	N	219	185	1	0.5826	0.4225	3.876e-07	9.03e-08	1.85(1.1,3.13)	264	Acvd-97623	0	0
97857	2.75603e-07	8.92579e-06	N	231	171	1	0.9679	0.8984	5.85e-07	1.903e-07	4.17(1.89,9.19)	350	Eggerthella sp. HGA1-mlg97857	0.942857	99.462
98383	0.356935	0.58632	N	203	202	1	0.0046	0	2e-10	0	1.95(0,8.62993240614613e+22)	707	Unclassified-mlg98383	0	0
98572	0.0871199	0.251057	N	196	211	0	0.1835	0.2567	1.767e-07	1.47e-07	1.04(0.85,1.27)	146	Collinsella tanakaei YIT 12063-mlg98572	0.986301	97.9217
98682	0.010083	0.0529216	N	216	188	1	0.5046	0.3743	1.484e-07	1.223e-07	1.03(0.84,1.26)	113	Coprobacillus sp. 29_1-mlg98682	1	99.6727
98694	0.224161	0.459281	N	206	200	1	0.0642	0.0374	4.51e-08	3.08e-08	1.04(0.84,1.28)	120	Unclassified-mlg98694	0	0
98719	0.210052	0.442788	N	205	201	1	0.0367	0.016	3.8e-08	2.47e-08	1.04(0.85,1.28)	185	Unclassified-mlg98719	0	0
98896	0.178291	0.401048	N	210	195	1	0.7615	0.738	8.91e-08	4.99e-08	1.23(0.96,1.59)	194	Veillonella sp. oral taxon 158 F0412-mlg98896	1	98.4751
98915	1.57837e-07	5.49154e-06	N	231	170	1	0.9725	0.8396	1.4787e-06	6.974e-07	1.47(1.09,1.97)	270	Escherichia coli UMNF18-mlg98915	0.592593	98.8551
99151	0.808532	0.913392	N	203	203	1	0.0229	0.0267	1e-10	1e-10	0.99(0.81,1.2)	307	Unclassified-mlg99151	0	0
99565	0.757209	0.888085	N	204	202	1	0.055	0.0481	1.3e-09	7.3e-09	0.89(0.65,1.21)	133	Unclassified-mlg99565	0	0
99600	0.0164476	0.0757282	N	194	213	0	0.1376	0.2246	4.7e-09	1.3e-08	0.74(0.56,0.97)	107	Unclassified-mlg99600	0	0
99640	0.840313	0.927528	N	204	202	1	0.1972	0.1979	7.3e-09	2.2e-09	1.64(0.94,2.86)	100	Unclassified-mlg99640	0	0
99669	0.0259425	0.106383	N	214	190	1	0.4862	0.3369	6.697e-07	5.253e-07	1.08(0.88,1.33)	124	Unclassified-mlg99669	0	0
99730	0.00301811	0.0196833	N	219	185	1	0.7844	0.6738	1.3147e-06	1.2964e-06	1.01(0.83,1.22)	510	Bacteroides fragilis NCTC 9343-mlg99730	0.943137	99.357
99830	5.67218e-06	0.000117143	N	226	176	1	0.6514	0.4599	1.986e-07	6.3e-08	1.9(1.26,2.88)	393	Clostridium scindens ATCC 35704-mlg99830	0.569975	93.9307
100390	0.135303	0.330715	N	207	198	1	0.1376	0.0909	4.47e-08	3.64e-08	1.03(0.85,1.26)	117	Unclassified-mlg100390	0	0
100516	2.15387e-09	1.4972e-07	Y	235	165	1	0.9817	0.9305	3.9045e-06	1.1434e-06	2.6(1.65,4.11)	143	Ruminococcus gnavus ATCC 29149-mlg100516	0.93007	99.5977
100722	0.54329	0.741948	N	200	207	0	0.4954	0.5187	1.224e-07	1.267e-07	0.99(0.82,1.2)	100	Ruminococcaceae bacterium D16-mlg100722	1	98.599
100772	0.116153	0.302705	N	208	197	1	0.1835	0.1283	9.2e-09	3.3e-09	1.24(0.9,1.71)	155	Unclassified-mlg100772	0	0
100803	0.243715	0.48002	N	202	204	0	0.0046	0.016	0	4e-10	0.31(0,20.38)	160	Unclassified-mlg100803	0	0
101001	0.833466	0.923968	N	203	204	0	0.0596	0.0642	3.45e-08	3.13e-08	1.01(0.83,1.23)	273	Unclassified-mlg101001	0	0
101172	0.0871212	0.251057	N	200	206	0	0.0183	0.0481	3e-10	1e-09	0.88(0.68,1.13)	840	Unclassified-mlg101172	0	0
101190	0.176737	0.398986	N	207	199	1	0.1147	0.0749	9e-10	6e-10	1.07(0.87,1.32)	146	Unclassified-mlg101190	0	0
101195	0.0989657	0.273306	N	211	194	1	0.4083	0.3262	4.666e-07	1.178e-07	2.11(1.11,4)	717	Lachnospiraceae bacterium 9_1_43BFAA-mlg101195	0.949791	99.178
101386	0.0178723	0.0802142	N	192	216	0	0.3807	0.4599	1.171e-07	2.416e-07	0.74(0.57,0.95)	208	Unclassified-mlg101386	0	0
101404	0.142475	0.344125	N	195	212	0	0.5642	0.5722	1.294e-07	1.61e-07	0.9(0.74,1.1)	798	Unclassified-mlg101404	0	0
101516	8.41141e-06	0.00016764	N	227	175	1	0.9128	0.8449	9.319e-07	2.949e-07	2.28(1.4,3.72)	141	Clostridium bolteae ATCC BAA-613-mlg101516	0.865248	99.0137
101576	0.0739822	0.221016	N	208	197	1	0.133	0.0802	5e-10	2e-10	1.23(0.95,1.6)	156	Unclassified-mlg101576	0	0
101579	0.00561172	0.0329761	N	215	189	1	0.344	0.2246	3.5e-09	1.7e-09	1.19(0.92,1.53)	117	Clostridium sp. D5-mlg101579	1	1000
101861	0.0355133	0.133703	N	214	190	1	0.7294	0.5615	1.2326e-06	8.425e-07	1.17(0.94,1.46)	126	Unclassified-mlg101861	0	0
102073	0.282483	0.51974	N	202	204	0	0	0.0053	0	1.8e-09	0.51(0,2.24013301397165e+22)	433	Unclassified-mlg102073	0	0
102147	0.348087	0.58632	N	207	199	1	0.2615	0.2246	2.007e-07	2.51e-08	1.46(0.67,3.21)	124	Eubacterium biforme DSM 3989-mlg102147	0.887097	89.1341
102148	0.787395	0.904012	N	204	202	1	0.3991	0.369	1.439e-07	1.054e-07	1.13(0.92,1.38)	642	Unclassified-mlg102148	0	0
102455	0.719959	0.864639	N	204	202	1	0.1009	0.0909	2.12e-08	1e-08	1.15(0.87,1.53)	282	Unclassified-mlg102455	0	0
102957	0.99964	0.99964	N	203	203	1	0.5046	0.5401	1.443e-07	9.92e-08	1.23(0.99,1.53)	413	Coprococcus catus GD/7-mlg102957	0.997579	99.1166
103138	0.431468	0.649595	N	201	205	0	0.0642	0.0856	3.8e-09	7e-10	1.16(0.73,1.84)	278	Unclassified-mlg103138	0	0
103166	0.781447	0.901865	N	202	204	0	0.1101	0.1176	2.31e-08	5.9e-08	0.9(0.72,1.12)	260	Eubacterium biforme DSM 3989-mlg103166	0.823077	87.4738
103702	0.000748548	0.00665698	N	187	222	0	0.3394	0.4759	8.44e-08	1.83e-07	0.76(0.6,0.96)	196	Con-103702	0	0
103823	0.0673934	0.207196	N	201	205	0	0.0046	0.0267	3e-10	7e-10	0.93(0.75,1.16)	126	Unclassified-mlg103823	0	0
103971	0.148023	0.351848	N	205	201	1	0.0229	0.0053	2e-10	2.8e-08	0.76(0.17,3.35)	249	Unclassified-mlg103971	0	0
104027	0.0303904	0.119139	N	201	205	0	0	0.0214	0	2e-10	0(0,Inf)	304	Unclassified-mlg104027	0	0
104041	0.00072341	0.00650385	N	185	224	0	0.5917	0.7914	3.749e-07	5.089e-07	0.9(0.74,1.1)	174	Con-104041	0	0
104274	0.558884	0.74767	N	206	199	1	0.6927	0.6631	7.54e-07	3.512e-07	1.59(1.13,2.25)	220	Coprococcus comes ATCC 27758-mlg104274	0.972727	98.9743
104643	0.668632	0.824935	N	201	205	0	0.2615	0.2888	4.46e-08	2.57e-08	1.16(0.92,1.48)	371	Eubacterium dolichum DSM 3991-mlg104643	0.997305	99.4788
104762	0.178728	0.4014	N	201	205	0	0.0092	0.0267	1e-10	6e-10	0.82(0.45,1.49)	148	Unclassified-mlg104762	0	0
104920	0.414937	0.634086	N	200	206	0	0.1147	0.1444	4.8e-09	9e-10	1.46(0.63,3.39)	166	Unclassified-mlg104920	0	0
105139	0.282483	0.51974	N	202	204	0	0	0.0053	0	0	0.51(0,2.24013301397165e+22)	254	Unclassified-mlg105139	0	0
105195	0.00397149	0.0247134	N	213	192	1	0.1972	0.0963	1.011e-07	1.15e-08	1.9(0.97,3.69)	172	Acvd-105195	0	0
105277	0.195213	0.417687	N	200	206	0	0.0413	0.0695	0	2e-10	0.72(0.47,1.09)	185	Unclassified-mlg105277	0	0
105908	0.127178	0.317111	N	202	204	0	0	0.0107	0	1.6e-09	0(0,Inf)	122	Unclassified-mlg105908	0	0
105972	0.102287	0.279235	N	194	213	0	0.6514	0.6684	9.09e-08	1.669e-07	0.82(0.65,1.05)	1001	Alistipes indistinctus YIT 12060-mlg105972	0.999001	99.5029
106144	0.224728	0.460111	N	199	208	0	0.1239	0.1658	1.568e-07	1.666e-07	0.99(0.82,1.21)	174	Megasphaera elsdenii DSM 20460-mlg106144	0.988506	97.8937
106199	0.843554	0.927528	N	203	203	1	0.0138	0.016	0	6e-10	0.82(0.45,1.5)	360	Unclassified-mlg106199	0	0
106531	0.425935	0.644328	N	206	200	1	0.1743	0.1444	2.01e-08	4.3e-09	1.37(0.86,2.18)	138	Unclassified-mlg106531	0	0
106659	0.0115719	0.0589978	N	211	194	1	0.156	0.0749	4.07e-08	4e-09	2.5(0.83,7.51)	137	Unclassified-mlg106659	0	0
106857	4.64718e-06	9.95825e-05	N	225	177	1	0.5092	0.2941	1.52e-07	6e-09	18766.87(6.69,52641031.67)	2239	Clostridium bolteae ATCC BAA-613-mlg106857	0.748102	89.0455
106943	1.47292e-05	0.000272586	N	180	230	0	0.8578	0.8877	1.5185e-06	2.9799e-06	0.65(0.52,0.82)	115	Eubacterium eligens ATCC 27750-mlg106943	0.669565	93.6713
107313	0.0544442	0.183195	N	213	191	1	0.9358	0.9465	6.665e-07	4.045e-07	1.44(1.08,1.91)	295	Unclassified-mlg107313	0	0
107439	0.904528	0.955691	N	203	203	1	0.055	0.0588	3.7e-09	5.6e-09	0.96(0.79,1.18)	154	Unclassified-mlg107439	0	0
107565	2.20161e-08	9.80403e-07	N	233	168	1	0.9587	0.8717	3.091e-07	8.38e-08	2.15(1.24,3.75)	1587	Clostridium sp. HGF2-mlg107565	0.993699	99.6553
107716	0.573728	0.754664	N	200	206	0	0.5734	0.5561	6.764e-07	7.504e-07	0.95(0.78,1.16)	262	Unclassified-mlg107716	0	0
107786	0.356935	0.58632	N	203	202	1	0.0046	0	2e-10	0	1.95(0,8.62993240032226e+22)	142	Unclassified-mlg107786	0	0
107870	0.140675	0.340922	N	199	208	0	0.0826	0.1283	1.2e-09	9e-10	1.05(0.85,1.28)	1053	Unclassified-mlg107870	0	0
107884	0.286446	0.524324	N	201	206	0	0.0413	0.0642	3e-10	9e-10	0.85(0.65,1.12)	124	Unclassified-mlg107884	0	0
107885	0.585099	0.763522	N	204	201	1	0.0963	0.0802	1.2e-08	9.1e-09	1.05(0.85,1.28)	492	Unclassified-mlg107885	0	0
107895	0.027627	0.111368	N	209	196	1	0.133	0.0642	6.92e-08	1.597e-07	0.9(0.72,1.13)	104	Unclassified-mlg107895	0	0
108000	0.977132	0.987877	N	203	203	1	0.1055	0.107	3.88e-08	4.22e-08	0.99(0.81,1.2)	191	Unclassified-mlg108000	0	0
108292	1.70076e-06	4.21492e-05	N	228	174	1	0.7018	0.4813	1.354e-07	3.76e-08	2.45(1.31,4.57)	180	Lachnospiraceae bacterium 5_1_57FAA-mlg108292	0.994444	99.8316
108932	0.847612	0.928768	N	204	202	1	0.7064	0.6845	6.1e-07	4.809e-07	1.11(0.91,1.36)	217	Unclassified-mlg108932	0	0
108968	0.848275	0.928768	N	202	204	0	0.0826	0.0909	4.8e-09	7e-10	1.89(0.57,6.24)	310	Prevotella disiens FB035-09AN-mlg108968	0.990323	99.6261
109083	2.22145e-06	5.27595e-05	N	228	174	1	0.7294	0.5401	1.942e-07	6.31e-08	1.88(1.25,2.82)	959	Acvd-109083	0	0
109406	0.00376276	0.023778	N	215	189	1	0.3211	0.1925	8.56e-08	4.7e-09	89.11(0.68,11716.95)	105	Enterobacter cloacae cloacae ATCC 13047-mlg109406	1	97.2475
109493	0.884835	0.948838	N	202	204	0	0.2615	0.262	2.962e-07	3.053e-07	0.99(0.82,1.21)	205	Clostridium sp. L2-50-mlg109493	0.565854	92.8495
109758	0.0194005	0.0848736	N	214	190	1	0.4358	0.3048	9.741e-07	5.822e-07	1.17(0.93,1.48)	115	Unclassified-mlg109758	0	0
109784	0.688641	0.840331	N	204	202	1	0.0275	0.0214	4.9e-09	4.3e-09	1.01(0.83,1.23)	224	Unclassified-mlg109784	0	0
109795	0.133591	0.32822	N	195	212	0	0.5	0.5401	3.26e-08	4.81e-08	0.87(0.69,1.09)	101	Unclassified-mlg109795	0	0
109942	0.0284013	0.113795	N	209	196	1	0.1284	0.0642	2.9e-08	1.7e-09	2.1(0.57,7.78)	336	Unclassified-mlg109942	0	0
110003	0.00113248	0.00928771	N	217	187	1	0.3486	0.2139	3e-09	1.1e-09	1.37(0.96,1.95)	139	Clostridium methylpentosum R2, DSM 5476-mlg110003	0.705036	10022
110091	0.260872	0.501338	N	206	200	1	0.1009	0.0695	2.35e-08	5e-09	1.41(0.86,2.31)	261	Unclassified-mlg110091	0	0
110184	0.511902	0.719389	N	206	200	1	0.2385	0.2032	2.214e-07	2.063e-07	1.02(0.84,1.24)	189	Unclassified-mlg110184	0	0
110347	0.22372	0.458825	N	198	208	0	0.1835	0.2353	1.28e-08	1.37e-08	0.99(0.81,1.2)	197	Unclassified-mlg110347	0	0
110348	0.000592912	0.00554032	N	220	184	1	0.4908	0.3369	2.7e-08	5.55e-08	0.93(0.74,1.17)	793	Blautia producta ATCC 27340-mlg110348	0.993695	98.8253
110594	0.0179533	0.0804512	N	214	191	1	0.3853	0.262	5.21e-08	4.12e-08	1.04(0.85,1.28)	137	Enterobacter cloacae cloacae NCTC 9394-mlg110594	0.883212	98.5307
110753	0.463388	0.684759	N	200	207	0	0.3716	0.4011	4.44e-07	4.298e-07	1.01(0.83,1.23)	230	Unclassified-mlg110753	0	0
110807	0.434651	0.652663	N	201	205	0	0.0596	0.0802	2.7e-09	1.5e-09	1.07(0.85,1.35)	198	Unclassified-mlg110807	0	0
110929	0.000108462	0.00133816	N	183	226	0	0.5275	0.6203	5.5e-08	1.049e-07	0.67(0.53,0.86)	291	Con-110929	0	0
110985	0.406653	0.628845	N	199	208	0	0.6789	0.8021	3.09e-08	1.48e-08	1.31(0.95,1.81)	295	Faecalibacterium prausnitzii L2-6-mlg110985	0.8	90.8892
111303	0.0181787	0.0810785	N	196	211	0	0.0688	0.139	2.2e-09	5.7e-09	0.86(0.67,1.1)	333	Unclassified-mlg111303	0	0
111401	0.030391	0.119139	N	198	209	0	0.0459	0.1016	1.3e-09	2e-10	1.12(0.78,1.62)	840	Lachnospiraceae bacterium sp. 7_1_58FAA-mlg111401	0.670238	87.1372
111648	0.282483	0.51974	N	202	204	0	0	0.0053	0	1.9e-09	0.51(0,2.24013301413671e+22)	192	Unclassified-mlg111648	0	0
111786	0.940823	0.969745	N	203	203	1	0.2385	0.246	3.077e-07	4.52e-08	2.66(0.81,8.75)	168	Unclassified-mlg111786	0	0
111789	0.00320784	0.0207309	N	188	221	0	0.5046	0.631	5.05e-08	4.98e-08	1(0.83,1.22)	107	Con-111789	0	0
111863	0.0264576	0.107874	N	215	189	1	0.8486	0.7968	2.2e-07	1.596e-07	1.1(0.89,1.36)	232	Clostridium bolteae ATCC BAA-613-mlg111863	0.659483	93.8841
111873	7.90702e-08	3.00467e-06	N	232	169	1	0.8624	0.7059	6.873e-07	2.772e-07	1.51(1.1,2.09)	715	Coprobacillus sp. 3_3_56FAA-mlg111873	0.976224	99.783
112009	0.829562	0.921802	N	202	204	0	0.2248	0.2299	9.1e-09	8.7e-09	1.01(0.83,1.23)	102	Unclassified-mlg112009	0	0
112244	0.00503041	0.0302962	N	211	194	1	0.1284	0.0481	2.87e-08	1.6e-09	2.1(0.58,7.62)	109	Acvd-112244	0	0
112294	0.422558	0.640496	N	200	206	0	0.1835	0.2086	6.05e-08	1.518e-07	0.84(0.66,1.06)	631	Tannerella sp. 6_1_58FAA_CT1-mlg112294	0.990491	98.8676
112406	0.883875	0.948838	N	203	202	1	0.1147	0.1123	4.83e-08	5e-09	1.23(0.52,2.92)	127	Unclassified-mlg112406	0	0
112505	0.84094	0.927528	N	202	204	0	0.1193	0.123	5.4e-09	7.4e-09	0.95(0.78,1.16)	114	Unclassified-mlg112505	0	0
112611	3.02717e-06	6.95762e-05	N	225	178	1	0.4587	0.2353	1.578e-07	6.1e-09	21839.04(7.03,67851406.06)	508	Clostridium bolteae ATCC BAA-613-mlg112611	0.692913	89.2429
113136	0.731053	0.872965	N	204	202	1	0.0688	0.0588	2.11e-08	3.53e-08	0.92(0.75,1.13)	193	Unclassified-mlg113136	0	0
113197	0.785956	0.903215	N	203	203	1	0.0138	0.0107	0	7e-10	0.84(0.49,1.44)	101	Unclassified-mlg113197	0	0
113382	0.777457	0.900713	N	203	204	0	0.0275	0.0321	1.4e-09	2.3e-09	0.95(0.77,1.16)	135	Unclassified-mlg113382	0	0
113634	1.54902e-06	3.87256e-05	N	226	176	1	0.5138	0.2834	6.89e-08	1.35e-08	1.87(0.88,3.96)	226	Erysipelotrichaceae bacterium sp. 3_1_53-mlg113634	1	99.9504
113640	0.00492273	0.0297241	N	189	219	0	0.3761	0.4813	1.252e-07	2.726e-07	0.76(0.6,0.96)	103	Con-113640	0	0
113652	0.63707	0.807314	N	205	201	1	0.1468	0.1283	6.89e-08	3.32e-08	1.13(0.82,1.55)	615	Unclassified-mlg113652	0	0
113679	0.414179	0.634017	N	202	205	0	0.0275	0.0428	9e-09	8.8e-09	1(0.82,1.22)	112	Unclassified-mlg113679	0	0
114095	0.0422966	0.151629	N	198	209	0	0.055	0.107	3.8e-09	4.4e-09	0.99(0.81,1.2)	293	Cloacibacillus evryensis 158, DSM 19522-mlg114095	0.631399	83.9984
114268	0.0655851	0.203614	N	201	205	0	0.0046	0.0267	0	9e-10	0.27(0.04,1.84)	241	Unclassified-mlg114268	0	0
114336	0.0649458	0.202432	N	193	215	0	0.9587	0.9786	1.4787e-06	1.7163e-06	0.94(0.77,1.14)	510	Bacteroides thetaiotaomicron VPI-5482-mlg114336	0.892157	98.8998
114357	0.0689872	0.210057	N	211	193	1	0.3716	0.3102	1.207e-07	1.46e-08	7.16(0.71,72.49)	108	Lachnospiraceae bacterium 3_1_57FAA_CT1-mlg114357	0.768519	97.9639
114492	0.800797	0.910723	N	202	204	0	0.1376	0.1497	3.1e-09	9e-10	1.36(0.98,1.87)	216	Unclassified-mlg114492	0	0
114550	0.000259086	0.00274496	N	222	180	1	0.789	0.6096	3.215e-07	1.923e-07	1.1(0.88,1.39)	119	Lachnospiraceae bacterium 2_1_58FAA-mlg114550	0.663866	92.2715
115448	0.635651	0.806233	N	204	202	1	0.0826	0.0695	5.42e-08	3.91e-08	1.02(0.84,1.25)	205	Unclassified-mlg115448	0	0
115459	0.57109	0.753871	N	200	206	0	0.5734	0.6043	5.25e-08	4.81e-08	1.04(0.85,1.27)	159	Unclassified-mlg115459	0	0
115632	0.660961	0.81814	N	203	203	1	0.0092	0.0053	5e-10	5.5e-09	0.86(0.55,1.34)	799	Unclassified-mlg115632	0	0
115670	0.735774	0.874825	N	202	204	0	0.1881	0.2086	1.4e-09	1.2e-09	1.03(0.84,1.26)	155	Unclassified-mlg115670	0	0
115685	6.36365e-16	1.81364e-13	Y	244	155	1	0.6835	0.3369	1.932e-07	9.3e-09	878.43(27.33,28232.75)	180	Streptococcus anginosus DSM 20563-mlg115685	0.688889	97.7152
115793	0.00238916	0.016527	N	194	213	0	0.0596	0.1497	7e-10	6.6e-09	0.5(0.17,1.48)	733	Con-115793	0	0
115958	0.663809	0.820406	N	202	204	0	0.0505	0.0588	2e-10	5e-10	0.83(0.64,1.07)	120	Unclassified-mlg115958	0	0
115969	0.233565	0.470757	N	209	197	1	0.3853	0.3476	4.48e-08	3.03e-08	1.12(0.9,1.39)	841	Unclassified-mlg115969	0	0
116102	0.875612	0.945622	N	203	203	1	0.0183	0.016	2e-10	1.3e-09	0.85(0.62,1.15)	348	Unclassified-mlg116102	0	0
116397	0.930111	0.963233	N	203	203	1	0.1055	0.1016	5e-10	5e-10	1.01(0.83,1.23)	481	Campylobacter hominis ATCC BAA-381-mlg116397	0.621622	99.892
116863	0.15388	0.361251	N	198	209	0	0.1514	0.2193	2.07e-08	2.4e-09	1.36(0.74,2.49)	217	Desulfovibrio piger ATCC 29098-mlg116863	0.930876	92.6987
116867	0.282483	0.51974	N	202	204	0	0	0.0053	0	0	0.51(0,2.24013301391706e+22)	167	Unclassified-mlg116867	0	0
117067	0.480172	0.689311	N	201	206	0	0.1376	0.1711	2.34e-08	7.3e-09	1.36(0.88,2.11)	550	Blautia hydrogenotrophica DSM 10507-mlg117067	0.983636	99.7221
117122	0.31585	0.556693	N	202	204	0	0.0092	0.0214	1e-10	3e-10	0.93(0.74,1.16)	560	Unclassified-mlg117122	0	0
117303	0.652672	0.81667	N	203	203	1	0.0092	0.0053	1e-09	3e-10	1.11(0.86,1.44)	1087	Unclassified-mlg117303	0	0
117549	0.984426	0.988938	N	203	203	1	0.0321	0.0321	1.2e-09	2.2e-09	0.93(0.76,1.14)	495	Unclassified-mlg117549	0	0
117798	0.143618	0.345702	N	205	200	1	0.0413	0.016	4.1e-09	3.2e-08	0.82(0.53,1.25)	247	Unclassified-mlg117798	0	0
118025	0.688154	0.84029	N	205	201	1	0.7248	0.6898	1.6976e-06	1.2725e-06	1.15(0.93,1.42)	388	Eubacterium rectale DSM 17629-mlg118025	0.896907	97.3664
118162	0.693972	0.845366	N	202	204	0	0.0505	0.0588	3.551e-07	6.72e-08	1.13(0.77,1.64)	105	Mitsuokella multacida DSM 20544-mlg118162	0.990476	97.6322
118164	0.113052	0.297506	N	206	199	1	0.0596	0.0267	3.96e-08	1.07e-08	1.15(0.85,1.55)	112	Unclassified-mlg118164	0	0
118312	0.000771216	0.00678385	N	187	221	0	0.3165	0.4545	4.39e-08	1.521e-07	0.68(0.48,0.96)	381	Con-118312	0	0
118348	0.872062	0.943934	N	202	204	0	0.6055	0.5722	4.292e-07	6.722e-07	0.84(0.68,1.04)	188	Unclassified-mlg118348	0	0
118375	2.27819e-07	7.54983e-06	N	175	235	0	0.6697	0.8235	5.686e-07	9.306e-07	0.8(0.65,1)	288	Con-118375	0	0
118413	0.335604	0.58215	N	200	207	0	0.1376	0.1711	2.56e-08	1.38e-08	1.09(0.84,1.4)	144	Unclassified-mlg118413	0	0
118494	0.00518098	0.0308361	N	217	186	1	0.578	0.4492	4.361e-07	1.122e-07	1.76(1.08,2.85)	716	Acvd-118494	0	0
118529	0.1691	0.387407	N	207	198	1	0.1376	0.0963	4e-10	1e-10	1.35(0.98,1.86)	119	Unclassified-mlg118529	0	0
118682	0.477139	0.689082	N	202	204	0	0.0046	0.0107	1e-10	5e-10	0.88(0.63,1.23)	314	Unclassified-mlg118682	0	0
118721	0.433775	0.651691	N	207	198	1	0.9037	0.9305	5.589e-07	4.982e-07	1.1(0.9,1.34)	304	Unclassified-mlg118721	0	0
118736	0.0020914	0.0149012	N	219	185	1	0.5642	0.4278	2.647e-07	1.018e-07	1.77(1.3,2.41)	604	Acvd-118736	0	0
118790	0.964653	0.980508	N	203	203	1	0.4862	0.4973	2.796e-07	8.07e-08	1.41(0.84,2.37)	330	Unclassified-mlg118790	0	0
118811	0.530474	0.734778	N	205	201	1	0.0826	0.0642	4.91e-08	1.53e-08	1.18(0.79,1.76)	700	Unclassified-mlg118811	0	0
118863	0.0575554	0.188122	N	213	191	1	0.9495	0.9198	1.7389e-06	7.826e-07	1.55(1.04,2.32)	615	Ruminococcus sp. 5_1_39BFAA-mlg118863	0.730081	87.64
118874	0.743686	0.878079	N	204	201	1	0.2569	0.2246	5.4e-09	6.8e-09	0.92(0.76,1.12)	106	Unclassified-mlg118874	0	0
118898	0.0764295	0.2269	N	211	193	1	0.4358	0.3048	2.947e-07	3.846e-07	0.93(0.76,1.13)	156	Unclassified-mlg118898	0	0
119000	0.125201	0.317111	N	211	193	1	0.8991	0.877	1.822e-07	1.576e-07	1.07(0.88,1.31)	1194	Clostridiales sp. 1_7_47FAA-mlg119000	0.877722	92.0397
119289	0.17256	0.393049	N	209	197	1	0.2752	0.2139	2.739e-07	1.802e-07	1.09(0.88,1.35)	169	Unclassified-mlg119289	0	0
119350	0.611233	0.788429	N	205	201	1	0.2477	0.2353	6.4e-09	2.1e-09	1.62(0.95,2.78)	114	Unclassified-mlg119350	0	0
119368	0.0229751	0.0954505	N	193	214	0	0.2248	0.3209	9.1e-09	2.39e-08	0.77(0.59,0.99)	369	Unclassified-mlg119368	0	0
119403	0.0542956	0.183127	N	212	192	1	0.4587	0.3797	4.256e-07	1.325e-07	1.55(1.04,2.3)	587	Blautia hansenii VPI C7-24, DSM 20583-mlg119403	0.955707	99.1918
119492	0.1909	0.412002	N	204	202	1	0.0092	0	2e-10	0	3.91608895631891e+82(0,Inf)	328	Unclassified-mlg119492	0	0
120386	1.35552e-05	0.000255843	N	222	181	1	0.3899	0.1979	7.22e-08	1.37e-08	1.83(0.88,3.83)	155	Erysipelotrichaceae bacterium sp. 3_1_53-mlg120386	0.993548	99.6605
120537	0.913014	0.955691	N	203	203	1	0.1606	0.1658	1.62e-08	1.79e-08	0.99(0.81,1.2)	293	Unclassified-mlg120537	0	0
121048	0.0357898	0.134212	N	211	193	1	0.2706	0.1925	1e-09	5e-10	1.34(0.99,1.8)	115	Unclassified-mlg121048	0	0
121115	0.20859	0.440681	N	199	207	0	0.0826	0.1176	1.2e-09	2.6e-09	0.85(0.67,1.07)	446	Unclassified-mlg121115	0	0
121386	0.000204194	0.00225563	N	196	211	0	0.0046	0.0749	1e-10	6.8e-09	0.01(0,2.17)	283	Con-121386	0	0
121434	0.361939	0.591812	N	204	201	1	0.0367	0.0214	6.3e-09	2e-10	8.86(0.13,600.3)	1048	Unclassified-mlg121434	0	0
121534	0.0928788	0.26105	N	205	200	1	0.0367	0.0107	2.4e-09	4e-10	1.31(0.75,2.31)	198	Lactobacillus casei ATCC 334-mlg121534	0.974747	99.7597
121539	0.00571628	0.033384	N	215	189	1	0.3349	0.2246	3.4e-09	1.3e-09	1.36(0.96,1.92)	169	Clostridium methylpentosum R2, DSM 5476-mlg121539	0.781065	10017
121646	0.0521582	0.177812	N	194	214	0	0.3257	0.4225	7.45e-08	7.85e-08	0.99(0.81,1.2)	112	Unclassified-mlg121646	0	0
121656	0.000719611	0.00649309	N	214	190	1	0.211	0.0856	1.055e-07	1.935e-07	0.93(0.75,1.15)	441	Acvd-121656	0	0
121666	0.890976	0.951557	N	204	202	1	0.6193	0.6524	7.058e-07	3.313e-07	1.58(1.12,2.21)	109	Coprococcus comes ATCC 27758-mlg121666	0.944954	99.1553
121709	0.187007	0.411241	N	207	199	1	0.1101	0.0695	4e-09	3.9e-09	1(0.83,1.22)	179	Unclassified-mlg121709	0	0
121823	0.441857	0.661047	N	202	205	0	0.0367	0.0535	8e-10	1e-10	1.22(0.78,1.9)	283	Unclassified-mlg121823	0	0
122025	0.151314	0.357584	N	207	198	1	0.1514	0.1016	8.79e-08	2.83e-08	1.1(0.82,1.48)	393	Parabacteroides merdae ATCC 43184-mlg122025	0.669211	90.4507
122480	0.000639875	0.0058638	N	219	184	1	0.4404	0.2834	6.99e-08	7.09e-08	1(0.82,1.21)	160	Clostridium perfringens 13-mlg122480	0.9625	99.6574
123045	0.218498	0.453877	N	201	205	0	0.0138	0.0321	1.6e-09	1.4e-09	1.02(0.83,1.24)	462	Unclassified-mlg123045	0	0
123064	0.473827	0.68828	N	206	199	1	0.289	0.2567	6e-08	7.51e-08	0.95(0.78,1.16)	153	Unclassified-mlg123064	0	0
123072	9.00155e-08	3.33174e-06	N	232	169	1	0.9771	0.9412	1.3601e-06	5.124e-07	2.07(1.32,3.27)	708	Subdoligranulum sp. 4_3_54A2FAA-mlg123072	0.997175	99.4638
123248	0.0931313	0.261502	N	197	210	0	0.1239	0.1872	7e-09	2.44e-08	0.8(0.52,1.25)	690	Unclassified-mlg123248	0	0
123322	0.121117	0.310243	N	200	207	0	0.0321	0.0642	1e-09	2.1e-09	0.89(0.72,1.11)	1110	Unclassified-mlg123322	0	0
123353	0.584052	0.763522	N	201	205	0	0.1881	0.1979	3.9e-09	1.49e-08	0.68(0.46,1.02)	664	Unclassified-mlg123353	0	0
123375	0.477139	0.689082	N	202	204	0	0.0046	0.0107	1e-10	5e-10	0.87(0.6,1.25)	313	Unclassified-mlg123375	0	0
123501	0.241047	0.478068	N	206	199	1	0.1101	0.0749	7.13e-08	3.92e-08	1.1(0.88,1.38)	454	Unclassified-mlg123501	0	0
124142	0.0587632	0.190313	N	206	200	1	0.0413	0.0107	4e-10	0	1.94(0.55,6.9)	228	Unclassified-mlg124142	0	0
124553	0.359134	0.588292	N	202	205	0	0.0183	0.0321	3e-10	6.2e-09	0.51(0.15,1.73)	1098	Unclassified-mlg124553	0	0
124565	0.571907	0.753902	N	202	204	0	0.0183	0.0267	5e-10	7e-10	0.96(0.78,1.17)	826	Unclassified-mlg124565	0	0
124635	0.564725	0.749415	N	204	202	1	0.0367	0.0267	3.42e-08	9.7e-09	1.19(0.9,1.56)	522	Unclassified-mlg124635	0	0
124710	0.0275903	0.111368	N	193	214	0	0.2477	0.3476	5.38e-08	9.63e-08	0.85(0.69,1.05)	144	Unclassified-mlg124710	0	0
124748	0.429734	0.648011	N	205	201	1	0.1009	0.0802	1.85e-08	3.2e-09	1.22(0.59,2.51)	321	Unclassified-mlg124748	0	0
124927	0.406619	0.628845	N	206	199	1	0.211	0.1818	5.08e-08	4.61e-08	1.02(0.84,1.24)	117	Eubacterium biforme DSM 3989-mlg124927	0.923077	94.4461
124989	0.00132981	0.010646	N	187	222	0	0.4128	0.5829	2.043e-07	2.745e-07	0.92(0.75,1.12)	123	Bacteroides finegoldii DSM 17565-mlg124989	0.97561	98.9302
125165	0.25825	0.497979	N	208	197	1	0.3624	0.3262	4.68e-08	3.1e-08	1.13(0.91,1.4)	106	Unclassified-mlg125165	0	0
125320	0.0385871	0.141108	N	214	191	1	0.578	0.5187	2.03e-07	1.907e-07	1.01(0.83,1.23)	598	Unclassified-mlg125320	0	0
125342	0.194833	0.417187	N	199	208	0	0.1147	0.1551	2.62e-08	1.195e-07	0.74(0.54,1.01)	220	Unclassified-mlg125342	0	0
125860	0.785811	0.903215	N	204	201	1	0.5459	0.5187	2.452e-07	1.715e-07	1.14(0.92,1.4)	291	Alistipes sp. HGB5-mlg125860	0.941581	98.9634
125866	0.126595	0.317111	N	206	200	1	0.0505	0.0214	6e-10	3e-10	1.08(0.87,1.35)	186	Unclassified-mlg125866	0	0
126036	0.312133	0.551848	N	208	197	1	0.5826	0.5722	2.045e-07	5.96e-08	1.63(0.91,2.92)	100	Ruminococcus obeum A2-162-mlg126036	0.91	92.3071
126038	0.110341	0.29226	N	200	206	0	0.0275	0.0588	3.9e-09	1.88e-08	0.74(0.49,1.11)	492	Unclassified-mlg126038	0	0
126083	0.831175	0.922808	N	203	203	1	0.0413	0.0374	7.1e-09	2.4e-09	1.12(0.86,1.45)	138	Unclassified-mlg126083	0	0
126207	0.0353159	0.133136	N	200	206	0	0.0046	0.0321	6e-10	1.8e-09	0.91(0.72,1.15)	111	Unclassified-mlg126207	0	0
126209	0.350102	0.58632	N	202	204	0	0.0138	0.0267	2.4e-09	4.2e-09	0.95(0.78,1.16)	413	Unclassified-mlg126209	0	0
126435	0.282483	0.51974	N	202	204	0	0	0.0053	0	0	0.51(0,2.24013301397165e+22)	547	Unclassified-mlg126435	0	0
126454	0.00889645	0.0478394	N	217	187	1	0.8486	0.8128	2.575e-07	1.112e-07	1.44(1.08,1.92)	773	Clostridium symbiosum WAL-14673-mlg126454	0.988357	99.7194
127022	0.170055	0.388659	N	207	198	1	0.156	0.1123	2.49e-08	1.92e-08	1.03(0.84,1.26)	295	Unclassified-mlg127022	0	0
127492	8.22787e-05	0.00108062	N	223	180	1	0.6055	0.3957	3.111e-07	1.419e-07	1.17(0.9,1.51)	889	Klebsiella pneumoniae pneumoniae MGH78578-mlg127492	0.835771	92.6364
127554	0.875565	0.945622	N	203	203	1	0.0092	0.0107	0	9e-10	0.73(0.11,5.05)	105	Unclassified-mlg127554	0	0
127682	0.0175406	0.0793501	N	196	211	0	0.0734	0.1444	3.1e-09	1.66e-08	0.64(0.41,1.02)	534	Unclassified-mlg127682	0	0
127805	6.73868e-06	0.000136207	N	226	176	1	0.6651	0.4599	1.5537e-06	4.569e-07	1.83(1.02,3.28)	314	Klebsiella pneumoniae pneumoniae MGH78578-mlg127805	0.917197	99.1718
127887	0.425224	0.643595	N	205	200	1	0.1147	0.0909	1e-10	1e-10	1.14(0.86,1.5)	113	Unclassified-mlg127887	0	0
127966	0.311872	0.551848	N	200	206	0	0.0642	0.0909	2.54e-08	1.48e-08	1.06(0.84,1.34)	276	Unclassified-mlg127966	0	0
128286	0.957452	0.978394	N	203	203	1	0.0367	0.0374	4.26e-08	1.98e-08	1.08(0.84,1.38)	222	Lactobacillus ruminis SPM0211-mlg128286	0.954955	98.626
128405	0.0013449	0.0106768	N	219	184	1	0.5917	0.4866	8.37e-08	2.79e-08	1.61(1.09,2.38)	174	Acvd-128405	0	0
128431	0.617165	0.791949	N	204	202	1	0.0229	0.016	5.4e-09	4e-10	1.55(0.39,6.13)	186	Unclassified-mlg128431	0	0
128594	0.18515	0.409688	N	205	200	1	0.0459	0.0214	4.5e-09	3.4e-08	0.82(0.54,1.24)	806	Unclassified-mlg128594	0	0
129113	0.677125	0.832531	N	205	201	1	0.2523	0.2246	1.176e-07	1.091e-07	1.03(0.84,1.25)	388	Unclassified-mlg129113	0	0
129186	2.22091e-16	9.0423e-14	Y	244	155	1	0.6651	0.2941	2.5e-08	7.2e-09	1.92(1.09,3.39)	121	Streptococcus infantis SK1302-mlg129186	0.859504	99.9874
129215	0.521125	0.728525	N	200	206	0	0.2844	0.3048	7.94e-08	8.36e-08	0.99(0.81,1.2)	101	Ruminococcaceae bacterium D16-mlg129215	0.990099	97.9044
129448	7.22031e-05	0.000979899	N	182	228	0	0.8716	0.8984	2.886e-07	3.62e-07	0.86(0.71,1.05)	179	Bilophila wadsworthia 3_1_6-mlg129448	1	99.1775
129544	0.0126471	0.0623509	N	210	195	1	0.1376	0.0642	4.89e-08	1.11e-08	1.15(0.77,1.74)	477	Lactobacillus delbrueckii bulgaricus PB2003/044-T3-4-mlg129544	0.949686	98.7856
129554	0.52147	0.728525	N	206	200	1	0.2569	0.2193	6.23e-08	1.031e-07	0.87(0.71,1.07)	587	Unclassified-mlg129554	0	0
129577	0.231858	0.468317	N	200	206	0	0.0413	0.0695	3.1e-09	2.7e-09	1.02(0.83,1.24)	396	Unclassified-mlg129577	0	0
129765	0.0953513	0.26569	N	195	212	0	0.3716	0.4652	5.888e-07	1.7719e-06	0.74(0.58,0.95)	114	Unclassified-mlg129765	0	0
129875	0.270579	0.51568	N	200	206	0	0.0596	0.0909	3e-10	4e-10	0.98(0.81,1.19)	102	Unclassified-mlg129875	0	0
130097	0.0171728	0.0784335	N	199	208	0	0.0183	0.0642	2e-10	3.1e-09	0.61(0.33,1.13)	109	Unclassified-mlg130097	0	0
130278	0.747833	0.88115	N	204	202	1	0.1147	0.107	1.7e-09	1.4e-09	1.04(0.85,1.27)	116	Unclassified-mlg130278	0	0
130518	0.0648992	0.202432	N	207	198	1	0.0734	0.0321	1.18e-08	1.4e-09	2.44(0.47,12.82)	523	Unclassified-mlg130518	0	0
130732	0.411887	0.633114	N	201	206	0	0.0826	0.107	1.06e-08	2.2e-09	1.27(0.78,2.07)	102	Unclassified-mlg130732	0	0
131535	0.00292216	0.0192782	N	218	186	1	0.5229	0.3583	9.92e-08	4.38e-08	1.25(0.88,1.77)	421	Clostridium clostridioforme 2_1_49FAA-mlg131535	0.954869	99.1949
131652	0.672475	0.827981	N	204	202	1	0.0459	0.0374	2.06e-08	9.8e-09	1.09(0.87,1.36)	252	Unclassified-mlg131652	0	0
131725	0.657824	0.81814	N	204	202	1	0.0917	0.0802	1.1e-09	7e-10	1.1(0.89,1.37)	124	Unclassified-mlg131725	0	0
131754	0.0116485	0.0592825	N	217	187	1	0.8119	0.8021	2.665e-07	1.148e-07	1.44(1.08,1.91)	511	Clostridium symbiosum WAL-14673-mlg131754	0.978474	99.7049
131973	0.113862	0.298838	N	195	213	0	0.7018	0.7968	3.161e-07	2.525e-07	1.12(0.91,1.38)	378	Eubacterium hallii DSM 3353-mlg131973	0.973545	98.9234
132056	0.167383	0.384091	N	210	194	1	0.6697	0.6738	2.613e-07	8.84e-08	1.85(1.14,2.99)	672	Lachnospiraceae bacterium 1_4_56FAA-mlg132056	0.994048	99.2509
132406	8.13246e-05	0.00107303	N	218	185	1	0.289	0.1283	1.57e-08	4.1e-09	1.97(0.95,4.09)	394	Acvd-132406	0	0
132577	5.05427e-06	0.000105917	N	226	176	1	0.6101	0.4332	3.377e-07	4.33e-08	3.32(1.21,9.14)	1003	Bifidobacterium dentium ATCC 27679-mlg132577	0.992024	99.4862
132735	0.502574	0.710132	N	205	201	1	0.1055	0.0856	2.27e-08	1.02e-08	1.17(0.87,1.57)	121	Unclassified-mlg132735	0	0
132979	0.663206	0.820017	N	205	200	1	0.6972	0.6738	5.048e-07	3.006e-07	1.26(0.99,1.59)	149	Unclassified-mlg132979	0	0
133076	0.0903826	0.256309	N	194	214	0	0.9404	0.9358	1.164e-06	1.2906e-06	0.94(0.77,1.14)	117	Faecalibacterium prausnitzii A2-165-mlg133076	0.769231	96.6843
133249	0.232962	0.470213	N	197	210	0	0.3761	0.4385	6.88e-08	4.69e-08	1.12(0.89,1.41)	722	Unclassified-mlg133249	0	0
133274	0.23185	0.468317	N	206	200	1	0.0826	0.0535	6.89e-08	2.58e-08	1.17(0.91,1.49)	1134	Unclassified-mlg133274	0	0
133684	0.0768933	0.227803	N	200	206	0	0.0138	0.0428	8e-10	1.2e-09	0.96(0.78,1.17)	484	Unclassified-mlg133684	0	0
134088	0.573809	0.754664	N	204	201	1	0.0826	0.0695	1.7e-09	6e-10	1.2(0.83,1.72)	184	Unclassified-mlg134088	0	0
134091	0.208744	0.440681	N	198	209	0	0.2202	0.2888	1.1e-09	5.4e-09	0.85(0.55,1.34)	753	Bilophila wadsworthia 3_1_6-mlg134091	0.818061	92.3582
134331	0.0446648	0.157548	N	199	208	0	0.0321	0.0749	1e-10	3.67e-08	0(0,11626.13)	279	Unclassified-mlg134331	0	0
134452	0.908675	0.955691	N	203	203	1	0.1101	0.1123	6.35e-08	3.52e-08	1.1(0.88,1.38)	254	Unclassified-mlg134452	0	0
134937	0.00445565	0.0271338	N	213	191	1	0.2202	0.107	5.238e-07	7.93e-08	1.44(0.69,3.01)	113	Acvd-134937	0	0
134999	0.490718	0.697529	N	205	201	1	0.0826	0.0642	4.39e-08	1.8e-08	1.15(0.85,1.56)	345	Unclassified-mlg134999	0	0
135204	0.0637185	0.199558	N	210	194	1	0.2706	0.1979	8.07e-08	2.61e-08	1.58(1.11,2.25)	178	Unclassified-mlg135204	0	0
135442	0.511507	0.719188	N	205	201	1	0.1422	0.123	1.08e-08	4.2e-09	1.18(0.88,1.59)	144	Unclassified-mlg135442	0	0
135565	0.326383	0.570302	N	207	198	1	0.3394	0.2888	7.58e-08	3.46e-08	1.26(0.95,1.67)	511	Unclassified-mlg135565	0	0
135583	0.00521157	0.0309437	N	198	209	0	0.0183	0.0749	5e-10	2.99e-08	0.14(0.01,2.74)	124	Con-135583	0	0
135713	0.0118112	0.0598237	N	216	188	1	0.5872	0.4599	1.477e-07	1.239e-07	1.03(0.84,1.26)	1137	Coprobacillus sp. 29_1-mlg135713	0.99912	99.8112
136050	0.390797	0.616238	N	205	201	1	0.0826	0.0588	3e-10	3e-10	1(0.83,1.22)	102	Unclassified-mlg136050	0	0
136282	0.282483	0.51974	N	202	204	0	0	0.0053	0	2e-10	0.51(0,2.2401330139841e+22)	295	Unclassified-mlg136282	0	0
137329	0.782534	0.901865	N	203	203	1	0.0138	0.0107	4e-10	2e-10	1.04(0.85,1.29)	118	Unclassified-mlg137329	0	0
137769	4.10719e-05	0.000625963	N	225	177	1	0.8165	0.7112	5.355e-07	1.699e-07	2.1(1.31,3.36)	142	Clostridium bolteae ATCC BAA-613-mlg137769	1	99.2752
137837	0.356935	0.58632	N	203	202	1	0.0046	0	0	0	1.95(0,8.62993240669763e+22)	555	Unclassified-mlg137837	0	0
137955	0.0020103	0.0144848	N	192	216	0	0.133	0.2353	6.2e-09	2.76e-08	0.6(0.43,0.83)	118	Con-137955	0	0
137980	0.672388	0.827981	N	204	202	1	0.0275	0.0214	7.3e-09	1.2e-09	1.23(0.86,1.74)	186	Unclassified-mlg137980	0	0
137981	0.071221	0.215021	N	209	196	1	0.1927	0.1283	1.62e-08	1.03e-08	1.06(0.86,1.31)	1072	Unclassified-mlg137981	0	0
138697	7.94846e-05	0.00105856	N	184	226	0	0.3624	0.5455	4.43e-08	1.672e-07	0.64(0.43,0.95)	1244	Con-138697	0	0
138720	0.38847	0.616238	N	202	205	0	0.0229	0.0374	2.4e-09	4e-10	1.13(0.77,1.67)	171	Unclassified-mlg138720	0	0
139086	0.0268006	0.109117	N	192	216	0	0.3761	0.4866	1.26e-08	2.36e-08	0.84(0.62,1.13)	459	Alistipes shahii WAL 8301-mlg139086	0.788671	88.5086
139235	0.13418	0.329356	N	197	210	0	0.1972	0.2674	2.69e-08	1.82e-08	1.07(0.86,1.34)	292	Unclassified-mlg139235	0	0
139393	0.504673	0.712745	N	205	201	1	0.0872	0.0695	1.47e-08	2.6e-09	1.31(0.84,2.03)	104	Unclassified-mlg139393	0	0
139665	0.0171616	0.0784335	N	216	188	1	0.8165	0.7326	2.074e-07	1.5e-07	1.1(0.89,1.37)	134	Clostridium bolteae ATCC BAA-613-mlg139665	0.768657	94.4633
139710	0.486484	0.693102	N	201	205	0	0.0963	0.1176	5.3e-08	6.13e-08	0.98(0.81,1.19)	203	Unclassified-mlg139710	0	0
139731	0.471575	0.68828	N	200	207	0	0.3073	0.3316	1.68e-08	1.8e-08	0.99(0.81,1.2)	182	Unclassified-mlg139731	0	0
140021	0.919747	0.956671	N	203	202	1	0.3807	0.3583	2.17e-08	4.04e-08	0.87(0.69,1.08)	213	Unclassified-mlg140021	0	0
140121	0.00156612	0.0121952	N	189	219	0	0.2523	0.3904	1.72e-08	2.79e-08	0.9(0.72,1.12)	220	Con-140121	0	0
140356	0.350923	0.58632	N	207	198	1	0.2798	0.2353	7.9e-09	1.98e-08	0.87(0.65,1.15)	311	Ruminococcus sp. SR1/5-mlg140356	0.85209	86.7216
140404	0.338056	0.585238	N	200	207	0	0.1468	0.1925	2.2e-08	7.3e-09	1.34(0.88,2.03)	1194	Blautia hydrogenotrophica DSM 10507-mlg140404	0.979062	99.7852
140697	0.0584718	0.1898	N	194	214	0	0.4541	0.5294	1.166e-07	1.366e-07	0.97(0.8,1.18)	127	Bacteroides intestinalis 341, DSM 17393-mlg140697	0.787402	93.7183
141448	0.00077817	0.00681623	N	219	184	1	0.4725	0.3316	2.72e-08	5.61e-08	0.93(0.74,1.17)	191	Blautia producta ATCC 27340-mlg141448	0.989529	98.9083
141599	0.53948	0.739706	N	201	205	0	0.1101	0.1283	4.73e-08	3.6e-09	2.07(0.29,14.89)	504	Unclassified-mlg141599	0	0
141841	0.989416	0.992883	N	203	203	1	0.1101	0.1123	1.4e-09	1.1e-09	1.06(0.86,1.29)	118	Unclassified-mlg141841	0	0
142265	0.518962	0.726802	N	204	202	1	0.0183	0.0107	3e-10	0	2.73(0.19,38.44)	667	Unclassified-mlg142265	0	0
142285	0.543396	0.741948	N	202	204	0	0.0092	0.016	5e-10	1e-10	1.11(0.85,1.45)	367	Unclassified-mlg142285	0	0
142321	0.978407	0.987881	N	203	203	1	0.3899	0.3957	1.869e-07	2.115e-07	0.98(0.8,1.19)	126	Unclassified-mlg142321	0	0
142780	0.816063	0.916383	N	202	204	0	0.1101	0.1176	8.3e-09	1.05e-08	0.95(0.78,1.16)	283	Unclassified-mlg142780	0	0
143002	0.723697	0.866976	N	204	202	1	0.1009	0.0909	7e-10	4e-10	1.05(0.85,1.3)	220	Unclassified-mlg143002	0	0
143252	0.409074	0.631705	N	201	205	0	0.0688	0.0909	2e-10	2e-10	0.98(0.81,1.19)	175	Unclassified-mlg143252	0	0
143295	0.165941	0.382255	N	206	199	1	0.0826	0.0481	1.7e-09	1.4e-09	1.02(0.84,1.25)	200	Unclassified-mlg143295	0	0
143490	0.0591302	0.19065	N	207	198	1	0.0826	0.0374	3e-10	0	2.48(0.38,16.21)	417	Unclassified-mlg143490	0	0
143590	0.624647	0.798316	N	204	202	1	0.0229	0.016	6e-09	6.9e-09	0.99(0.81,1.2)	240	Unclassified-mlg143590	0	0
144041	0.114716	0.30022	N	208	198	1	0.1284	0.0802	2.8e-09	1.8e-09	1.08(0.87,1.34)	106	Unclassified-mlg144041	0	0
144079	0.132447	0.326051	N	209	197	1	0.2156	0.1551	6.78e-08	3.97e-08	1.12(0.9,1.39)	661	Unclassified-mlg144079	0	0
144154	0.558377	0.74767	N	202	204	0	0.0183	0.0267	2.1e-09	8.1e-09	0.85(0.66,1.11)	1313	Unclassified-mlg144154	0	0
144243	1.99262e-07	6.76067e-06	N	228	173	1	0.5596	0.2888	2.284e-07	1.476e-07	1.07(0.86,1.34)	113	Acvd-144243	0	0
144877	3.1259e-06	7.12705e-05	N	228	174	1	0.9771	0.9679	2.5175e-06	3.882e-07	7.69(2.53,23.37)	222	Streptococcus salivarius 57.I-mlg144877	0.747748	97.6004
144964	4.91827e-05	0.00072784	N	182	228	0	0.5596	0.7326	1.391e-07	1.886e-07	0.89(0.72,1.1)	434	Clostridiales sp. SS3/4-mlg144964	0.815668	87.0189
145631	0.0303904	0.119139	N	201	205	0	0	0.0214	0	3e-10	0.02(0,1.22623345077503e+129)	288	Unclassified-mlg145631	0	0
145666	0.00703562	0.0395493	N	190	218	0	0.3119	0.4332	1.98e-08	1.74e-08	1.02(0.84,1.25)	186	Con-145666	0	0
145680	0.001986	0.0143877	N	217	187	1	0.4037	0.2513	2.257e-07	2.13e-08	8.52(0.79,91.32)	160	Klebsiella variicola At-22-mlg145680	0.95	99.2625
145841	0.0555245	0.18455	N	193	214	0	0.4771	0.5668	1.0782e-06	1.0488e-06	1.01(0.83,1.23)	113	Megamonas funiformis YIT 11815-mlg145841	0.902655	97.8082
146054	0.00505352	0.0303211	N	188	220	0	0.6651	0.7273	3.164e-07	6.498e-07	0.73(0.52,1.04)	149	Bacteroides intestinalis 341, DSM 17393-mlg146054	1	98.7007
146137	0.0422949	0.151629	N	192	215	0	0.555	0.6684	6.02e-08	3.37e-08	1.14(0.85,1.51)	376	Clostridium bartlettii DSM 16795-mlg146137	0.837766	88.5064
146552	0.00370706	0.0235643	N	218	186	1	0.5963	0.4866	7.05e-08	5.37e-08	1.05(0.85,1.29)	120	Veillonella dispar ATCC 17748-mlg146552	0.966667	92.1334
146719	0.565139	0.749415	N	205	201	1	0.1514	0.1337	2.04e-08	4.2e-09	1.37(0.85,2.2)	353	Unclassified-mlg146719	0	0
146782	0.0628608	0.198677	N	195	212	0	0.2294	0.3048	1.9e-09	7e-10	1.09(0.82,1.45)	675	Lachnospiraceae bacterium sp. 7_1_58FAA-mlg146782	0.737778	87.9619
147342	0.88054	0.947353	N	202	204	0	0.8303	0.8128	8.232e-07	7.537e-07	1.04(0.85,1.27)	304	Bacteroides caccae ATCC 43185-mlg147342	0.990132	99.3803
147499	0.847646	0.928768	N	203	203	1	0.055	0.0588	1.5e-08	2.49e-08	0.92(0.76,1.13)	199	Unclassified-mlg147499	0	0
147740	0.00987044	0.0521906	N	189	219	0	0.6376	0.7059	6.69e-08	9.21e-08	0.86(0.7,1.05)	116	Unclassified-mlg147740	0	0
[truncated: 853 more rows]
