# Supplementary material for: The gut microbiome in atherosclerotic cardiovascular disease
Source: Nat Commun. 2017 Oct 10;8:845. doi: 10.1038/s41467-017-00900-1 (PMC5635030; doi:10.1038/s41467-017-00900-1)
Supplement: Supplementary file 6 — Supplementary Data 4 [file 41467_2017_900_MOESM6_ESM.xlsx]

## Sheet: Supplementary Data 4
Supplementary Data 4 AUC and Youden’s index of random forest classifiers for ACVD samples stratified by two drug combinations. Performed as in Fig. 5b, on patients with and without either drugs, instead of single drugs.
Drug (Drug ID_Samples number with the drug)	Control vs Drug+			Control vs Drug-			Drug+ vs Drug-
	youden	auc	sample number	youden	auc	sample number	youden	auc	sample number
Acarbose_7_and_Captopril.Tablets_6	0.118	0.704	187;13	0.435	0.777	187;141	0.243	0.66	141;13
Acarbose_7_and_Estazolam_6	0.214	0.691	187;12	0.45	0.741	187;142	0.191	0.645	142;12
Acarbose_7_and_Metoprolol.sustained.release.tablets_11	0.22	0.689	187;15	0.468	0.804	187;139	0.18	0.542	139;15
Acarbose_7_and_Nitroglycerin.Tablets_8	0.281	0.728	187;14	0.449	0.764	187;140	0.137	0.659	140;14
Acarbose_7_and_Potassium_chloride_32	0.361	0.775	187;35	0.466	0.8	187;119	0.052	0.559	119;35
Aspirin_33_and_Acarbose_7	0.371	0.791	187;35	0.501	0.821	187;119	0.108	0.516	119;35
Aspirin_33_and_Atorvastatin_25	0.427	0.806	187;38	0.475	0.776	187;116	0.065	0.55	116;38
Aspirin_33_and_Bisoprolol_9	0.373	0.775	187;36	0.474	0.821	187;118	-0.014	0.492	118;36
Aspirin_33_and_Captopril.Tablets_6	0.383	0.806	187;38	0.443	0.824	187;116	0.084	0.564	116;38
Aspirin_33_and_Esomeprazole_9	0.374	0.79	187;36	0.489	0.812	187;118	0.103	0.561	118;36
Aspirin_33_and_Estazolam_6	0.338	0.797	187;35	0.501	0.84	187;119	0.132	0.59	119;35
Aspirin_33_and_Isosorbide.dinitrate_10	0.437	0.802	187;38	0.446	0.794	187;116	0.059	0.529	116;38
Aspirin_33_and_Isosorbide.Mononitrate_11	0.375	0.769	187;35	0.477	0.735	187;119	0.033	0.546	119;35
Aspirin_33_and_Metoprolol.sustained.release.tablets_11	0.383	0.792	187;35	0.485	0.77	187;119	0.043	0.512	119;35
Aspirin_33_and_Metoprolol_19	0.385	0.784	187;36	0.477	0.835	187;118	0.081	0.573	118;36
Aspirin_33_and_Nitroglycerin.Tablets_8	0.524	0.804	187;41	0.507	0.823	187;113	0.161	0.569	113;41
Aspirin_33_and_Perindopril_15	0.41	0.797	187;37	0.471	0.81	187;117	0.085	0.579	117;37
Aspirin_33_and_Potassium.chloride.sustained.release.tablets_23	0.464	0.777	187;50	0.449	0.753	187;104	0.059	0.51	104;50
Aspirin_33_and_Potassium_chloride_32	0.397	0.801	187;54	0.45	0.808	187;100	0.042	0.504	100;54
Atorvastatin_25_and_Acarbose_7	0.278	0.684	187;28	0.417	0.762	187;126	0.151	0.555	126;28
Atorvastatin_25_and_Bisoprolol_9	0.325	0.715	187;29	0.43	0.769	187;125	0.181	0.634	125;29
Atorvastatin_25_and_Captopril.Tablets_6	0.382	0.783	187;30	0.452	0.792	187;124	0.211	0.569	124;30
Atorvastatin_25_and_Esomeprazole_9	0.353	0.739	187;30	0.437	0.714	187;124	0.151	0.582	124;30
Atorvastatin_25_and_Estazolam_6	0.275	0.727	187;27	0.417	0.704	187;127	0.206	0.647	127;27
Atorvastatin_25_and_Isosorbide.dinitrate_10	0.386	0.788	187;30	0.441	0.625	187;124	0.101	0.611	124;30
Atorvastatin_25_and_Isosorbide.Mononitrate_11	0.378	0.807	187;31	0.431	0.779	187;123	0.217	0.566	123;31
Atorvastatin_25_and_Metoprolol.sustained.release.tablets_11	0.331	0.695	187;29	0.452	0.806	187;125	0.214	0.63	125;29
Atorvastatin_25_and_Metoprolol_19	0.339	0.805	187;31	0.468	0.744	187;123	0.191	0.533	123;31
Atorvastatin_25_and_Nitroglycerin.Tablets_8	0.396	0.808	187;33	0.495	0.791	187;121	0.163	0.591	121;33
Atorvastatin_25_and_Perindopril_15	0.393	0.786	187;31	0.445	0.706	187;123	0.23	0.56	123;31
Atorvastatin_25_and_Potassium.chloride.sustained.release.tablets_23	0.544	0.805	187;44	0.472	0.758	187;110	0.089	0.573	110;44
Atorvastatin_25_and_Potassium_chloride_32	0.449	0.806	187;49	0.456	0.801	187;105	0.09	0.476	105;49
Bisoprolol_9_and_Acarbose_7	0.219	0.723	187;15	0.432	0.775	187;139	-0.031	0.576	139;15
Bisoprolol_9_and_Captopril.Tablets_6	0.268	0.761	187;15	0.439	0.804	187;139	-0.032	0.554	139;15
Bisoprolol_9_and_Estazolam_6	0.137	0.693	187;13	0.445	0.733	187;141	-0.086	0.69	141;13
Bisoprolol_9_and_Isosorbide.dinitrate_10	0.21	0.655	187;18	0.421	0.753	187;136	0.05	0.542	136;18
Bisoprolol_9_and_Metoprolol.sustained.release.tablets_11	0.226	0.684	187;20	0.473	0.799	187;134	0.151	0.615	134;20
Bisoprolol_9_and_Metoprolol_19	0.293	0.742	187;28	0.447	0.746	187;126	0.076	0.527	126;28
Bisoprolol_9_and_Nitroglycerin.Tablets_8	0.286	0.712	187;17	0.449	0.623	187;137	-0.015	0.617	137;17
Bisoprolol_9_and_Potassium_chloride_32	0.389	0.81	187;38	0.461	0.685	187;116	0.1	0.517	116;38
Captopril.Tablets_6_and_Estazolam_6	0.181	0.68	187;11	0.451	0.781	187;143	0.324	0.713	143;11
Captopril.Tablets_6_and_Metoprolol.sustained.release.tablets_11	0.269	0.739	187;16	0.444	0.794	187;138	0.241	0.639	138;16
Captopril.Tablets_6_and_Nitroglycerin.Tablets_8	0.24	0.754	187;14	0.445	0.789	187;140	-0.094	0.709	140;14
Captopril.Tablets_6_and_Potassium_chloride_32	0.362	0.788	187;34	0.419	0.805	187;120	0.105	0.622	120;34
Clopidogrel.Hydrogen.Sulphate.Tablets_117_and_Acarbose_7	0.433	0.805	187;118	0.401	0.814	187;36	0.156	0.635	36;118
Clopidogrel.Hydrogen.Sulphate.Tablets_117_and_Aspirin_33	0.47	0.807	187;119	0.376	0.785	187;35	0.113	0.608	35;119
Clopidogrel.Hydrogen.Sulphate.Tablets_117_and_Atorvastatin_25	0.461	0.747	187;119	0.349	0.788	187;35	0.114	0.627	35;119
Clopidogrel.Hydrogen.Sulphate.Tablets_117_and_Bisoprolol_9	0.434	0.806	187;118	0.403	0.783	187;36	0.138	0.648	36;118
Clopidogrel.Hydrogen.Sulphate.Tablets_117_and_Captopril.Tablets_6	0.456	0.742	187;118	0.412	0.808	187;36	0.164	0.674	36;118
Clopidogrel.Hydrogen.Sulphate.Tablets_117_and_Esomeprazole_9	0.416	0.778	187;119	0.322	0.763	187;35	0.15	0.65	35;119
Clopidogrel.Hydrogen.Sulphate.Tablets_117_and_Estazolam_6	0.432	0.818	187;117	0.414	0.713	187;37	0.199	0.658	37;117
Clopidogrel.Hydrogen.Sulphate.Tablets_117_and_Isosorbide.dinitrate_10	0.458	0.76	187;117	0.421	0.812	187;37	0.174	0.614	37;117
Clopidogrel.Hydrogen.Sulphate.Tablets_117_and_Isosorbide.Mononitrate_11	0.434	0.815	187;117	0.41	0.827	187;37	0.168	0.662	37;117
Clopidogrel.Hydrogen.Sulphate.Tablets_117_and_Metoprolol.sustained.release.tablets_11	0.46	0.822	187;117	0.405	0.716	187;37	0.222	0.681	37;117
Clopidogrel.Hydrogen.Sulphate.Tablets_117_and_Metoprolol_19	0.44	0.813	187;117	0.408	0.806	187;37	0.171	0.627	37;117
Clopidogrel.Hydrogen.Sulphate.Tablets_117_and_Nitroglycerin.Tablets_8	0.433	0.679	187;120	0.313	0.777	187;34	0.239	0.718	34;120
Clopidogrel.Hydrogen.Sulphate.Tablets_117_and_Perindopril_15	0.471	0.702	187;117	0.442	0.807	187;37	0.143	0.641	37;117
Clopidogrel.Hydrogen.Sulphate.Tablets_117_and_Potassium.chloride.sustained.release.tablets_23	0.403	0.771	187;125	0.351	0.752	187;29	0.124	0.567	29;125
Clopidogrel.Hydrogen.Sulphate.Tablets_117_and_Potassium_chloride_32	0.394	0.746	187;126	0.263	0.733	187;28	0.1	0.675	28;126
Esomeprazole_9_and_Acarbose_7	0.219	0.729	187;15	0.429	0.702	187;139	0.2	0.665	139;15
Esomeprazole_9_and_Bisoprolol_9	0.253	0.723	187;17	0.426	0.76	187;137	0.016	0.501	137;17
Esomeprazole_9_and_Captopril.Tablets_6	0.241	0.688	187;15	0.426	0.614	187;139	0.042	0.535	139;15
Esomeprazole_9_and_Estazolam_6	0.225	0.687	187;15	0.442	0.596	187;139	0.031	0.584	139;15
Esomeprazole_9_and_Isosorbide.dinitrate_10	0.198	0.616	187;18	0.432	0.746	187;136	0.134	0.525	136;18
Esomeprazole_9_and_Isosorbide.Mononitrate_11	0.2	0.679	187;17	0.435	0.633	187;137	0.306	0.559	137;17
Esomeprazole_9_and_Metoprolol.sustained.release.tablets_11	0.151	0.667	187;20	0.459	0.743	187;134	0.13	0.597	134;20
Esomeprazole_9_and_Metoprolol_19	0.223	0.632	187;26	0.432	0.747	187;128	0.123	0.575	128;26
Esomeprazole_9_and_Nitroglycerin.Tablets_8	0.176	0.687	187;17	0.409	0.607	187;137	0.098	0.519	137;17
Esomeprazole_9_and_Perindopril_15	0.155	0.684	187;22	0.43	0.747	187;132	0.1	0.554	132;22
Esomeprazole_9_and_Potassium.chloride.sustained.release.tablets_23	0.291	0.73	187;29	0.42	0.758	187;125	0.073	0.522	125;29
Esomeprazole_9_and_Potassium_chloride_32	0.32	0.75	187;36	0.464	0.731	187;118	0.165	0.563	118;36
Estazolam_6_and_Nitroglycerin.Tablets_8	0.175	0.731	187;14	0.448	0.641	187;140	0.076	0.528	140;14
Estazolam_6_and_Potassium_chloride_32	0.399	0.809	187;37	0.482	0.69	187;117	0.131	0.486	117;37
Isosorbide.dinitrate_10_and_Acarbose_7	0.131	0.754	187;15	0.463	0.745	187;139	0.256	0.482	139;15
Isosorbide.dinitrate_10_and_Captopril.Tablets_6	0.19	0.707	187;15	0.454	0.776	187;139	0.074	0.617	139;15
Isosorbide.dinitrate_10_and_Estazolam_6	0.274	0.67	187;15	0.424	0.785	187;139	0.236	0.562	139;15
Isosorbide.dinitrate_10_and_Metoprolol.sustained.release.tablets_11	0.193	0.617	187;18	0.464	0.819	187;136	0.092	0.491	136;18
Isosorbide.dinitrate_10_and_Nitroglycerin.Tablets_8	0.212	0.685	187;18	0.478	0.776	187;136	0.078	0.543	136;18
Isosorbide.dinitrate_10_and_Potassium_chloride_32	0.422	0.798	187;37	0.463	0.571	187;117	0.06	0.518	117;37
Isosorbide.Mononitrate_11_and_Acarbose_7	0.211	0.704	187;15	0.435	0.796	187;139	0.125	0.475	139;15
Isosorbide.Mononitrate_11_and_Bisoprolol_9	0.179	0.679	187;18	0.42	0.791	187;136	-0.044	0.723	136;18
Isosorbide.Mononitrate_11_and_Captopril.Tablets_6	0.184	0.69	187;17	0.421	0.756	187;137	0.197	0.654	137;17
Isosorbide.Mononitrate_11_and_Estazolam_6	0.305	0.756	187;16	0.451	0.76	187;138	0.176	0.577	138;16
Isosorbide.Mononitrate_11_and_Isosorbide.dinitrate_10	0.24	0.688	187;19	0.455	0.637	187;135	0.14	0.508	135;19
Isosorbide.Mononitrate_11_and_Metoprolol.sustained.release.tablets_11	0.204	0.663	187;20	0.469	0.763	187;134	0.093	0.526	134;20
Isosorbide.Mononitrate_11_and_Metoprolol_19	0.221	0.701	187;24	0.442	0.747	187;130	0.208	0.65	130;24
Isosorbide.Mononitrate_11_and_Nitroglycerin.Tablets_8	0.24	0.687	187;19	0.45	0.779	187;135	-0.062	0.745	135;19
Isosorbide.Mononitrate_11_and_Perindopril_15	0.108	0.635	187;21	0.438	0.725	187;133	0.03	0.532	133;21
Isosorbide.Mononitrate_11_and_Potassium_chloride_32	0.41	0.801	187;38	0.452	0.734	187;116	0.055	0.579	116;38
Metoprolol.sustained.release.tablets_11_and_Estazolam_6	0.193	0.708	187;15	0.448	0.802	187;139	0.288	0.618	139;15
Metoprolol.sustained.release.tablets_11_and_Nitroglycerin.Tablets_8	0.185	0.707	187;19	0.484	0.8	187;135	0.375	0.604	135;19
Metoprolol.sustained.release.tablets_11_and_Potassium_chloride_32	0.389	0.82	187;39	0.447	0.79	187;115	0.117	0.533	115;39
Metoprolol_19_and_Acarbose_7	0.188	0.652	187;22	0.47	0.744	187;132	0.202	0.667	132;22
Metoprolol_19_and_Captopril.Tablets_6	0.136	0.658	187;24	0.442	0.783	187;130	0.272	0.62	130;24
Metoprolol_19_and_Estazolam_6	0.135	0.664	187;23	0.449	0.772	187;131	0.31	0.511	131;23
Metoprolol_19_and_Isosorbide.dinitrate_10	0.152	0.698	187;25	0.439	0.648	187;129	0.19	0.546	129;25
Metoprolol_19_and_Metoprolol.sustained.release.tablets_11	0.241	0.667	187;19	0.476	0.771	187;135	0.333	0.529	135;19
Metoprolol_19_and_Nitroglycerin.Tablets_8	0.159	0.679	187;26	0.445	0.772	187;128	0.259	0.61	128;26
Metoprolol_19_and_Potassium_chloride_32	0.51	0.809	187;43	0.487	0.81	187;111	0.058	0.54	111;43
Nitroglycerin.Tablets_8_and_Potassium_chloride_32	0.427	0.799	187;38	0.462	0.805	187;116	0.038	0.531	116;38
Perindopril_15_and_Acarbose_7	0.19	0.71	187;19	0.473	0.802	187;135	0.066	0.55	135;19
Perindopril_15_and_Bisoprolol_9	0.151	0.61	187;20	0.453	0.702	187;134	0.023	0.551	134;20
Perindopril_15_and_Captopril.Tablets_6	0.174	0.689	187;20	0.432	0.78	187;134	0.027	0.521	134;20
Perindopril_15_and_Estazolam_6	0.18	0.698	187;20	0.459	0.763	187;134	0.161	0.635	134;20
Perindopril_15_and_Isosorbide.dinitrate_10	0.174	0.696	187;22	0.446	0.762	187;132	0.135	0.568	132;22
Perindopril_15_and_Metoprolol.sustained.release.tablets_11	0.136	0.693	187;22	0.423	0.792	187;132	0.218	0.619	132;22
Perindopril_15_and_Metoprolol_19	0.242	0.743	187;26	0.421	0.763	187;128	0.221	0.635	128;26
Perindopril_15_and_Nitroglycerin.Tablets_8	0.196	0.705	187;22	0.461	0.782	187;132	0.217	0.597	132;22
Perindopril_15_and_Potassium_chloride_32	0.397	0.79	187;37	0.46	0.792	187;117	0.054	0.573	117;37
Potassium.chloride.sustained.release.tablets_23_and_Acarbose_7	0.206	0.729	187;27	0.409	0.624	187;127	-0.008	0.518	127;27
Potassium.chloride.sustained.release.tablets_23_and_Bisoprolol_9	0.368	0.77	187;30	0.436	0.708	187;124	-0.007	0.594	124;30
Potassium.chloride.sustained.release.tablets_23_and_Captopril.Tablets_6	0.218	0.701	187;25	0.427	0.776	187;129	0.164	0.508	129;25
Potassium.chloride.sustained.release.tablets_23_and_Estazolam_6	0.234	0.661	187;28	0.422	0.778	187;126	-0.022	0.551	126;28
Potassium.chloride.sustained.release.tablets_23_and_Isosorbide.dinitrate_10	0.259	0.734	187;29	0.424	0.57	187;125	0.016	0.522	125;29
Potassium.chloride.sustained.release.tablets_23_and_Isosorbide.Mononitrate_11	0.381	0.782	187;31	0.436	0.734	187;123	-0.059	0.473	123;31
Potassium.chloride.sustained.release.tablets_23_and_Metoprolol.sustained.release.tablets_11	0.35	0.689	187;30	0.434	0.803	187;124	0.033	0.528	124;30
Potassium.chloride.sustained.release.tablets_23_and_Metoprolol_19	0.343	0.766	187;35	0.489	0.722	187;119	0.016	0.515	119;35
Potassium.chloride.sustained.release.tablets_23_and_Nitroglycerin.Tablets_8	0.297	0.724	187;29	0.448	0.808	187;125	-0.011	0.514	125;29
Potassium.chloride.sustained.release.tablets_23_and_Perindopril_15	0.362	0.779	187;32	0.443	0.805	187;122	0.073	0.527	122;32
Potassium.chloride.sustained.release.tablets_23_and_Potassium_chloride_32	0.325	0.781	187;32	0.428	0.757	187;122	0.117	0.589	122;32
