# Supplementary material for: The gut microbiome in atherosclerotic cardiovascular disease
Source: Nat Commun. 2017 Oct 10;8:845. doi: 10.1038/s41467-017-00900-1 (PMC5635030; doi:10.1038/s41467-017-00900-1)
Supplement: Supplementary file 7 — Supplementary Data 5 [file 41467_2017_900_MOESM7_ESM.xlsx]

## Sheet: Supplementary Data 5
Supplementary Data 5 Abundance differences of individual KOs in the disease cohorts. P-values from Wilcoxon rank-sum test, q-value to control for multiple testing.
KO ID	ACVD (n=405)			Cirrhosis (n=233)			Obese(n=151)			T2D (n=345)			RA (n=169)			EC Numbers	Definition
	P-value	Enrichment	q-value	P-value	Enrichment	q-value	P-value	Enrichment	q-value	P-value	Enrichment	q-value	P-value	Enrichment	q-value
K13002	3.1e-10	0	2.36e-09	0.157393	0	0.24673	0.161831	0	0.47471	0.590438	0	0.761377	0.803556	1	0.952908	EC:2.4.1.-	glycosyltransferase
K07308	1.74e-12	1	4.08e-11	4.17e-05	1	0.000198741	0.136658	1	0.433494	0.0774369	1	0.2348	0.669964	1	0.952908	NA	anaerobic dimethyl sulfoxide reductase subunit C (DMSO reductase anchor subunit)
K14986	0.720943	0	0.767893	0.765289	1	0.841215	0.23101	0	0.567691	0.0156585	1	0.0827509	0.786446	1	0.952908	0	NA
K01711	7.44e-14	0	2.88e-12	0.0568363	0	0.104079	0.062233	0	0.28482	0.00691885	0	0.0469854	0.0137509	1	0.296545	EC:4.2.1.47	GDPmannose 4,6-dehydratase
K02464	1.92e-09	1	1.21e-08	0.000797864	1	0.00248379	0.539814	0	0.791592	0.820616	1	0.910455	0.0191743	0	0.338812	EC:3.4.23.43 2.1.1.-	general secretion pathway protein O
K10728	0.127178	0	0.187561	NA	NA	NA	NA	NA	NA	0.570509	1	0.74943	0.87232	1	0.952908	NA	NA
K11616	2.15e-06	1	7.73e-06	2.85e-08	1	2.89e-07	0.563629	1	0.805348	0.370485	0	0.58259	0.51903	1	0.876959	NA	malate:Na+ symporter
K10242	9.99e-06	1	3.21e-05	2.01e-06	1	1.35e-05	0.327068	0	0.653458	0.0297378	1	0.128789	0.015265	1	0.306047	NA	cellobiose transport system permease protein
K09776	0.857549	1	0.884989	0.436607	0	0.556123	0.474902	1	0.750168	0.336007	0	0.540342	0.172868	0	0.692085	NA	hypothetical protein
K00035	0.39944	1	0.474761	0.201455	0	0.300818	0.621867	1	0.831948	0.329415	0	0.532852	0.514736	1	0.874411	NA	NA
K02922	0.701352	1	0.750734	0.350648	0	0.472329	0.798221	1	0.917815	0.419242	1	0.6295	0.967654	1	0.988019	NA	large subunit ribosomal protein L37e
K09952	0.141306	1	0.20425	0.0110515	0	0.0250111	0.394611	1	0.686948	0.122223	0	0.306048	0.205543	1	0.700969	NA	hypothetical protein
K02300	8.11e-10	1	5.54e-09	1.42e-05	1	7.85e-05	0.66417	0	0.852582	0.164297	1	0.365304	0.199325	0	0.700969	NA	cytochrome o ubiquinol oxidase operon protein cyoD
K00839	0.00182781	1	0.00426201	0.557709	1	0.668177	0.559862	1	0.804211	0.0213162	0	0.102431	0.681547	1	0.952908	EC:2.6.1.-	aminotransferase
K14670	0.00785553	1	0.0167446	0.156016	1	0.245174	0.269215	1	0.613986	0.175859	1	0.380209	0.977603	1	0.990545	NA	aromatase
K13162	0.245732	0	0.322625	NA	NA	NA	NA	NA	NA	0.996724	1	0.99971	0.87232	1	0.952908	NA	NA
K07453	0.890388	1	0.911354	0.560226	0	0.670652	0.298799	1	0.641754	0.040332	0	0.157441	0.536391	0	0.888501	NA	putative restriction endonuclease
K12874	0.12676	0	0.187561	NA	NA	NA	NA	NA	NA	0.968617	1	0.99971	0.805149	1	0.952908	NA	intron-binding protein aquarius
K02048	0.00047874	1	0.00120947	0.241393	0	0.348991	0.262917	1	0.607378	0.197929	0	0.404554	0.774287	0	0.952908	NA	sulfate transport system substrate-binding protein
K03006	0.0661834	0	0.111929	NA	NA	NA	NA	NA	NA	0.265263	0	0.491815	0.45199	1	0.83656	EC:2.7.7.6	DNA-directed RNA polymerase II subunit RPB1
K00202	0.733741	0	0.77936	0.00102782	0	0.00310732	0.00121195	0	0.0275071	0.00955434	1	0.0584291	0.0805086	1	0.575278	EC:1.2.99.5	formylmethanofuran dehydrogenase subunit C
K02600	0.229742	1	0.310735	0.358982	1	0.480096	0.830377	0	0.935569	0.000357203	0	0.00604349	0.810919	0	0.952908	NA	N utilization substance protein A
K07645	1.92e-08	1	9.86e-08	6.25e-05	1	0.000279169	0.135679	0	0.432706	0.313528	1	0.529772	0.478811	0	0.84796	EC:2.7.13.3	two-component system, OmpR family, sensor histidine kinase QseC
K06978	0.0352648	0	0.0652192	0.241393	0	0.348991	0.752907	0	0.897184	0.815185	0	0.906551	0.0794467	1	0.575278	NA	NA
K07516	0.0722676	0	0.120627	0.665115	0	0.761298	0.0309126	0	0.190488	0.581465	0	0.752853	0.65778	0	0.952908	EC:1.1.1.35	3-hydroxyacyl-CoA dehydrogenase
K09795	0.000132942	0	0.000366734	4e-08	0	3.96e-07	0.544786	1	0.795781	0.156441	1	0.357492	0.480965	1	0.850317	NA	hypothetical protein
K01613	0.000978851	0	0.00237888	0.086998	1	0.150007	0.313571	1	0.651082	0.858188	0	0.935934	0.988623	1	0.995704	EC:4.1.1.65	phosphatidylserine decarboxylase
K02752	8.43e-05	1	0.000237186	0.112891	1	0.186889	0.727586	1	0.886167	0.313528	0	0.529772	0.18585	0	0.697249	EC:2.7.1.69	PTS system, arbutin-, cellobiose-, and salicin-specific IIB component
K00656	2.25e-15	1	1.63e-13	7.41e-10	1	1.06e-08	0.000527059	1	0.0170521	0.334174	1	0.538275	0.00472889	1	0.189545	EC:2.3.1.54	formate C-acetyltransferase
K00031	3.2e-05	0	9.54e-05	0.183796	0	0.278883	0.600669	0	0.826883	0.000686448	0	0.00960749	0.00319294	1	0.176579	EC:1.1.1.42	isocitrate dehydrogenase
K00437	7.82e-07	1	3.03e-06	0.0100939	1	0.0231272	1.36e-05	1	0.00205942	7.3e-08	1	2.96e-05	0.0163803	1	0.31772	EC:1.12.2.1	cytochrome-c3 hydrogenase
K00303	0.00453353	0	0.00997463	9.65e-06	0	5.51e-05	0.582651	0	0.817716	0.154276	0	0.354626	0.0816432	0	0.578878	EC:1.5.3.1	sarcosine oxidase, subunit beta
K02588	0.00323089	1	0.00726371	0.00830052	0	0.0194699	4.55e-05	1	0.00376258	0.0060712	1	0.0427467	0.264	0	0.736974	EC:1.18.6.1	nitrogenase iron protein NifH
K11444	0.00721248	1	0.015455	0.547813	0	0.659495	0.0740352	0	0.31116	0.115208	1	0.295537	0.554539	1	0.899144	EC:2.7.7.65	two-component system, chemotaxis family, response regulator WspR
K01530	0.044037	0	0.0795663	NA	NA	NA	0.962486	1	0.97983	0.0935773	0	0.259514	0.45199	1	0.83656	EC:3.6.3.1	phospholipid-translocating ATPase
K01390	4.46e-08	1	2.12e-07	8.32e-12	1	1.8e-10	0.235857	1	0.574068	0.883728	1	0.955014	0.924387	1	0.972491	EC:3.4.24.13	IgA-specific metalloendopeptidase
K03752	9.63e-07	1	3.67e-06	3.76e-05	1	0.000182433	0.859537	1	0.951775	0.0273666	1	0.121893	0.917975	1	0.96954	NA	molybdopterin-guanine dinucleotide biosynthesis protein A
K01744	0.15915	0	0.226066	4.25e-07	1	3.35e-06	0.00127866	1	0.0282458	0.260823	1	0.486597	0.94064	1	0.979182	EC:4.3.1.1	aspartate ammonia-lyase
K09739	0.68908	1	0.740469	0.662358	0	0.760008	0.790335	1	0.915573	0.893677	1	0.962458	0.711549	0	0.952908	NA	hypothetical protein
K01908	1.04e-09	1	6.91e-09	0.0358964	1	0.0703919	0.841999	1	0.941574	0.460786	1	0.664643	0.436595	0	0.83656	EC:6.2.1.17	propionyl-CoA synthetase
K05360	0.0165538	0	0.0333104	NA	NA	NA	0.346495	1	0.653458	0.418986	0	0.629316	0.459259	1	0.836662	EC:1.8.4.2	protein-disulfide reductase (glutathione)
K05916	3.03e-07	1	1.26e-06	7.88e-05	1	0.000339061	0.287491	1	0.637839	0.27197	1	0.50088	0.647035	0	0.948217	EC:1.14.12.17	nitric oxide dioxygenase
K00441	0.00263814	1	0.0060074	0.0796304	0	0.138851	0.071071	1	0.30561	0.591183	0	0.761625	0.186906	1	0.697249	EC:1.12.98.1	coenzyme F420 hydrogenase beta subunit
K05880	5.46e-11	1	5.86e-10	0.000545001	1	0.00179145	0.608462	0	0.831632	0.0771446	1	0.23443	0.189029	0	0.697249	NA	transcriptional activator for dhaKLM operon
K03584	0.36292	0	0.438913	0.183147	0	0.278119	0.242824	1	0.583599	0.000108364	0	0.00275554	0.527278	0	0.88272	NA	DNA repair protein RecO (recombination protein O)
K13017	0.396629	0	0.47252	0.00820451	0	0.0192525	0.0395556	0	0.220438	0.000146717	1	0.00343636	0.0558322	1	0.511353	EC:2.6.1.-	UDP-3-keto-D-GlcNAcA aminotransferase
K04066	0.0201638	1	0.0397972	0.726505	1	0.808514	0.948017	1	0.97983	0.05734	0	0.197916	0.148027	1	0.667457	EC:3.6.4.-	primosomal protein N' (replication factor Y) (superfamily II helicase)
K00556	0.0293032	1	0.0558395	0.12023	0	0.197048	0.00102322	0	0.02465	0.0112274	1	0.0651322	0.565204	1	0.904273	EC:2.1.1.34	tRNA (guanosine-2'-O-)-methyltransferase
K07073	0.05371	0	0.0945921	NA	NA	NA	0.621867	1	0.831948	0.399403	0	0.613224	0.213718	1	0.700969	NA	NA
K09425	0.127178	0	0.187561	NA	NA	NA	NA	NA	NA	0.575078	1	0.74943	0.87232	1	0.952908	NA	NA
K00194	0.000483339	1	0.00121975	5.85e-10	0	8.59e-09	0.360391	0	0.66543	0.0779821	1	0.23583	0.0173998	1	0.325837	NA	acetyl-CoA decarbonylase/synthase complex subunit delta
K14831	0.127178	0	0.187561	NA	NA	NA	NA	NA	NA	0.997677	1	0.99971	0.87232	1	0.952908	NA	NA
K07874	0.0303904	0	0.0570368	NA	NA	NA	NA	NA	NA	0.993031	1	0.99971	0.718697	1	0.952908	NA	NA
K03130	0.245732	0	0.322625	NA	NA	NA	NA	NA	NA	0.665096	1	0.813473	0.87232	1	0.952908	NA	transcription initiation factor TFIID subunit 5
K09699	0.174639	1	0.244793	0.00709142	0	0.0168897	0.047338	0	0.244853	0.00107423	1	0.0130461	0.00709989	1	0.219836	EC:2.3.1.168	2-oxoisovalerate dehydrogenase E2 component (dihydrolipoyl transacylase)
K07171	0.00235058	1	0.00539352	0.03406	0	0.0669971	0.613692	1	0.831948	0.328264	1	0.532366	0.991151	1	0.996614	NA	NA
K02441	0.0152173	1	0.0308729	0.800098	0	0.868479	0.00409788	0	0.0576435	0.185802	0	0.388766	0.857911	0	0.952908	NA	GlpG protein
K00386	0.00104934	1	0.00253769	0.384294	1	0.50487	0.0476896	1	0.245427	1.59e-07	1	4.61e-05	0.0909266	1	0.604497	NA	NA
K07178	0.568276	1	0.628968	0.379472	0	0.500372	0.303636	0	0.644939	0.759076	0	0.869241	0.796081	0	0.952908	EC:2.7.11.1	RIO kinase 1
K00108	8.29e-13	1	2.31e-11	0.000103389	1	0.000429449	0.59291	0	0.821756	0.397519	1	0.611281	0.178581	0	0.69674	EC:1.1.99.1	choline dehydrogenase
K04771	4.1e-09	1	2.42e-08	8.59e-07	1	6.29e-06	0.0335516	0	0.19836	0.0167592	1	0.0860583	0.297905	0	0.740376	EC:3.4.21.107	serine protease Do
K09725	0.282483	0	0.3565	NA	NA	NA	NA	NA	NA	0.550164	1	0.741772	NA	NA	NA	NA	NA
K12231	0.473593	0	0.541983	NA	NA	NA	NA	NA	NA	0.996724	1	0.99971	0.859014	1	0.952908	NA	NA
K11329	0.00656033	0	0.0141189	0.942661	1	0.962317	0.953951	1	0.97983	0.0236067	0	0.109687	0.970931	1	0.988504	NA	two-component system, OmpR family, response regulator RpaB
K11641	0.0960525	1	0.154954	NA	NA	NA	0.0546298	0	0.266051	0.711747	1	0.84298	0.213718	1	0.700969	NA	two-component system, LytT family, response regulator NatR
K01286	4.01e-07	1	1.63e-06	0.689862	0	0.779087	0.137643	1	0.435264	0.174575	0	0.378383	0.286295	1	0.738513	EC:3.4.16.4	D-alanyl-D-alanine carboxypeptidase
K00908	0.608968	0	0.666735	0.0273792	0	0.0555343	0.00917913	0	0.0953601	0.98058	1	0.99971	0.917972	1	0.96954	EC:2.7.11.17	Ca2+/calmodulin-dependent protein kinase
K13940	0.000471165	1	0.00119295	0.0558185	0	0.102576	0.00275825	1	0.04465	0.646731	1	0.803571	0.201041	0	0.700969	EC:4.1.2.25 2.7.6.3	dihydroneopterin aldolase / 2-amino-4-hydroxy-6-hydroxymethyldihydropteridine diphosphokinase
K07904	0.362464	0	0.438437	NA	NA	NA	0.346495	1	0.653458	0.259616	0	0.485132	0.45199	1	0.83656	NA	Ras-related protein Rab-11A
K05576	0.227313	0	0.307751	0.951459	1	0.968537	0.368898	1	0.67129	0.609122	1	0.776456	0.671275	1	0.952908	EC:1.6.5.3	NADH dehydrogenase I subunit 4L
K10202	4.4e-11	1	4.97e-10	0.555064	1	0.666123	0.139628	1	0.438389	0.0422198	1	0.161964	0.2613	1	0.735938	NA	N-acetylglucosamine transport system permease protein
K04496	0.0300853	0	0.0570368	0.81868	1	0.882794	0.420551	0	0.711656	0.68747	1	0.826129	0.504282	1	0.866509	NA	NA
K03346	5.36e-12	1	1.02e-10	3.33e-11	1	6.26e-10	0.39666	1	0.688988	0.0969617	1	0.264952	0.777929	0	0.952908	NA	replication initiation and membrane attachment protein
K07278	3.48e-06	1	1.21e-05	2.98e-09	1	3.73e-08	0.211329	0	0.539927	0.0991162	1	0.268389	0.223077	0	0.713377	NA	outer membrane protein
K00371	8.31e-10	1	5.65e-09	3.6e-17	1	3.17e-15	0.936158	1	0.97983	0.0431031	1	0.16353	0.963353	1	0.987086	EC:1.7.99.4	nitrate reductase 1, beta subunit
K11681	0.200679	0	0.275858	0.201135	0	0.300496	0.0905763	1	0.349456	0.170046	1	0.373285	0.656814	1	0.952908	EC:3.6.4.12	helicase SWR1
K00765	0.03046	0	0.0571446	0.239814	0	0.347233	0.0552647	1	0.267113	0.89649	0	0.964115	0.290612	0	0.738513	EC:2.4.2.17	ATP phosphoribosyltransferase
K01005	3.53e-11	0	4.26e-10	0.188388	0	0.284644	0.384348	1	0.683074	0.000103663	0	0.00272452	0.20441	1	0.700969	NA	NA
K00763	5.76e-08	1	2.69e-07	0.248592	0	0.356876	0.354552	1	0.660628	0.583007	1	0.754054	0.465147	1	0.839953	EC:2.4.2.11	nicotinate phosphoribosyltransferase
K01444	1.35e-08	1	7.17e-08	0.013656	1	0.030074	0.0562185	1	0.268961	0.0231453	1	0.108127	0.838053	1	0.952908	EC:3.5.1.26	N4-(beta-N-acetylglucosaminyl)-L-asparaginase
K08280	0.140846	0	0.203841	0.528956	0	0.640697	0.0925532	0	0.353296	0.641698	1	0.80035	0.983567	1	0.992982	EC:2.3.1.-	lipopolysaccharide O-acetyltransferase
K10562	4.74e-11	1	5.26e-10	0.15225	1	0.240047	0.135679	0	0.432706	0.125919	1	0.311553	0.116388	0	0.650346	EC:3.6.3.17	rhamnose transport system ATP-binding protein
K03711	1.5e-10	0	1.28e-09	0.575049	1	0.683946	0.0783541	1	0.318359	5.29e-07	0	9.59e-05	0.0136298	0	0.295824	NA	Fur family transcriptional regulator, ferric uptake regulator
K13574	2.1e-07	1	8.98e-07	0.00284078	1	0.00762906	0.396683	0	0.688988	0.0638528	1	0.211288	0.318972	0	0.759189	EC:1.1.1.-	uncharacterized oxidoreductase
K03678	0.0532975	0	0.0939375	NA	NA	NA	NA	NA	NA	0.317771	0	0.529772	0.45199	1	0.83656	NA	exosome complex component RRP45
K07757	1.37e-13	1	4.83e-12	5.02e-05	1	0.000233409	0.146753	1	0.449215	0.0597876	1	0.203107	0.506784	0	0.868621	EC:3.1.3.23	sugar-phosphatase
K03670	1.43e-11	1	2.13e-10	0.00171126	1	0.00487971	0.842015	0	0.941574	0.0828386	1	0.242838	0.389615	0	0.803627	NA	periplasmic glucans biosynthesis protein
K00413	0.334811	1	0.411846	3.19e-09	1	3.94e-08	0.0165521	0	0.13205	0.698404	0	0.833775	0.758248	1	0.952908	EC:1.10.2.2	ubiquinol-cytochrome c reductase cytochrome c1 subunit
K08318	7.34e-06	1	2.42e-05	0.0716745	1	0.127006	0.685993	0	0.863774	0.0222663	1	0.105379	0.855408	1	0.952908	EC:1.1.-.-	putative dehydrogenase
K01266	4.03e-11	1	4.72e-10	0.0159085	0	0.0343476	0.0476896	1	0.245427	0.712353	1	0.843118	0.723852	1	0.952908	EC:3.4.11.19	D-aminopeptidase
K07387	0.0749309	0	0.12453	0.751791	1	0.831003	0.277481	0	0.623773	0.0214994	1	0.103095	0.292061	1	0.739465	EC:3.4.24.-	putative metalloprotease
K02623	2.46e-08	1	1.23e-07	0.109791	1	0.182499	0.34116	0	0.653458	0.0406049	1	0.15788	0.162764	0	0.683669	NA	LysR family transcriptional regulator, pca operon transcriptional activator
K12833	0.282483	0	0.3565	NA	NA	NA	NA	NA	NA	NA	NA	NA	NA	NA	NA	NA	NA
K11484	NA	NA	NA	NA	NA	NA	NA	NA	NA	0.315892	1	0.529772	NA	NA	NA	NA	NA
K06285	0.0778674	1	0.128852	0.000452183	0	0.00152539	0.655741	1	0.847789	0.334015	0	0.538191	0.407929	1	0.823422	NA	transcription attenuation protein (tryptophan RNA-binding attenuator protein)
K02245	8.82e-19	1	3.38e-16	9.53e-13	1	2.63e-11	0.0210007	1	0.150826	0.00415766	1	0.0331015	0.665353	0	0.952908	NA	competence protein ComGC
K08986	1.57e-09	1	1e-08	5.37e-14	1	2.04e-12	0.376256	1	0.677549	0.722034	0	0.848596	0.672274	1	0.952908	NA	putative membrane protein
K12212	0.275251	1	0.354867	0.867735	1	0.917064	0.625328	0	0.832727	0.352581	0	0.560526	0.659042	1	0.952908	NA	intracellular multiplication protein IcmJ
K00577	0.30116	1	0.377037	0.88078	1	0.923843	0.61922	0	0.831948	0.989871	1	0.99971	0.845485	1	0.952908	EC:2.1.1.86	tetrahydromethanopterin S-methyltransferase subunit A
K00341	6.8e-12	0	1.23e-10	0.446281	0	0.565678	0.103908	0	0.370088	0.000278395	0	0.00513047	0.191175	1	0.697531	EC:1.6.5.3	NADH dehydrogenase I subunit L
K14557	0.282483	0	0.3565	NA	NA	NA	NA	NA	NA	NA	NA	NA	NA	NA	NA	NA	NA
K15024	2.66e-08	1	1.32e-07	3.4e-05	0	0.000167278	0.506045	1	0.768233	0.000812472	1	0.0106161	0.135988	1	0.660374	NA	propanediol utilization protein
K02510	9.66e-06	1	3.11e-05	0.296752	0	0.412423	0.331796	0	0.653458	0.000162822	1	0.00368814	0.565204	0	0.904273	EC:4.1.2.-	2,4-dihydroxyhept-2-ene-1,7-dioic acid aldolase
K03216	1.21e-13	1	4.36e-12	0.858458	1	0.911614	0.214064	1	0.54349	0.101122	1	0.272216	0.219487	0	0.707855	EC:2.1.1.-	RNA methyltransferase, TrmH family, group 2
K13925	4e-14	1	1.79e-12	2.2e-06	1	1.47e-05	0.0323714	1	0.194387	0.213325	0	0.423329	0.920939	1	0.970847	NA	plasmin and fibronectin-binding protein A
K00788	2.26e-11	0	3e-10	0.0502566	0	0.0936772	0.328097	1	0.653458	1.2e-05	0	0.000689163	0.865381	1	0.952908	EC:2.5.1.3	thiamine-phosphate pyrophosphorylase
K01092	7.29e-05	1	0.000205924	0.000692941	1	0.00220265	0.885948	1	0.964783	0.0284421	1	0.124906	0.467086	1	0.841652	EC:3.1.3.25	myo-inositol-1(or 4)-monophosphatase
K05798	7.94e-11	1	7.67e-10	6.19e-05	1	0.000277398	0.520447	0	0.776169	0.260131	1	0.485833	0.12786	0	0.655537	NA	LysR family transcriptional regulator, transcriptional activator for leuABCD operon
K06634	0.0926059	0	0.150039	NA	NA	NA	0.0031168	1	0.0487768	0.677737	1	0.818179	0.050821	0	0.500061	NA	cyclin H
K06940	3.53e-05	1	0.000104777	0.78491	0	0.856701	0.179254	1	0.494747	0.00833705	0	0.0532057	0.510849	0	0.871646	NA	NA
K04769	0.00148639	1	0.00351699	5.05e-06	0	3.08e-05	0.443915	1	0.727423	0.069294	0	0.221009	0.552418	0	0.896998	NA	AbrB family transcriptional regulator, stage V sporulation protein T
K00883	1.02e-10	1	9.41e-10	3.64e-05	1	0.000177189	0.640103	0	0.838893	0.00355035	1	0.0296336	0.050756	0	0.500061	EC:2.7.1.58	2-dehydro-3-deoxygalactonokinase
K07897	0.243715	0	0.322122	NA	NA	NA	NA	NA	NA	0.993031	1	0.99971	0.87232	1	0.952908	NA	Ras-related protein Rab-7A
K00849	0.422248	1	0.496906	0.0482105	0	0.0906003	0.501291	1	0.765702	1.74e-05	0	0.000883092	0.0467682	1	0.486419	EC:2.7.1.6	galactokinase
K10004	5.05e-06	1	1.7e-05	0.000333935	1	0.00116491	0.122531	0	0.408652	0.505667	1	0.70658	0.938119	1	0.978264	EC:3.6.3.-	glutamate/aspartate transport system ATP-binding protein
K05972	0.0451838	0	0.0814891	0.0565373	0	0.103664	0.958368	1	0.97983	0.406752	0	0.619963	0.00340109	0	0.176595	NA	NA
K02475	0.0474021	1	0.0850011	0.775836	1	0.849549	0.0323288	1	0.194322	0.739489	1	0.85914	0.315904	0	0.757765	NA	two-component system, CitB family, response regulator
K02234	1.4e-08	1	7.38e-08	0.912909	0	0.94372	0.921355	1	0.97983	0.66663	1	0.813633	0.912947	1	0.967117	NA	cobalamin biosynthesis protein CobW
K07432	NA	NA	NA	NA	NA	NA	NA	NA	NA	0.315892	1	0.529772	NA	NA	NA	EC:2.4.1.141	beta-1,4-N-acetylglucosaminyltransferase
K11640	0.596224	1	0.654443	NA	NA	NA	0.0349185	1	0.204075	0.0165329	1	0.0854695	0.285186	1	0.738513	EC:2.7.13.3	two-component system, LytT family, sensor histidine kinase NatK
K11384	0.000188312	0	0.000507113	0.265969	0	0.377564	0.466404	0	0.743544	0.510511	1	0.711327	0.421813	1	0.83204	NA	two-component system, NtrC family, response regulator AlgB
K09911	1.57e-11	1	2.31e-10	5.05e-13	1	1.5e-11	0.697035	0	0.871692	0.236234	1	0.455916	0.160858	0	0.682911	NA	hypothetical protein
K08218	7.56e-11	0	7.39e-10	0.966206	1	0.976089	0.235392	0	0.573563	0.0438887	0	0.165056	0.135158	1	0.659197	NA	MFS transporter, PAT family, beta-lactamase induction signal transducer AmpG
K01492	0.000949592	0	0.00231348	0.065259	0	0.117217	0.0395556	1	0.220438	7.64e-07	0	0.000112005	0.0682099	1	0.542256	EC:2.1.2.3	phosphoribosylaminoimidazolecarboxamide formyltransferase
K00058	4.88e-07	1	1.96e-06	0.000561618	0	0.00183826	0.480195	1	0.751486	0.000170748	1	0.00374873	0.352356	1	0.79043	EC:1.1.1.95	D-3-phosphoglycerate dehydrogenase
K10800	0.162978	1	0.230554	0.473451	0	0.590447	8.85e-05	0	0.00570032	0.443816	1	0.64762	0.474503	0	0.845771	EC:3.2.2.-	single-strand selective monofunctional uracil DNA glycosylase
K07028	0.18666	1	0.259326	0.762185	1	0.839576	0.723901	1	0.884318	0.0101003	1	0.0601873	0.581376	1	0.918821	NA	NA
K07637	4.16e-05	1	0.000121667	4.07e-05	1	0.00019516	0.0146802	0	0.122215	0.671536	0	0.81466	0.0550331	0	0.511353	EC:2.7.13.3	two-component system, OmpR family, sensor histidine kinase PhoQ
K00538	0.047307	1	0.0848526	0.00153643	0	0.00445157	0.261331	1	0.606634	0.016129	1	0.0842035	0.474885	1	0.845771	EC:1.97.1.4	formate acetyltransferase activating enzyme
K06286	7.75e-15	1	4.46e-13	1.64e-17	1	1.56e-15	0.0333837	1	0.198133	0.090054	1	0.253745	0.906667	1	0.966179	NA	septation ring formation regulator
K01183	0.000208362	0	0.000556331	0.131936	0	0.213423	0.0186388	0	0.141502	0.545804	1	0.739552	0.447902	1	0.83656	EC:3.2.1.14	chitinase
K06012	0.00126343	1	0.00301737	2.96e-06	0	1.91e-05	0.68605	1	0.863774	0.254469	0	0.479155	0.738151	1	0.952908	EC:3.4.24.78	spore protease
K05534	0.104078	0	0.16567	0.342632	1	0.464069	0.00948647	0	0.0972324	0.99266	1	0.99971	0.511706	0	0.872317	EC:2.4.1.-	mannan polymerase II complex HOC1 subunit
K02634	0.0129503	1	0.02661	0.0530788	1	0.0982661	0.36572	1	0.669255	0.663285	1	0.813473	0.316602	1	0.758193	NA	apocytochrome f
K07991	0.627614	1	0.683787	0.00120853	0	0.00358901	0.38635	0	0.685162	0.11823	0	0.299974	0.12712	0	0.655537	NA	archaeal preflagellin peptidase FlaK
K13525	0.385802	1	0.461972	0.241712	0	0.349187	0.481245	0	0.752048	0.0772756	1	0.234724	0.835572	0	0.952908	NA	transitional endoplasmic reticulum ATPase
K13996	NA	NA	NA	NA	NA	NA	NA	NA	NA	0.315892	1	0.529772	NA	NA	NA	NA	NA
K09126	0.989803	1	0.992391	2.29e-07	0	1.9e-06	0.0269991	0	0.17557	0.775499	1	0.878625	0.0546241	1	0.511353	NA	hypothetical protein
K01295	0.00065831	0	0.001635	0.000164075	0	0.000632025	0.446136	1	0.728947	0.0719833	1	0.225699	0.776714	0	0.952908	EC:3.4.17.11	glutamate carboxypeptidase
K12112	3.66e-07	1	1.5e-06	0.00308018	1	0.00819057	0.344903	1	0.653458	0.0182923	1	0.0918749	0.595578	0	0.927588	NA	evolved beta-galactosidase subunit beta
K00827	0.525822	0	0.591079	NA	NA	NA	NA	NA	NA	0.554654	1	0.745384	0.383944	1	0.800333	NA	NA
K01663	0.682382	1	0.733842	0.00255045	0	0.00694105	1.34e-05	1	0.00205942	0.989655	1	0.99971	0.00399175	1	0.186981	EC:2.4.2.- 4.1.3.-	glutamine amidotransferase / cyclase
K12765	0.282483	0	0.3565	NA	NA	NA	NA	NA	NA	NA	NA	NA	0.383944	1	0.800333	NA	NA
K13767	0.151863	1	0.217371	4.08e-06	0	2.56e-05	0.00365653	0	0.0535271	0.00202817	1	0.0202699	0.346105	1	0.785281	EC:4.2.1.17	enoyl-CoA hydratase
K11273	0.12676	0	0.187561	NA	NA	NA	NA	NA	NA	0.0856706	0	0.24665	0.87232	1	0.952908	NA	NA
K00660	0.0612234	0	0.104985	NA	NA	NA	NA	NA	NA	0.324357	0	0.529772	NA	NA	NA	NA	NA
K01830	0.473593	0	0.541983	NA	NA	NA	NA	NA	NA	0.0856706	0	0.24665	0.87232	1	0.952908	NA	NA
K14096	0.870919	1	0.89624	0.891987	1	0.930656	0.263042	0	0.607378	0.921115	1	0.981402	0.656221	0	0.952908	NA	energy-converting hydrogenase A subunit E
K14264	0.113584	0	0.179437	0.0253278	0	0.0518135	0.0698845	0	0.303679	0.00180381	1	0.0188522	0.017151	1	0.325195	NA	NA
K14688	0.125657	0	0.187561	NA	NA	NA	NA	NA	NA	0.182675	0	0.385859	0.87232	1	0.952908	NA	solute carrier family 30 (zinc transporter), member 1
K00696	0.276112	0	0.355811	0.913454	1	0.944111	0.37559	0	0.677346	0.459476	0	0.66419	0.280165	1	0.738513	EC:2.4.1.14	sucrose-phosphate synthase
K14394	0.515716	0	0.58266	0.14504	1	0.231045	0.766807	1	0.905447	0.430048	0	0.634249	0.929115	1	0.974596	NA	NA
K04093	0.389331	1	0.465632	0.15869	0	0.248219	0.00147884	0	0.0312666	0.277669	1	0.507439	0.18449	1	0.697249	EC:5.4.99.5	chorismate mutase
K07583	0.6413	1	0.697007	0.414024	0	0.533547	0.567953	0	0.805587	0.890383	1	0.960097	0.283494	0	0.738513	NA	hypothetical protein
K04102	0.000648128	0	0.00161203	0.00014288	0	0.000563647	0.957223	1	0.97983	0.57149	1	0.74943	0.255512	1	0.735938	EC:4.1.1.55	4,5-dihydroxyphthalate decarboxylase
K13013	6.91e-05	0	0.00019589	0.00455892	1	0.011519	0.00710885	0	0.0820737	0.268219	1	0.495561	0.0264383	1	0.386274	NA	O-antigen biosynthesis protein WbqV
K01759	9.32e-12	1	1.57e-10	5.42e-05	1	0.000248365	0.0464479	1	0.242918	6.99e-06	1	0.00048129	0.211273	0	0.700969	EC:4.4.1.5	lactoylglutathione lyase
K06268	NA	NA	NA	NA	NA	NA	NA	NA	NA	0.315892	1	0.529772	NA	NA	NA	NA	NA
K07232	7.02e-12	1	1.27e-10	0.000221758	1	0.000818448	0.721979	0	0.882876	0.194433	1	0.400818	0.214171	0	0.701	NA	cation transport protein ChaC
K04022	9.07e-11	1	8.53e-10	0.00108993	1	0.00327208	0.634772	0	0.83496	0.469281	1	0.671544	0.264676	0	0.738248	NA	alcohol dehydrogenase
K11068	0.0354877	1	0.0655785	0.362088	1	0.483234	0.00187746	1	0.0368211	0.292253	1	0.525446	0.241657	1	0.727234	NA	hemolysin III
K00337	3.73e-10	0	2.79e-09	0.867752	0	0.917064	0.0835387	0	0.332363	0.0119754	0	0.0682639	0.167589	1	0.687093	EC:1.6.5.3	NADH dehydrogenase I subunit H
K00054	3.96e-13	1	1.21e-11	4.19e-17	1	3.58e-15	0.0740352	1	0.31116	0.00159755	1	0.0171618	0.0291326	1	0.390169	EC:1.1.1.88	hydroxymethylglutaryl-CoA reductase
K02798	6.59e-07	1	2.57e-06	0.00310791	1	0.00824171	7.78e-05	1	0.00517767	0.0152454	1	0.0815062	0.494691	0	0.855758	EC:2.7.1.69	PTS system, mannitol-specific IIA component
K03657	5.65e-07	1	2.23e-06	0.665347	0	0.761298	0.0984782	1	0.361481	0.673317	1	0.814987	0.726228	1	0.952908	EC:3.6.4.12	DNA helicase II / ATP-dependent DNA helicase PcrA
K02103	0.0904205	1	0.146912	0.104638	0	0.175458	0.180463	1	0.49674	0.855646	0	0.934718	0.510849	0	0.871646	NA	GntR family transcriptional regulator, arabinose operon transcriptional repressor
K11541	0.281404	0	0.3565	0.00602044	0	0.014662	0.308922	0	0.648807	0.462513	1	0.666027	0.653904	1	0.952908	EC:6.3.5.5 2.1.3.2	carbamoyl-phosphate synthase / aspartate carbamoyltransferase
K07272	1.57e-06	1	5.78e-06	0.00820451	1	0.0192525	0.755738	1	0.898632	0.693928	0	0.830447	0.272216	0	0.738513	EC:2.4.1.-	rhamnosyltransferase
K02763	8.95e-11	1	8.48e-10	0.941092	1	0.961059	0.000171821	1	0.0081502	0.699517	0	0.834559	0.30832	1	0.751049	EC:2.7.1.69	PTS system, D-glucosamine-specific IIA component
K01454	0.410862	0	0.485874	0.10161	1	0.171183	0.0182318	0	0.1398	0.584709	0	0.755547	0.965823	1	0.987531	NA	NA
K00528	2.09e-08	1	1.07e-07	0.000927763	0	0.00283728	0.634783	1	0.83496	0.185443	1	0.388724	0.2613	1	0.735938	EC:1.18.1.2	ferredoxin--NADP+ reductase
K10024	0.0768964	1	0.127403	0.0875842	1	0.150837	0.00215745	0	0.0399422	0.54071	0	0.735219	0.133336	0	0.659197	NA	arginine/ornithine transport system permease protein
K07156	1.77e-11	1	2.48e-10	0.000105605	1	0.000437385	0.508325	0	0.769503	0.0900649	1	0.253745	0.224249	0	0.715122	NA	NA
K01669	7.15e-10	1	4.96e-09	0.000769353	1	0.00241339	0.949499	1	0.97983	0.0574667	1	0.198008	0.419979	0	0.831592	EC:4.1.99.3	deoxyribodipyrimidine photo-lyase
K05789	3.87e-09	1	2.3e-08	3.23e-12	1	7.91e-11	0.622856	1	0.831948	0.0847252	1	0.24665	0.624429	0	0.938433	NA	chain length determinant protein (polysaccharide antigen chain regulator)
K02747	3.27e-12	1	6.76e-11	5.94e-05	1	0.00026868	0.0055429	1	0.0697881	0.282471	1	0.512542	0.151612	1	0.668003	NA	PTS system, N-acetylgalactosamine-specific IID component
K10974	5.07e-11	1	5.51e-10	7.5e-05	1	0.000326135	0.830377	1	0.935569	0.0188906	1	0.0941933	0.882858	1	0.957932	NA	cytosine permease
K09020	8.29e-09	1	4.54e-08	0.00137316	1	0.00400892	0.778497	1	0.911349	0.0318467	1	0.135619	0.0667841	0	0.537939	EC:3.-.-.-	putative isochorismatase family protein RutB
K03554	4.19e-10	1	3.07e-09	7.14e-10	1	1.02e-08	0.37425	0	0.675327	0.0599343	1	0.203204	0.162764	0	0.683669	NA	recombination associated protein RdgC
K14596	0.652672	1	0.707181	NA	NA	NA	NA	NA	NA	0.550164	1	0.741772	NA	NA	NA	EC:2.4.1.-	zeaxanthin glucosyltransferase
K06961	0.188449	1	0.261364	0.643209	0	0.744605	0.798221	1	0.917815	0.523981	1	0.722494	0.792055	0	0.952908	NA	ribosomal RNA assembly protein
K14081	0.131707	1	0.192676	0.380355	0	0.501305	0.449311	0	0.729847	0.771386	0	0.876384	0.708121	0	0.952908	NA	methanol corrinoid protein
K04565	1.14e-14	1	6.1e-13	4.06e-10	1	6.11e-09	0.376256	1	0.677549	0.0121599	1	0.0691438	0.860399	0	0.952908	EC:1.15.1.1	Cu/Zn superoxide dismutase
K09683	0.651432	0	0.706281	0.00165418	0	0.00473285	0.602712	0	0.828219	0.6604	1	0.813032	0.279074	1	0.738513	NA	hut operon positive regulatory protein
K00311	0.00698824	0	0.0149884	0.00296774	0	0.00792505	0.00263334	0	0.0435497	0.630472	1	0.792376	0.0148158	0	0.305197	EC:1.5.5.1	electron-transferring-flavoprotein dehydrogenase
K07577	0.172952	1	0.242857	7.64e-10	1	1.09e-08	0.539411	0	0.791592	0.751986	1	0.866333	1	1	1	NA	putative mRNA 3-end processing factor
K00446	0.000706531	1	0.00174847	2.05e-05	1	0.000107604	0.20827	0	0.537041	0.925307	1	0.984193	0.360238	0	0.799665	EC:1.13.11.2	catechol 2,3-dioxygenase
K13581	0.1716	0	0.241267	0.00300964	0	0.00802676	0.0947407	1	0.357189	0.128179	0	0.31489	0.134332	0	0.659197	EC:2.1.1.72	modification methylase
K03548	4.1e-11	1	4.75e-10	1.9e-10	1	3.08e-09	0.448363	0	0.729847	0.120278	1	0.302606	0.2455	0	0.730334	NA	putative permease
K03402	0.97996	1	0.983955	0.0183835	1	0.0390292	0.0734344	1	0.310495	0.033116	0	0.139365	0.189032	0	0.697249	NA	transcriptional regulator of arginine metabolism
K05786	3.79e-08	1	1.83e-07	1.14e-17	1	1.14e-15	0.0529391	1	0.261573	0.00372617	1	0.0308394	0.15898	0	0.681342	NA	chloramphenicol-sensitive protein RarD
K13677	1.04e-09	1	6.88e-09	8.86e-09	1	9.78e-08	0.14063	1	0.439935	0.32773	1	0.531876	0.0644625	1	0.529345	EC:2.4.1.208	1,2-diacylglycerol-3-glucose alpha-1,2-glucosyltransferase
K08287	0.0667861	0	0.112704	NA	NA	NA	NA	NA	NA	0.323673	0	0.529772	0.87232	1	0.952908	NA	NA
K12147	1.26e-10	1	1.11e-09	7.7e-05	1	0.000333001	0.582611	0	0.817716	0.0720781	1	0.225699	0.108497	0	0.646197	NA	acidic protein MsyB
K03646	0.00013709	1	0.000377572	0.000911987	1	0.0027965	0.470891	1	0.745448	0.0721506	1	0.225699	0.460297	0	0.836781	NA	colicin import membrane protein
K10015	7.11e-11	1	7.07e-10	2.99e-05	1	0.000149709	0.750068	0	0.895246	0.11109	1	0.28932	0.122398	0	0.655537	NA	histidine transport system permease protein
K03800	3.26e-06	1	1.13e-05	0.0594485	1	0.108377	0.0777248	0	0.316854	9.97e-09	1	8.58e-06	0.880358	0	0.955889	EC:2.7.7.63	lipoate-protein ligase A
K02737	0.0303904	0	0.0570368	NA	NA	NA	NA	NA	NA	0.665096	1	0.813473	0.87232	1	0.952908	EC:3.4.25.1	20S proteasome subunit beta 5
K02347	0.262628	0	0.340278	0.438916	0	0.558443	0.00237499	0	0.0406819	0.460521	1	0.664643	0.854567	1	0.952908	NA	DNA polymerase (family X)
K04758	0.000147848	1	0.000404458	0.00151575	0	0.00439828	0.466404	1	0.743544	0.394604	1	0.608739	0.747734	0	0.952908	NA	ferrous iron transport protein A
K04749	1.68e-06	1	6.15e-06	0.350784	1	0.472329	0.0601716	1	0.278299	0.00104023	1	0.012723	0.201041	1	0.700969	NA	anti-sigma B factor antagonist
K13630	4.4e-10	1	3.22e-09	8.37e-06	1	4.88e-05	0.882801	1	0.964498	0.0375174	1	0.151079	0.125474	0	0.655537	NA	multiple antibiotic resistance protein MarB
K02655	0.0474186	0	0.0850087	1.92e-07	0	1.62e-06	0.0059117	0	0.0723474	0.324636	1	0.529851	0.805928	0	0.952908	NA	type IV pilus assembly protein PilE
K01191	0.0138135	1	0.0282491	0.625749	0	0.730147	0.0581671	0	0.273368	0.000490988	1	0.00751321	0.0471195	1	0.48707	EC:3.2.1.24	alpha-mannosidase
K13695	0.000921145	1	0.00224734	4.54e-05	1	0.000213689	0.428549	0	0.715691	3.8e-05	1	0.00150345	0.669964	0	0.952908	NA	probable lipoprotein NlpC
K09835	0.372182	0	0.448933	0.137223	0	0.220233	0.045049	0	0.238044	0.350066	1	0.557508	0.285442	1	0.738513	EC:5.-.-.-	carotenoid isomerase
K01963	7.76e-09	1	4.27e-08	0.0616093	1	0.111747	0.19545	0	0.518179	0.739082	1	0.858905	0.857911	1	0.952908	EC:6.4.1.2	acetyl-CoA carboxylase carboxyl transferase subunit beta
K02809	7.28e-16	1	6.7e-14	0.000805276	1	0.00250414	0.000227431	1	0.00986985	0.0907872	1	0.254752	0.352356	1	0.79043	EC:2.7.1.69	PTS system, sucrose-specific IIB component
K07691	0.594989	0	0.653295	0.000454922	0	0.00153177	0.236247	0	0.574791	0.53078	1	0.728513	0.820347	1	0.952908	NA	two-component system, NarL family, competent response regulator ComA
K01738	0.0117931	1	0.0244139	0.0627139	1	0.11332	0.888891	1	0.966268	0.225965	0	0.440916	0.00731069	1	0.222285	EC:2.5.1.47	cysteine synthase A
K14414	0.00178602	1	0.00417727	0.591278	1	0.699039	0.155232	1	0.46222	0.0459058	1	0.169585	0.0622078	1	0.524053	NA	transcriptional regulatory protein RtcR
K07269	1.13e-10	1	1.02e-09	6.81e-05	1	0.000300467	0.607113	0	0.830894	0.0871578	1	0.24862	0.154313	0	0.673881	NA	hypothetical protein
K09906	2.13e-11	1	2.89e-10	7.57e-12	1	1.67e-10	0.563626	0	0.805348	0.403632	1	0.616866	0.0990611	0	0.620967	NA	hypothetical protein
K12581	0.245732	0	0.322625	NA	NA	NA	NA	NA	NA	0.651887	1	0.807646	0.87232	1	0.952908	NA	NA
K09732	0.391149	1	0.46724	NA	NA	NA	0.301031	1	0.641754	0.154293	1	0.354626	0.425684	0	0.835282	NA	hypothetical protein
K00633	0.00092677	1	0.00226027	0.091449	1	0.156645	0.915441	1	0.97983	0.00286903	1	0.0259267	0.98104	1	0.991914	EC:2.3.1.18	galactoside O-acetyltransferase
K12673	0.569695	0	0.63043	NA	NA	NA	NA	NA	NA	0.161543	0	0.361026	0.213718	1	0.700969	EC:2.5.1.66	N2-(2-carboxyethyl)arginine synthase
K11084	2.36e-07	1	1e-06	7.7e-10	1	1.09e-08	0.0872395	0	0.341535	0.0391329	1	0.15465	0.0256769	0	0.381761	NA	2-aminoethylphosphonate transport system ATP-binding protein
K06174	0.233206	1	0.314495	0.000178193	0	0.000679553	0.89466	1	0.97043	0.307622	1	0.529772	0.771174	1	0.952908	NA	ATP-binding cassette, sub-family E, member 1
K13085	0.668902	1	0.721256	NA	NA	NA	0.759011	1	0.900524	0.736125	1	0.857402	0.624649	1	0.938433	EC:3.1.3.78	phosphatidylinositol-4,5-bisphosphate 4-phosphatase
K07246	1.02e-10	1	9.41e-10	9.78e-07	1	7.06e-06	0.530166	0	0.78265	0.000557234	1	0.00816313	0.611043	0	0.932128	EC:1.1.1.93 4.1.1.73 1.1.1.83	tartrate dehydrogenase/decarboxylase / D-malate dehydrogenase
K09920	1.3e-10	1	1.14e-09	0.000155703	1	0.000603427	0.961362	1	0.97983	0.0531267	1	0.187894	0.286259	0	0.738513	NA	hypothetical protein
K07463	0.0327235	1	0.0610921	0.712327	1	0.795052	0.119443	0	0.403795	0.114678	0	0.294764	0.0200503	0	0.344524	NA	archaea-specific RecJ-like exonuclease
K02946	0.535054	1	0.599212	0.0769611	1	0.134894	0.00202454	1	0.0382351	0.0747574	0	0.230018	0.0305662	0	0.401003	NA	small subunit ribosomal protein S10
K01930	0.12254	0	0.187561	NA	NA	NA	NA	NA	NA	0.49834	0	0.70075	0.285186	1	0.738513	EC:6.3.2.17	folylpolyglutamate synthase
K12389	NA	NA	NA	NA	NA	NA	0.346495	1	0.653458	NA	NA	NA	NA	NA	NA	NA	NA
K07138	0.93519	1	0.946018	4.14e-06	0	2.59e-05	0.473272	1	0.748114	0.00018214	1	0.00393172	0.0915339	1	0.606333	NA	NA
K03703	0.649635	1	0.704776	0.475019	0	0.591374	0.868325	0	0.956831	0.00171374	0	0.0181551	0.764599	1	0.952908	NA	excinuclease ABC subunit C
K00466	NA	NA	NA	NA	NA	NA	NA	NA	NA	0.324357	0	0.529772	NA	NA	NA	NA	NA
K08850	0.0705576	0	0.118172	NA	NA	NA	0.346495	1	0.653458	0.425525	0	0.632183	0.285186	1	0.738513	EC:2.7.11.1	aurora kinase, other
K00112	0.183931	1	0.255843	0.20407	1	0.30393	0.398762	0	0.692009	0.0633902	1	0.210465	0.492691	1	0.853391	EC:1.1.5.3	glycerol-3-phosphate dehydrogenase subunit B
K09500	0.0715035	0	0.119438	NA	NA	NA	0.947498	1	0.97983	0.798522	1	0.895395	0.180466	1	0.69674	NA	T-complex protein 1 subunit theta
K13794	2.97e-11	1	3.74e-10	0.00053746	1	0.00177235	0.380289	0	0.680804	0.00137915	1	0.0154923	0.325166	0	0.765296	NA	LysR family transcriptional regulator, regulatory protein for tcuABC
K09770	3.99e-05	0	0.000117163	5.92e-05	0	0.00026777	0.468687	0	0.744618	2.15e-07	0	5.49e-05	0.26672	0	0.738513	NA	hypothetical protein
K00754	0.0392193	0	0.0718015	0.733913	1	0.815648	0.66427	1	0.852582	0.273386	0	0.502278	0.658459	0	0.952908	NA	NA
K00015	0.00561485	1	0.0122136	0.296752	1	0.412423	0.00541727	0	0.0687723	0.00119753	1	0.0141932	0.933079	1	0.975873	EC:1.1.1.26	glyoxylate reductase
K05546	0.473593	0	0.541983	NA	NA	NA	NA	NA	NA	0.315892	1	0.529772	NA	NA	NA	EC:3.2.1.84	alpha 1,3-glucosidase
K01938	0.0254351	1	0.0490782	0.0198992	0	0.0418285	0.559862	1	0.804211	0.816862	1	0.907829	0.0827598	1	0.580092	EC:6.3.4.3	formate--tetrahydrofolate ligase
K06154	0.516329	1	0.582971	NA	NA	NA	0.947498	1	0.97983	0.550164	1	0.741772	0.718697	1	0.952908	NA	Lrp/AsnC family transcriptional regulator, involved in the regulation of lysine biosynthesis
K08138	1.05e-07	0	4.72e-07	0.417426	1	0.536945	0.354552	0	0.660628	0.754618	1	0.867061	0.0822	1	0.57978	NA	MFS transporter, SP family, xylose:H+ symportor
K00568	8.14e-08	1	3.7e-07	8.59e-05	1	0.000365146	0.156317	0	0.465	0.0154274	1	0.0819175	0.793767	0	0.952908	EC:2.1.1.- 2.1.1.64	3-demethylubiquinone-9 3-methyltransferase
K07235	7.54e-12	1	1.34e-10	4.57e-09	1	5.45e-08	0.683304	0	0.862813	0.203138	1	0.410942	0.21243	0	0.700969	EC:2.8.1.-	tRNA 2-thiouridine synthesizing protein D
K06608	0.0273994	1	0.0525454	0.0437069	0	0.083091	0.0388463	1	0.217475	0.193454	1	0.399677	0.289168	0	0.738513	NA	DeoR family transcriptional regulator, myo-inositol catabolism operon repressor
K09929	0.696449	0	0.74676	2.01e-15	1	1.07e-13	0.0127708	0	0.113582	0.000222998	0	0.00458378	0.0150308	0	0.305197	NA	hypothetical protein
K12240	0.00830023	1	0.0176055	1.49e-05	0	8.18e-05	0.274079	1	0.61935	0.523664	0	0.722452	0.486707	0	0.851509	NA	pyochelin synthetase
K00175	2.53e-11	0	3.27e-10	0.242186	0	0.349431	0.0452335	0	0.238531	0.247339	0	0.469842	0.506784	1	0.868621	EC:1.2.7.3	2-oxoglutarate ferredoxin oxidoreductase subunit beta
K06331	2.58e-09	0	1.58e-08	0.000710589	0	0.00225249	0.836192	1	0.938147	0.000159326	0	0.00362107	0.425485	0	0.835282	NA	spore coat protein I
K02315	4.95e-06	1	1.67e-05	0.00100932	0	0.00305893	0.880067	1	0.963695	0.277187	0	0.506827	0.447902	1	0.83656	NA	DNA replication protein DnaC
K01784	7.29e-05	0	0.000205924	0.519968	1	0.632352	0.310006	0	0.648807	0.310943	0	0.529772	0.656168	0	0.952908	EC:5.1.3.2	UDP-glucose 4-epimerase
K14548	0.0520757	0	0.092279	NA	NA	NA	0.346495	1	0.653458	0.327334	0	0.53186	0.275567	1	0.738513	NA	NA
K13008	0.249246	1	0.325643	0.174216	1	0.267424	0.831562	1	0.936086	0.758187	0	0.868856	0.191143	1	0.697531	NA	O-antigen polymerase
K00634	7.23e-06	0	2.39e-05	0.00378229	0	0.00978544	0.0954789	0	0.358867	0.658407	0	0.812362	0.0481867	1	0.492819	EC:2.3.1.19	phosphate butyryltransferase
K01358	5.35e-05	1	0.000153856	0.0782866	0	0.136799	0.661567	1	0.851341	0.764482	1	0.871704	0.796211	0	0.952908	EC:3.4.21.92	ATP-dependent Clp protease, protease subunit
K01035	0.165289	1	0.233394	0.00320868	0	0.00846972	0.00586858	0	0.0721081	0.00782106	1	0.0510966	0.336192	1	0.776624	EC:2.8.3.8	acetate CoA-transferase beta subunit
K11788	0.00145454	0	0.00344634	3.96e-06	0	2.49e-05	0.247082	0	0.589183	0.525912	1	0.724286	0.0107618	0	0.262245	EC:6.3.4.13 6.3.3.1	phosphoribosylamine--glycine ligase / phosphoribosylformylglycinamidine cyclo-ligase
K01869	0.994225	1	0.995668	0.62296	1	0.727633	0.130863	0	0.423008	0.00225987	0	0.0219656	0.434745	1	0.83656	EC:6.1.1.4	leucyl-tRNA synthetase
K02777	3.7e-20	1	2.59e-17	1.29e-07	1	1.13e-06	0.000398426	1	0.0144967	0.254019	1	0.478861	0.63118	1	0.941748	EC:2.7.1.69	PTS system, glucose-specific IIA component
K02536	9.29e-08	0	4.2e-07	0.0143473	1	0.031343	0.621565	1	0.831948	0.53367	0	0.730535	0.786446	0	0.952908	EC:2.3.1.-	UDP-3-O-[3-hydroxymyristoyl] glucosamine N-acyltransferase
K05297	0.0623945	0	0.10686	0.557709	0	0.668177	0.350692	1	0.657642	0.186161	0	0.388927	0.000433338	0	0.0722015	EC:1.18.1.1	rubredoxin-NAD+ reductase
K00492	2.7e-10	1	2.12e-09	6.96e-05	1	0.000305765	0.983652	1	0.991266	0.368758	1	0.580537	0.246791	0	0.731894	NA	NA
K00209	0.249799	0	0.326105	NA	NA	NA	NA	NA	NA	0.315892	1	0.529772	NA	NA	NA	EC:1.3.1.10	enoyl-[acyl-carrier-protein] reductase (NADPH2, B-specific)
K01595	4.11e-14	1	1.82e-12	3.15e-17	1	2.82e-15	0.0205898	1	0.150166	0.0130019	1	0.0724362	0.845488	1	0.952908	EC:4.1.1.31	phosphoenolpyruvate carboxylase
K02918	0.0612234	0	0.104985	NA	NA	NA	NA	NA	NA	0.996724	1	0.99971	0.859014	1	0.952908	NA	NA
K09568	0.444475	1	0.51952	0.486262	1	0.6008	0.396403	0	0.688988	0.971573	1	0.99971	0.78897	0	0.952908	EC:5.2.1.8	FK506-binding protein 1
K01133	0.126725	0	0.187561	0.0361076	0	0.0707333	0.00153191	0	0.0318835	0.0747574	1	0.230018	0.833104	1	0.952908	EC:3.1.6.6	choline-sulfatase
K00614	4.29e-17	1	7.23e-15	3.84e-09	1	4.67e-08	3.71e-07	1	0.000251932	0.00448092	1	0.0344756	0.771861	1	0.952908	NA	NA
K10763	3.53e-05	1	0.000104777	1.2e-09	1	1.65e-08	0.424216	0	0.712906	0.0841878	1	0.245956	0.476846	0	0.846859	NA	DnaA-homolog protein
K10573	0.473593	0	0.541983	NA	NA	NA	NA	NA	NA	0.996724	1	0.99971	0.87232	1	0.952908	NA	NA
K12733	0.0616205	0	0.105613	0.00143548	1	0.00417595	0.0280547	1	0.179712	0.00191981	1	0.019556	0.210102	0	0.700969	EC:5.2.1.8	peptidyl-prolyl cis-trans isomerase-like 1
K02930	0.188884	1	0.261793	0.856116	1	0.910647	0.266746	0	0.610074	0.842536	1	0.926346	0.532714	0	0.887208	NA	large subunit ribosomal protein L4e
K11742	7.74e-05	1	0.000218342	0.249337	1	0.357855	0.0270284	1	0.17557	0.0162713	1	0.0845683	0.00652066	0	0.212634	NA	spermidine export protein MdtI
K04034	5.7e-09	1	3.21e-08	0.145593	1	0.231614	0.000123452	1	0.006685	0.888807	1	0.958844	0.334602	1	0.77534	EC:4.-.-.-	anaerobic magnesium-protoporphyrin IX monomethyl ester cyclase
K13774	0.0028483	0	0.00645403	0.0855625	0	0.147844	0.09873	0	0.36205	0.882156	1	0.953764	0.412257	1	0.826412	NA	citronellol/citronellal dehydrogenase
K03636	3.96e-08	1	1.9e-07	2.95e-07	1	2.41e-06	0.0693397	0	0.302416	0.100672	1	0.271327	0.602186	0	0.930149	NA	molybdopterin synthase sulfur carrier subunit
K02667	0.000314479	0	0.000819687	0.894182	1	0.931589	0.180463	0	0.49674	0.0279768	1	0.123492	0.294974	1	0.740175	NA	two-component system, NtrC family, response regulator PilR
K02569	1.31e-05	1	4.11e-05	2.98e-07	1	2.43e-06	0.921355	1	0.97983	0.186514	1	0.389442	0.561994	1	0.904273	NA	cytochrome c-type protein NapC
K10591	0.0612234	0	0.104985	NA	NA	NA	NA	NA	NA	0.979096	1	0.99971	0.87232	1	0.952908	NA	NA
K00737	0.530679	1	0.595278	0.162833	0	0.253522	0.00821524	0	0.0883464	0.277622	1	0.507439	0.0805163	0	0.575278	EC:2.4.1.144	beta-1,4-mannosyl-glycoprotein beta-1,4-N-acetylglucosaminyltransferase
K00145	0.853073	0	0.88116	0.433447	1	0.553575	0.738805	1	0.892195	0.123797	0	0.308083	0.345832	1	0.785189	EC:1.2.1.38 1.2.1.-	N-acetyl-gamma-glutamyl-phosphate/N-acetyl-gamma-aminoadipyl-phosphate reductase
K04706	0.0612234	0	0.104985	NA	NA	NA	NA	NA	NA	0.320827	0	0.529772	0.87232	1	0.952908	NA	protein inhibitor of activated STAT
K03833	2.47e-20	1	2.38e-17	3.8e-05	1	0.000183534	0.000355718	1	0.0133536	0.00661078	1	0.0453857	0.608823	1	0.932128	NA	selenocysteine-specific elongation factor
K01860	0.0210605	1	0.0413893	0.677975	0	0.771027	0.110983	0	0.38673	0.107501	0	0.283088	0.227699	0	0.716591	EC:5.5.1.7	chloromuconate cycloisomerase
K13543	0.0224552	0	0.0437936	0.0127777	0	0.0283965	0.0616541	0	0.283284	0.596473	1	0.76629	0.899038	1	0.963635	NA	NA
K06866	1.16e-09	1	7.59e-09	4.77e-13	1	1.43e-11	0.366241	0	0.669255	0.459598	1	0.66419	0.0420407	0	0.471796	NA	autonomous glycyl radical cofactor
K03943	0.0661834	0	0.111929	NA	NA	NA	NA	NA	NA	0.105502	0	0.27974	0.87232	1	0.952908	EC:1.6.5.3 1.6.99.3	NADH dehydrogenase (ubiquinone) flavoprotein 2
K13637	4.71e-11	1	5.25e-10	0.00403851	1	0.0103317	0.979194	1	0.989381	0.0896593	1	0.253134	0.0751972	0	0.563358	NA	GntR family transcriptional regulator, uxuAB operon transcriptional repressor
K03785	2.17e-13	1	7.18e-12	2.22e-06	1	1.48e-05	0.00381726	1	0.0545744	0.417784	0	0.628831	0.928041	1	0.973621	EC:4.2.1.10	3-dehydroquinate dehydratase I
K00254	0.015348	0	0.031086	NA	NA	NA	NA	NA	NA	0.990489	1	0.99971	0.87232	1	0.952908	NA	NA
K10873	0.12676	0	0.187561	NA	NA	NA	NA	NA	NA	0.323673	0	0.529772	0.87232	1	0.952908	NA	DNA repair and recombination protein RAD52
K13115	0.24776	0	0.324389	NA	NA	NA	NA	NA	NA	0.648133	1	0.804587	0.87232	1	0.952908	NA	coiled-coil domain-containing protein 130
K11261	1.24e-05	1	3.93e-05	0.860006	1	0.911927	0.0180859	1	0.138856	0.823577	1	0.912788	0.642488	1	0.94566	EC:1.2.99.5	formylmethanofuran dehydrogenase subunit E
K14082	0.179084	1	0.250109	0.380615	1	0.501532	1.64e-06	1	0.00083832	0.998438	1	1	0.0929475	1	0.610307	EC:2.1.1.-	methylcobamide:CoM methyltransferase
K11957	0.0741542	1	0.123418	0.0352813	0	0.0692806	0.0175482	0	0.136613	0.00780014	1	0.0510568	0.904956	1	0.965639	NA	neutral amino acid transport system ATP-binding protein
K07288	0.565236	0	0.626105	6.03e-08	1	5.71e-07	0.0529644	0	0.261573	0.638628	0	0.7984	0.0568322	0	0.512525	NA	uncharacterized membrane protein
K01134	0.000190232	0	0.000511287	0.861554	1	0.912871	0.118964	0	0.402621	0.233502	1	0.452165	0.339386	1	0.779997	EC:3.1.6.8	arylsulfatase A
K12852	0.12676	0	0.187561	NA	NA	NA	NA	NA	NA	0.427267	0	0.632688	0.87232	1	0.952908	NA	116 kDa U5 small nuclear ribonucleoprotein component
K00982	1.6e-05	1	4.98e-05	6.43e-08	1	6.03e-07	0.691537	1	0.867292	0.0233421	1	0.108824	0.259957	0	0.735938	EC:2.7.7.42	glutamate-ammonia-ligase adenylyltransferase
K05944	0.00107566	0	0.00259587	0.643917	0	0.744927	0.199924	0	0.526021	0.306783	0	0.529772	0.817058	1	0.952908	NA	NA
K02970	0.00119032	0	0.00285462	0.446281	1	0.565678	0.00956664	1	0.0973787	0.0644741	0	0.212127	0.00102195	0	0.114969	NA	small subunit ribosomal protein S21
K08587	0.00207181	1	0.00479533	2.42e-06	1	1.59e-05	0.121565	1	0.407369	0.888943	1	0.958844	0.129367	1	0.655537	EC:3.4.22.8	clostripain
K10300	NA	NA	NA	NA	NA	NA	0.947498	1	0.97983	0.554654	1	0.745384	NA	NA	NA	EC:3.6.4.12	F-box protein, helicase, 18
K14655	0.243715	0	0.322122	NA	NA	NA	NA	NA	NA	0.421736	0	0.630497	0.87232	1	0.952908	NA	NA
K11902	0.0335631	1	0.0625412	0.871899	1	0.919918	0.524513	1	0.778842	0.968937	1	0.99971	0.603065	1	0.93058	NA	type VI secretion system protein ImpA
K07562	0.286509	1	0.360855	0.49352	0	0.607932	0.263042	0	0.607378	0.419773	0	0.629552	0.686175	0	0.952908	NA	nonsense-mediated mRNA decay protein 3
K11688	9.43e-06	1	3.05e-05	0.486053	0	0.600671	0.0947407	1	0.357189	0.0288349	1	0.125908	0.405523	1	0.82102	NA	C4-dicarboxylate-binding protein DctP
K02192	1.53e-12	1	3.74e-11	1.01e-07	1	9.05e-07	0.0842032	1	0.332853	0.039145	1	0.15465	0.552418	0	0.896998	NA	bacterioferritin-associated ferredoxin
K06992	0.537506	0	0.60147	NA	NA	NA	NA	NA	NA	0.324357	0	0.529772	NA	NA	NA	NA	NA
K09151	0.00444946	0	0.00980241	6.21e-08	0	5.86e-07	0.372017	0	0.672909	0.101727	1	0.273097	0.770243	1	0.952908	NA	hypothetical protein
K14163	0.142037	0	0.205006	NA	NA	NA	0.947498	1	0.97983	0.380937	0	0.592833	0.275567	1	0.738513	NA	NA
K07682	0.779117	1	0.818239	NA	NA	NA	0.178563	0	0.493814	0.996724	1	0.99971	0.134627	0	0.659197	EC:2.7.13.3	two-component system, NarL family, sensor histidine kinase DevS
K10794	1.12e-12	1	2.86e-11	0.000188216	1	0.000711149	1.47e-08	1	3e-05	0.0177192	1	0.0897165	0.227929	1	0.716591	EC:1.21.4.1	D-proline reductase (dithiol) PrdB
K00584	0.0572563	1	0.100224	0.616766	1	0.722609	0.444371	0	0.727423	0.636646	0	0.796841	0.266912	0	0.738513	EC:2.1.1.86	tetrahydromethanopterin S-methyltransferase subunit H
K06164	8.6e-07	1	3.3e-06	0.354868	1	0.47615	0.618936	0	0.831948	0.0794513	1	0.238006	0.52521	0	0.881869	NA	PhnI protein
K06874	0.126218	0	0.187561	0.350648	0	0.472329	0.358944	0	0.663759	0.838983	1	0.923766	0.727264	1	0.952908	NA	NA
K01952	0.000224322	1	0.000597095	0.00478909	1	0.0120157	0.350692	1	0.657642	0.0583376	0	0.200255	0.000167958	1	0.0416774	EC:6.3.5.3	phosphoribosylformylglycinamidine synthase
K11690	0.000109784	1	0.000305043	0.0910712	0	0.156091	0.653484	1	0.846218	0.20248	1	0.410323	0.781576	0	0.952908	NA	C4-dicarboxylate transporter, DctM subunit
K02982	0.0352648	1	0.0652192	0.00233794	1	0.00643214	0.0210007	1	0.150826	0.0129233	0	0.0722319	0.312856	0	0.756638	NA	small subunit ribosomal protein S3
K01552	0.0329615	1	0.0615198	0.714706	0	0.796776	0.426379	0	0.714603	0.0171577	0	0.0876469	0.000408169	1	0.0722015	NA	NA
K04082	3.52e-07	1	1.45e-06	1.34e-07	1	1.17e-06	0.366291	0	0.669255	0.0528262	1	0.187216	0.290611	0	0.738513	NA	molecular chaperone HscB
K05541	1.2e-09	1	7.87e-09	4.93e-09	1	5.83e-08	0.0231642	0	0.158371	0.20984	1	0.419315	0.170535	0	0.689289	EC:1.-.-.-	tRNA-dihydrouridine synthase C
K03779	3.99e-06	1	1.37e-05	4.7e-05	1	0.000219965	0.00246994	1	0.0415208	0.612231	1	0.77797	0.825693	0	0.952908	EC:4.2.1.32	L(+)-tartrate dehydratase alpha subunit
K11393	0.0986318	0	0.158115	NA	NA	NA	0.346495	1	0.653458	0.541128	0	0.735387	0.45199	1	0.83656	EC:2.1.1.-	methyltransferase
K08073	0.0697164	1	0.117076	0.0113334	1	0.0255381	0.156072	0	0.464495	0.00089385	1	0.0113353	0.627406	1	0.939647	EC:3.1.3.32 2.7.1.78	bifunctional polynucleotide phosphatase/kinase
K03473	0.000423907	0	0.00108123	0.0560715	0	0.102909	0.165209	0	0.479107	0.463841	1	0.666529	0.416341	1	0.828504	EC:1.1.1.290	erythronate-4-phosphate dehydrogenase
K09992	0.660008	1	0.713785	5.56e-06	0	3.36e-05	0.0112284	0	0.106114	0.0107225	1	0.0628919	0.633358	1	0.942196	NA	hypothetical protein
K07166	1.23e-05	1	3.9e-05	0.0391874	0	0.0756794	0.113766	1	0.393295	0.790138	0	0.888744	0.0909266	0	0.604497	NA	ACT domain-containing protein
K05929	0.154515	0	0.220662	0.145437	0	0.231471	0.731951	1	0.889712	0.533776	0	0.730535	0.238679	1	0.725417	EC:2.1.1.103	phosphoethanolamine N-methyltransferase
K01478	9.53e-11	1	8.87e-10	0.203369	0	0.303122	0.868325	1	0.956831	8.22e-06	1	0.000533765	0.117127	1	0.65124	EC:3.5.3.6	arginine deiminase
K04796	0.457148	1	0.531991	0.905738	1	0.940203	0.259373	0	0.605244	0.507502	1	0.708569	0.707248	0	0.952908	NA	small nuclear ribonucleoprotein
K10245	0.0303904	0	0.0570368	NA	NA	NA	NA	NA	NA	0.180968	0	0.384495	0.859014	1	0.952908	EC:2.3.1.-	fatty acid elongase 2
K06211	1.35e-11	1	2.07e-10	2.39e-12	1	6.01e-11	0.0954789	0	0.358867	0.0723254	1	0.22607	0.0279826	0	0.389885	NA	HipB family transcriptional regulator, involved in the regulation of NAD biosynthesis
K12083	0.57175	0	0.6319	0.293512	0	0.409259	0.118425	1	0.40258	0.0818845	0	0.240828	0.0646787	1	0.530475	NA	NA
K00380	6.79e-07	1	2.65e-06	1.56e-05	1	8.49e-05	0.0977212	0	0.360215	0.0863418	1	0.247012	0.113108	0	0.650016	EC:1.8.1.2	sulfite reductase (NADPH) flavoprotein alpha-component
K07556	0.803627	1	0.838747	0.0385253	0	0.0745768	0.875317	1	0.961764	0.665096	1	0.813473	0.532405	0	0.887208	NA	ATP synthase mitochondrial F1 complex assembly factor 2
K14824	0.0301426	0	0.0570368	NA	NA	NA	0.346495	1	0.653458	0.558478	0	0.746829	0.180466	1	0.69674	NA	ribosome biogenesis protein ERB1
K10395	0.0655851	0	0.111412	NA	NA	NA	NA	NA	NA	0.66889	1	0.813633	0.87232	1	0.952908	NA	kinesin family member 4/7/21/27
K05839	1.94e-10	1	1.6e-09	0.000100704	1	0.000420432	0.57245	0	0.809741	0.0365767	1	0.148332	0.0578934	0	0.512525	NA	haemolysin expression modulating protein
K01769	0.525822	0	0.591079	NA	NA	NA	0.346495	1	0.653458	0.570509	1	0.74943	0.383944	1	0.800333	EC:4.6.1.2	guanylate cyclase, other
K07548	0.0280239	1	0.0536387	0.0521054	0	0.0966201	0.180687	0	0.497008	0.846851	1	0.928569	0.862882	0	0.952908	EC:1.1.1.35	2-[hydroxy(phenyl)methyl]-succinyl-CoA dehydrogenase BbsD subunit
K03056	0.404793	1	0.479718	0.664519	0	0.76112	0.555013	0	0.800595	0.752555	1	0.866333	0.543689	0	0.8923	EC:2.7.7.6	DNA-directed RNA polymerase subunit L
K02707	0.10157	1	0.161902	0.47228	1	0.589605	0.85937	1	0.951775	0.41421	0	0.626555	0.0332145	1	0.418279	NA	photosystem II cytochrome b559 subunit alpha
K07120	0.000907219	1	0.00221415	0.839929	0	0.899273	0.778497	1	0.911349	0.00032346	1	0.005682	0.709648	0	0.952908	NA	NA
K03589	4.87e-06	0	1.65e-05	0.000181749	1	0.000689442	0.0243167	1	0.16333	0.00964111	0	0.058751	0.314377	0	0.757333	NA	cell division protein FtsQ
K06208	0.571457	0	0.63188	0.000173905	0	0.000664528	0.00115906	1	0.0268471	0.127321	0	0.313231	0.0633252	0	0.526677	EC:5.4.99.5	chorismate mutase
K05597	0.700547	0	0.750445	0.247071	0	0.355048	0.109629	0	0.383325	0.0907382	0	0.254752	0.438653	0	0.83656	NA	NA
K11008	0.090032	1	0.146384	0.0463797	1	0.0874467	0.340986	1	0.653458	0.197676	1	0.404395	0.714372	0	0.952908	NA	cytotoxic necrotizing factor 1
K12400	0.125657	0	0.187561	NA	NA	NA	NA	NA	NA	0.427267	0	0.632688	0.859014	1	0.952908	NA	AP-4 complex subunit epsilon-1
K01639	0.0291141	1	0.0554945	0.00801545	1	0.0188707	0.306469	1	0.646203	0.592676	1	0.762977	0.738151	1	0.952908	EC:4.1.3.3	N-acetylneuraminate lyase
K01867	0.00110443	1	0.00266159	0.563017	1	0.67341	0.0567005	0	0.27	0.0586252	0	0.200842	0.182709	0	0.697249	EC:6.1.1.2	tryptophanyl-tRNA synthetase
K07714	4.45e-06	0	1.51e-05	0.0497957	1	0.0931515	0.290881	0	0.639333	0.309913	1	0.529772	0.960827	1	0.98655	NA	two-component system, NtrC family, response regulator AtoC
K02122	1.86e-09	1	1.18e-08	0.000708044	0	0.00224567	0.0134399	1	0.115993	0.0152454	1	0.0815062	0.111318	1	0.649433	EC:3.6.3.14	V-type H+-transporting ATPase subunit F
K00830	0.0635538	0	0.108603	1.35e-05	0	7.51e-05	0.882961	0	0.964498	0.548803	1	0.741772	0.172477	0	0.691107	EC:2.6.1.44 2.6.1.45 2.6.1.51	alanine-glyoxylate transaminase / serine-glyoxylate transaminase / serine-pyruvate transaminase
K11106	2.23e-11	1	2.98e-10	9.74e-05	1	0.000408383	0.567369	0	0.805587	0.0773176	1	0.234748	0.325935	0	0.766563	NA	L-tartrate/succinate antiporter
K01483	2.79e-10	1	2.18e-09	0.0429926	1	0.0820051	0.952461	1	0.97983	0.141831	1	0.337008	0.768216	0	0.952908	EC:3.5.3.19	ureidoglycolate hydrolase
K03935	0.628671	1	0.684722	0.663735	1	0.760886	0.870645	1	0.959026	0.373977	0	0.586481	0.957713	1	0.985307	EC:1.6.5.3 1.6.99.3	NADH dehydrogenase (ubiquinone) Fe-S protein 2
K01805	0.463738	0	0.538479	0.519968	0	0.632352	0.525295	0	0.778842	0.000834913	1	0.0108681	0.244215	1	0.730048	EC:5.3.1.5	xylose isomerase
K13021	0.000548735	1	0.00137523	1.48e-13	1	5.24e-12	0.0665312	1	0.295861	0.0295534	1	0.128073	0.000213326	0	0.0464501	NA	MFS transporter, ACS family, tartrate transporter
K05827	0.99748	1	0.998203	0.000976045	0	0.00296909	0.0485984	0	0.248225	0.0507384	1	0.182097	0.741907	1	0.952908	NA	lysine biosynthesis protein LysX
K05814	2.21e-11	1	2.97e-10	0.015568	1	0.0337522	0.214064	1	0.54349	9.7e-05	1	0.00258815	0.615493	1	0.934075	NA	sn-glycerol 3-phosphate transport system permease protein
K03117	1.83e-10	1	1.52e-09	1.06e-06	1	7.61e-06	0.126181	0	0.415334	0.0412442	1	0.159556	0.750136	1	0.952908	NA	sec-independent protein translocase protein TatB
K10209	2.76e-06	1	9.74e-06	0.714405	1	0.79675	0.0102095	1	0.100057	0.43163	0	0.635357	0.0713701	1	0.5512	EC:1.14.99.-	dehydrosqualene desaturase
K14846	0.0294273	0	0.0560141	NA	NA	NA	0.301031	1	0.641754	0.4931	0	0.695721	0.285186	1	0.738513	NA	NA
K02686	5.72e-06	1	1.92e-05	3.17e-09	1	3.93e-08	0.146753	0	0.449215	0.0740558	1	0.228882	0.232855	0	0.720666	NA	primosomal replication protein N
K00151	3.59e-09	1	2.15e-08	0.0141828	1	0.0310254	0.210646	0	0.539927	0.591819	1	0.762302	0.0631011	0	0.525848	EC:1.2.1.60	5-carboxymethyl-2-hydroxymuconic-semialdehyde dehydrogenase
K01218	5.36e-13	0	1.59e-11	0.460525	0	0.579373	0.00319048	0	0.0492994	0.242519	0	0.464144	0.0165226	1	0.31865	EC:3.2.1.78	mannan endo-1,4-beta-mannosidase
K12976	0.0680686	0	0.1147	0.00197843	0	0.00555239	0.135567	0	0.432706	0.380658	1	0.592833	0.80716	1	0.952908	EC:3.1.-.-	lipid A 3-O-deacylase
K01976	0.0047432	1	0.0104066	0.000455146	0	0.00153177	0.272558	0	0.616803	0.000363451	1	0.00608935	0.552418	1	0.896998	NA	NA
K03855	1.47e-08	1	7.68e-08	1.79e-13	1	6.23e-12	0.310006	1	0.648807	0.00457276	1	0.0350256	0.835578	0	0.952908	NA	ferredoxin like protein
K01053	4.03e-06	1	1.38e-05	0.0245571	1	0.0503807	0.0280609	0	0.179712	0.00418273	1	0.0331746	0.935594	1	0.976994	EC:3.1.1.17	gluconolactonase
K11472	2.91e-10	1	2.25e-09	0.012388	1	0.0276319	0.324332	1	0.653458	0.185747	1	0.388766	0.889095	1	0.959945	NA	glycolate oxidase FAD binding subunit
K09748	0.807928	0	0.84209	0.722073	1	0.80405	0.100006	1	0.363598	0.0298783	0	0.128992	0.0150149	0	0.305197	NA	ribosome maturation factor RimP
K12953	0.335992	0	0.413151	0.00385246	0	0.00993099	0.991875	1	0.995497	0.246635	1	0.469183	0.944571	1	0.980547	EC:3.6.3.-	cation-transporting ATPase F
K08496	0.282483	0	0.3565	NA	NA	NA	NA	NA	NA	NA	NA	NA	NA	NA	NA	NA	golgi SNAP receptor complex member 2
K13038	0.302669	0	0.378652	0.080651	1	0.140331	0.559862	1	0.804211	0.00446577	0	0.0344359	0.331437	1	0.772248	EC:4.1.1.36 6.3.2.5	phosphopantothenoylcysteine decarboxylase / phosphopantothenate--cysteine ligase
K11015	0.0376834	1	0.0692836	NA	NA	NA	0.632797	1	0.834861	0.530316	1	0.728167	0.272216	1	0.738513	NA	cytolethal distending toxin subunit C
K08368	2.32e-09	1	1.44e-08	3.93e-05	1	0.000189276	0.0520321	1	0.258219	0.00982397	1	0.0593402	0.127071	1	0.655537	NA	MFS transporter, putative metabolite transport protein
K01730	0.0312528	0	0.0585523	0.213344	1	0.314148	0.100777	0	0.364668	0.361328	1	0.570928	0.649313	1	0.949289	EC:4.2.2.6	oligogalacturonide lyase
K03423	0.00255081	1	0.00582199	0.0447456	0	0.0848124	0.364318	1	0.668845	0.735824	0	0.857341	0.872864	1	0.952908	NA	NA
K13730	0.0223643	1	0.0436294	0.000142734	0	0.000563459	0.460719	0	0.73935	0.0885296	1	0.251284	0.726228	1	0.952908	NA	internalin A
K00825	0.660961	1	0.713809	NA	NA	NA	0.178563	0	0.493814	0.996724	1	0.99971	0.448912	0	0.83656	EC:2.6.1.7 2.6.1.39	kynurenine/2-aminoadipate aminotransferase
K09787	2.26e-07	1	9.62e-07	0.1992	0	0.297994	0.245843	1	0.587164	0.837047	1	0.922078	0.255957	0	0.735938	NA	hypothetical protein
K12844	0.12676	0	0.187561	NA	NA	NA	NA	NA	NA	0.180968	0	0.384495	0.718697	1	0.952908	NA	U4/U6 small nuclear ribonucleoprotein PRP31
K06869	NA	NA	NA	NA	NA	NA	NA	NA	NA	0.154293	1	0.354626	NA	NA	NA	NA	NA
K04445	0.127178	0	0.187561	NA	NA	NA	NA	NA	NA	NA	NA	NA	0.87232	1	0.952908	NA	NA
K14048	0.00755032	1	0.0161338	0.0024795	0	0.00676965	7.78e-05	1	0.00517767	0.570842	1	0.74943	0.191175	1	0.697531	EC:3.5.1.5	urease subunit gamma/beta
K07678	0.0191798	0	0.0380618	0.62296	1	0.727633	0.510823	0	0.769503	0.522375	1	0.721291	0.412716	1	0.826412	EC:2.7.13.3	two-component system, NarL family, sensor histidine kinase BarA
K01893	0.298693	0	0.374492	0.975633	1	0.981804	0.807213	1	0.922723	0.000116307	0	0.00286031	0.00254249	1	0.169919	EC:6.1.1.22	asparaginyl-tRNA synthetase
K10810	0.282167	1	0.3565	0.00572865	0	0.014035	0.285613	1	0.635483	0.319669	1	0.529772	0.315877	0	0.757765	NA	NA
K01159	0.000856062	0	0.00209671	0.221426	0	0.324297	0.107929	0	0.379116	0.503599	1	0.704992	0.63118	1	0.941748	EC:3.1.22.4	crossover junction endodeoxyribonuclease RuvC
K00098	0.00039675	1	0.00101572	0.474772	0	0.591374	0.187842	1	0.508597	0.00127656	1	0.0147534	0.0610996	1	0.523312	EC:1.1.1.264	L-idonate 5-dehydrogenase
K12296	7.02e-11	1	7.01e-10	2.36e-18	1	3.23e-16	0.0167865	1	0.133222	0.504853	1	0.706339	0.948141	1	0.981337	NA	competence protein ComX
K11837	0.127178	0	0.187561	NA	NA	NA	NA	NA	NA	0.161543	0	0.361026	0.87232	1	0.952908	EC:3.1.2.15	ubiquitin carboxyl-terminal hydrolase 6/32
K07069	2.83e-06	1	9.99e-06	0.868719	1	0.917915	0.097483	1	0.360215	3.85e-05	1	0.00151633	0.90914	1	0.966415	NA	NA
K01918	2.64e-06	0	9.35e-06	0.466534	0	0.585262	0.0992397	1	0.362147	1.67e-05	0	0.000870819	0.554539	0	0.899144	EC:6.3.2.1	pantoate--beta-alanine ligase
K05834	0.00875936	1	0.0184828	0.818424	0	0.882794	0.148839	0	0.451	0.0119754	1	0.0682639	0.0542271	0	0.510506	NA	homoserine/homoserine lactone efflux protein
K11635	0.000307342	1	0.00080169	0.00486304	0	0.0121959	1.18e-08	1	3e-05	0.256273	1	0.481368	0.892871	0	0.961302	NA	putative ABC transport system ATP-binding protein
K01415	0.0973578	1	0.15671	0.35762	1	0.479281	0.193429	0	0.51612	0.0605698	0	0.204553	0.45199	1	0.83656	EC:3.4.24.71	endothelin-converting enzyme
K00166	0.00112009	1	0.00269651	0.170756	1	0.263139	0.662505	0	0.85237	0.00808559	1	0.0522302	0.277507	1	0.738513	EC:1.2.4.4	2-oxoisovalerate dehydrogenase E1 component, alpha subunit
K06955	0.381119	0	0.45761	NA	NA	NA	0.0754299	1	0.313474	0.309605	1	0.529772	0.59808	1	0.927842	NA	NA
K03287	7.99e-12	0	1.4e-10	0.24698	0	0.355006	0.569937	0	0.80784	0.215787	0	0.426739	0.294974	1	0.740175	NA	outer membrane factor, OMF family
K12283	0.360786	1	0.436651	0.462032	1	0.58076	0.311128	0	0.649358	0.222953	1	0.436648	0.868524	1	0.952908	NA	MSHA biogenesis protein MshM
K00832	0.000153005	1	0.000417241	5.29e-10	1	7.79e-09	0.00226507	1	0.0399422	0.0351243	1	0.144588	0.00029426	0	0.0584193	EC:2.6.1.57	aromatic-amino-acid transaminase
K02033	5.58e-20	1	3.5e-17	0.000545443	1	0.00179145	0.143666	1	0.445111	0.00109735	1	0.0131874	0.584647	1	0.920757	NA	peptide/nickel transport system permease protein
K06392	0.203481	1	0.279209	9.23e-08	0	8.38e-07	0.608468	0	0.831632	0.0841878	0	0.245956	0.890366	1	0.960213	NA	stage III sporulation protein AC
K00625	0.00010094	0	0.000281491	0.0145845	1	0.0318126	0.824571	1	0.934188	0.0029928	0	0.026455	0.00306442	1	0.176579	EC:2.3.1.8	phosphate acetyltransferase
K02545	1.17e-11	1	1.88e-10	0.937957	1	0.959972	7.47e-06	1	0.00169195	0.19531	0	0.401343	0.0100352	1	0.256583	NA	penicillin-binding protein 2 prime
K01858	2.67e-18	0	7.36e-16	0.0624362	0	0.112925	0.798569	1	0.917815	0.000722489	0	0.00989077	0.418161	1	0.828953	EC:5.5.1.4	myo-inositol-1-phosphate synthase
K14835	0.180143	1	0.251231	1.25e-07	0	1.11e-06	0.0197462	1	0.146103	0.280914	0	0.510524	0.523023	0	0.881266	EC:2.1.1.-	ribosomal RNA methyltransferase Nop2
K06933	0.00960315	1	0.0201401	0.00636673	0	0.0153488	0.0399143	1	0.221429	5.69e-05	1	0.00193856	0.1255	1	0.655537	NA	NA
K04335	6.77e-09	1	3.76e-08	0.00334388	1	0.00877003	0.543517	1	0.7945	0.0312459	1	0.133722	0.52406	0	0.881869	NA	minor curlin subunit
K03688	9.21e-13	1	2.51e-11	0.00125171	1	0.00369767	7.2e-05	1	0.00500681	0.0733596	1	0.228176	0.484733	1	0.851509	NA	ubiquinone biosynthesis protein
K02402	1.4e-08	1	7.37e-08	0.000515573	1	0.00171082	0.897668	1	0.971904	0.0946665	1	0.260541	0.960813	1	0.98655	NA	flagellar transcriptional activator FlhC
K10636	0.243715	0	0.322122	NA	NA	NA	NA	NA	NA	0.324357	0	0.529772	0.383944	1	0.800333	NA	NA
K13482	0.906667	0	0.925849	0.00236842	0	0.00649817	0.00651197	0	0.0775229	0.0238096	0	0.110332	0.0497814	0	0.497077	EC:1.17.1.4	xanthine dehydrogenase large subunit
K02423	3.24e-07	1	1.34e-06	0.000253819	1	0.000923096	0.947992	1	0.97983	0.0976253	1	0.265921	0.476746	0	0.846859	NA	flagellar protein FliT
K02529	8.33e-12	1	1.46e-10	0.16686	1	0.258527	0.0252742	1	0.168467	0.381547	1	0.593345	0.0450447	1	0.483389	NA	LacI family transcriptional regulator
K14128	0.208599	1	0.285438	0.56032	0	0.670652	0.18368	1	0.500863	0.832419	0	0.918627	0.157996	0	0.679923	EC:1.12.99.-	F420-non-reducing hydrogenase subunit G
K04127	0.238714	1	0.320732	NA	NA	NA	NA	NA	NA	0.00179604	1	0.0188522	0.29008	1	0.738513	EC:5.1.1.17	isopenicillin-N epimerase
K01795	0.00298222	1	0.00674199	0.0134324	1	0.0296496	0.950984	1	0.97983	2.77e-05	1	0.00125424	0.693205	1	0.952908	NA	NA
K13777	0.144981	0	0.20847	0.00104599	0	0.00315505	0.461546	0	0.739816	0.311744	1	0.529772	0.529748	1	0.884661	EC:6.4.1.5	geranyl-CoA carboxylase alpha subunit
K00837	0.00650985	0	0.0140234	0.877065	0	0.921489	0.0378027	0	0.213784	0.0435505	1	0.164053	0.955777	1	0.984824	NA	NA
K06918	7.79e-13	1	2.19e-11	9.68e-14	1	3.58e-12	0.532608	0	0.786066	0.534373	1	0.730832	0.12786	0	0.655537	NA	NA
K03154	0.00047874	0	0.00120947	0.00700216	0	0.0167118	0.0323288	1	0.194322	1.41e-05	0	0.000784849	0.920491	1	0.970527	NA	sulfur carrier protein
K04044	7.27e-10	1	5.03e-09	1.43e-12	1	3.82e-11	0.772789	0	0.908491	0.345646	1	0.55236	0.624436	0	0.938433	NA	molecular chaperone HscA
K12613	0.652672	1	0.707181	0.0779068	0	0.13626	0.178563	0	0.493814	0.306841	1	0.529772	0.755531	1	0.952908	EC:3.-.-.-	mRNA-decapping enzyme subunit 2
K05844	1.51e-05	1	4.71e-05	0.160307	1	0.250065	0.605863	0	0.830112	0.525187	1	0.723867	0.0816432	0	0.578878	NA	ribosomal protein S6 modification protein
K03164	0.350102	0	0.427682	NA	NA	NA	0.178563	0	0.493814	0.736664	0	0.857594	0.180466	1	0.69674	EC:5.99.1.3	DNA topoisomerase II
K06660	0.127871	0	0.18794	NA	NA	NA	NA	NA	NA	0.712027	1	0.843118	0.87232	1	0.952908	NA	NA
K10925	NA	NA	NA	NA	NA	NA	0.632797	1	0.834861	0.324357	0	0.529772	NA	NA	NA	NA	MSHA pilin protein MshB
K00425	0.0104673	0	0.0218197	1.38e-07	1	1.19e-06	0.847848	0	0.944815	0.751338	0	0.866333	0.63118	1	0.941748	EC:1.10.3.-	cytochrome bd-I oxidase subunit I
K07658	1.04e-05	1	3.32e-05	5.84e-07	0	4.45e-06	0.159608	1	0.47158	0.242519	0	0.464144	0.719106	0	0.952908	NA	two-component system, OmpR family, alkaline phosphatase synthesis response regulator PhoP
K03522	0.00178602	0	0.00417727	0.00815687	0	0.0191643	0.123436	0	0.410269	0.944483	1	0.99842	0.0101275	1	0.256909	NA	electron transfer flavoprotein alpha subunit
K13483	4.75e-06	1	1.61e-05	0.0337261	1	0.066546	0.146749	1	0.449215	0.00700448	1	0.0472264	0.103368	1	0.634636	NA	xanthine dehydrogenase YagT iron-sulfur-binding subunit
K01369	0.142037	0	0.205006	0.0779068	0	0.13626	0.962486	1	0.97983	0.289343	0	0.521984	0.596937	1	0.927588	EC:3.4.22.34	legumain
K08223	0.0151104	0	0.0306652	7.69e-10	1	1.09e-08	0.388433	0	0.685556	0.238195	1	0.458545	0.781576	0	0.952908	NA	MFS transporter, FSR family, fosmidomycin resistance protein
K10548	2.16e-09	1	1.35e-08	0.272804	1	0.385546	0.326258	0	0.653458	0.000297644	1	0.00537947	0.00139498	1	0.130779	NA	putative multiple sugar transport system ATP-binding protein
K00125	0.474124	0	0.542405	0.0228582	0	0.0473362	0.00467338	0	0.0631268	0.497203	0	0.700009	0.209529	1	0.700969	EC:1.2.1.2	formate dehydrogenase, beta subunit
K00721	1.39e-08	0	7.32e-08	0.92699	1	0.953628	0.847848	0	0.944815	2.46e-05	0	0.00115889	0.843008	1	0.952908	EC:2.4.1.83	dolichol-phosphate mannosyltransferase
K11208	9.1e-11	1	8.54e-10	3.91e-05	1	0.000188565	0.766982	0	0.905447	0.0778557	1	0.235655	0.0360452	0	0.431696	NA	GST-like protein
K09971	0.281611	1	0.3565	0.698594	1	0.784925	0.781356	1	0.912452	0.189964	1	0.394351	0.262648	1	0.735938	NA	general L-amino acid transport system permease protein
K09764	0.0382168	1	0.0701522	0.0129882	0	0.0288136	0.812989	1	0.926039	0.00312137	1	0.0270362	0.624436	0	0.938433	NA	hypothetical protein
K11749	0.0337383	0	0.0627829	0.653931	0	0.753211	0.63213	0	0.834861	0.00294065	0	0.0261958	0.970931	1	0.988504	EC:3.4.24.-	regulator of sigma E protease
K00983	0.0052863	0	0.0115389	0.873959	0	0.920227	0.477881	0	0.750168	0.255821	0	0.480913	0.10104	0	0.626059	EC:2.7.7.43	N-acylneuraminate cytidylyltransferase
K00945	0.0897742	1	0.146034	5.17e-07	0	3.97e-06	0.464127	1	0.742482	0.0414596	0	0.160077	0.358957	0	0.798339	EC:2.7.4.14	cytidylate kinase
K01173	1.85e-15	0	1.45e-13	0.549792	0	0.661599	0.376256	0	0.677549	0.131626	0	0.320615	0.823226	1	0.952908	NA	endonuclease G, mitochondrial
K10085	0.309996	0	0.385374	NA	NA	NA	NA	NA	NA	0.993031	1	0.99971	0.87232	1	0.952908	NA	NA
K02193	0.000468166	1	0.00118623	1.7e-05	1	9.16e-05	0.59808	0	0.825547	0.591183	1	0.761625	0.591196	0	0.926317	EC:3.6.3.41	heme exporter protein A
K13657	0.742144	1	0.785946	NA	NA	NA	0.56401	1	0.805348	0.394717	1	0.608739	0.212956	0	0.700969	EC:2.4.1.-	alpha-1,3-mannosyltransferase
K05343	0.806609	1	0.840969	0.467741	0	0.586006	0.343053	0	0.653458	0.767778	0	0.873871	0.180636	1	0.69674	EC:5.4.99.16	maltose alpha-D-glucosyltransferase
K05596	1.6e-09	1	1.02e-08	9.74e-05	1	0.000408383	0.496561	1	0.761709	0.0125365	1	0.0706432	0.470976	0	0.843931	NA	LysR family transcriptional regulator, chromosome initiation inhibitor
K01147	5.65e-05	1	0.000162117	8.33e-06	1	4.86e-05	0.64277	0	0.840588	0.161586	1	0.361026	0.463213	0	0.838254	EC:3.1.13.1	exoribonuclease II
K01085	3.32e-07	1	1.37e-06	1.63e-08	1	1.73e-07	0.390486	0	0.686792	0.729323	1	0.85346	0.110962	0	0.649041	EC:3.1.3.10	glucose-1-phosphatase
K03208	6.43e-10	1	4.51e-09	0.000474547	1	0.00159052	0.750063	1	0.895246	0.00959878	1	0.0585968	0.64476	0	0.946527	NA	colanic acid biosynthesis glycosyl transferase WcaI
K14326	0.0104451	0	0.0217867	0.489367	0	0.603985	0.953145	1	0.97983	0.110022	0	0.287737	0.0102391	0	0.256909	EC:3.6.4.-	regulator of nonsense transcripts 1
K09814	0.302989	0	0.378914	0.141985	0	0.226996	0.381829	0	0.681838	0.0386836	0	0.153619	0.261238	1	0.735938	NA	NA
K12150	8.88e-11	1	8.42e-10	2.2e-12	1	5.59e-11	0.187825	0	0.508597	0.0769563	1	0.234064	0.0311802	0	0.404742	NA	HIT-like protein HinT
K03919	7.27e-12	1	1.3e-10	0.000117985	1	0.000477272	0.41986	0	0.711358	0.0379685	1	0.152272	0.227913	0	0.716591	EC:1.14.11.-	alkylated DNA repair protein
K03080	0.17456	1	0.244731	0.111112	0	0.184424	0.0126224	1	0.113084	0.0117213	1	0.067317	0.0958768	0	0.61343	EC:5.1.3.4	L-ribulose-5-phosphate 4-epimerase
K12113	6.09e-08	1	2.83e-07	0.0133367	1	0.0294952	0.683298	1	0.862813	0.119581	1	0.301873	0.745326	0	0.952908	NA	LacI family transcriptional regulator, ebg operon repressor
K07179	0.05371	0	0.0945921	NA	NA	NA	NA	NA	NA	0.751453	1	0.866333	0.45199	1	0.83656	NA	NA
K03110	0.412469	1	0.487218	0.00751551	0	0.0178182	0.261331	0	0.606634	0.391613	0	0.605172	0.983567	1	0.992982	NA	fused signal recognition particle receptor
K10677	0.000161057	1	0.000437987	0.343642	1	0.464658	0.0052942	1	0.0679146	0.000662412	1	0.00936626	0.582471	1	0.919691	EC:4.2.2.17	inulin fructotransferase (DFA-I-forming)
K02668	0.756929	1	0.79956	0.0500211	1	0.0933379	0.0170232	0	0.133888	0.00276942	1	0.02536	0.369003	1	0.800333	EC:2.7.13.3	two-component system, NtrC family, sensor histidine kinase PilS
K09165	0.563737	0	0.624895	2.55e-06	0	1.66e-05	4.39e-05	0	0.00369371	0.250397	0	0.474817	0.183035	0	0.697249	NA	hypothetical protein
K02136	0.566423	0	0.627218	NA	NA	NA	0.178563	0	0.493814	0.405396	1	0.618511	0.262239	0	0.735938	NA	NA
K00685	3.11e-06	0	1.09e-05	0.00374416	0	0.00969993	0.634339	0	0.83496	0.536941	0	0.732411	0.616121	0	0.934145	EC:2.3.2.8	arginine-tRNA-protein transferase
K07653	0.51123	0	0.578729	1.44e-05	0	7.92e-05	0.148839	0	0.451	0.196427	1	0.402919	0.347456	1	0.785968	EC:2.7.13.3	two-component system, OmpR family, sensor histidine kinase MprB
K13812	0.269279	1	0.347785	0.6481	0	0.748477	0.266746	0	0.610074	0.600664	0	0.769125	0.512343	0	0.872698	EC:4.3.-.- 4.1.2.43	bifunctional enzyme Fae/Hps
K03147	2.5e-05	0	7.6e-05	0.317276	0	0.435504	0.0332423	1	0.197485	0.00376486	0	0.0310105	0.15071	1	0.667951	NA	thiamine biosynthesis protein ThiC
K07186	4.19e-05	1	0.000122325	4.17e-15	1	2.02e-13	0.0215374	0	0.154137	0.0794621	0	0.238006	0.0095092	0	0.250747	NA	membrane protein
K00407	0.151726	0	0.217273	3.39e-07	1	2.72e-06	0.373147	0	0.673933	0.13767	0	0.330197	0.158727	0	0.681342	EC:1.9.3.1	cb-type cytochrome c oxidase subunit IV
K10822	0.116576	1	0.183784	NA	NA	NA	0.962486	1	0.97983	0.294923	1	0.528386	0.753277	0	0.952908	NA	NA
K05995	0.000252935	1	0.000666574	0.0903194	1	0.155021	0.59808	0	0.825547	0.308886	0	0.529772	0.00677512	0	0.212707	EC:3.4.13.21	dipeptidase E
K08485	4.36e-09	1	2.54e-08	0.00399051	1	0.010218	0.367276	0	0.670854	0.327676	1	0.531876	0.0864725	0	0.591377	NA	phosphocarrier protein NPr
K02551	0.000317585	0	0.000826847	5.29e-05	1	0.000243743	0.277481	0	0.623773	0.0740558	0	0.228882	0.382668	1	0.800333	EC:2.2.1.9	2-succinyl-5-enolpyruvyl-6-hydroxy-3-cyclohexene-1-carboxylate synthase
K08083	0.0847372	1	0.139152	0.000525471	0	0.00173882	0.452836	0	0.731881	0.214986	0	0.425647	0.345832	1	0.785189	NA	two-component system, LytT family, response regulator AlgR
K03489	3.11e-06	1	1.09e-05	0.504426	1	0.616855	0.00345101	1	0.0513789	0.0393784	1	0.155215	0.735758	0	0.952908	NA	GntR family transcriptional regulator, transcriptional regulator of bglA
K03264	0.155534	1	0.221888	0.631398	0	0.734793	0.266746	0	0.610074	0.901854	1	0.967768	0.700749	0	0.952908	NA	translation initiation factor 6
K01959	0.869801	0	0.895223	6.09e-05	0	0.000273767	0.945051	1	0.97983	0.60317	0	0.770723	0.793767	1	0.952908	EC:6.4.1.1	pyruvate carboxylase subunit A
K03515	0.127178	0	0.187561	NA	NA	NA	NA	NA	NA	0.983741	1	0.99971	0.859014	1	0.952908	EC:2.7.7.-	DNA repair protein REV1
K13613	0.520789	1	0.586891	0.0441116	1	0.0837095	0.814801	1	0.926917	0.267666	1	0.494805	0.605642	1	0.932076	NA	polyketide synthase PksM
K03182	5.26e-07	1	2.09e-06	0.209742	0	0.310119	0.0371203	1	0.211883	0.000263621	1	0.00500081	0.867874	0	0.952908	EC:4.1.1.-	3-octaprenyl-4-hydroxybenzoate carboxy-lyase UbiD
K00921	0.243715	0	0.322122	NA	NA	NA	NA	NA	NA	0.979096	1	0.99971	0.87232	1	0.952908	EC:2.7.1.150	1-phosphatidylinositol-3-phosphate 5-kinase
K05568	0.121519	1	0.187561	5.17e-07	0	3.97e-06	0.00151239	0	0.0316928	0.000205344	1	0.00431097	0.12472	1	0.655537	NA	multicomponent Na+:H+ antiporter subunit D
K01322	0.0335249	0	0.0625038	0.97249	1	0.980018	3.3e-06	0	0.00104538	0.419026	1	0.629316	0.855423	1	0.952908	EC:3.4.21.26	prolyl oligopeptidase
K12849	0.243715	0	0.322122	NA	NA	NA	NA	NA	NA	0.988386	1	0.99971	0.87232	1	0.952908	NA	NA
K00327	0.0655851	0	0.111412	NA	NA	NA	NA	NA	NA	0.990489	1	0.99971	0.87232	1	0.952908	EC:1.6.2.4	NADPH-ferrihemoprotein reductase
K02689	0.0278265	1	0.0532903	0.0561913	1	0.103095	0.552257	1	0.80024	0.00943376	1	0.0580526	0.00819473	1	0.233351	NA	photosystem I P700 chlorophyll a apoprotein A1
K03844	0.12676	0	0.187561	NA	NA	NA	NA	NA	NA	0.427267	0	0.632688	0.87232	1	0.952908	EC:2.4.1.-	alpha-1,2-mannosyltransferase
K05928	0.0751053	1	0.12476	5.9e-05	0	0.000267672	0.101972	0	0.367795	0.734359	0	0.856648	0.236891	1	0.723535	EC:2.1.1.95	tocopherol O-methyltransferase
K02246	2.38e-12	1	5.31e-11	5.18e-21	1	2.12e-18	0.00930175	1	0.0958206	0.0798653	1	0.238902	0.613086	1	0.932128	NA	competence protein ComGD
K11422	0.171872	0	0.241601	0.381962	0	0.502543	0.899261	1	0.972687	0.159176	0	0.361026	0.483308	1	0.851339	EC:2.1.1.43	histone-lysine N-methyltransferase SETD1
K03809	0.00346974	1	0.00776278	0.388616	0	0.509148	0.741619	0	0.892247	0.330942	1	0.534569	0.59998	0	0.929295	NA	Trp repressor binding protein
K03165	0.0710292	0	0.118876	NA	NA	NA	0.346495	1	0.653458	0.161315	0	0.361026	0.285186	1	0.738513	EC:5.99.1.2	DNA topoisomerase III
K02034	2.76e-20	1	2.38e-17	0.000434036	1	0.00146936	0.118085	1	0.401646	0.00165171	1	0.0176336	0.683872	1	0.952908	NA	peptide/nickel transport system permease protein
K02399	7.3e-09	1	4.03e-08	0.000209926	1	0.00078183	0.933179	1	0.97983	0.120398	1	0.302711	0.917957	1	0.96954	NA	flagella synthesis protein FlgN
K02983	0.282483	0	0.3565	NA	NA	NA	NA	NA	NA	0.324357	0	0.529772	0.859014	1	0.952908	NA	NA
K12437	0.963766	1	0.970658	0.171807	0	0.264617	0.484535	0	0.755088	0.731936	0	0.854836	0.957785	1	0.985307	NA	NA
K00348	1.05e-09	0	6.96e-09	0.810775	1	0.877077	0.211329	0	0.539927	0.967705	1	0.99971	0.51903	1	0.876959	EC:1.6.5.-	Na+-transporting NADH:ubiquinone oxidoreductase subunit C
K06153	0.000187042	1	0.00050389	0.334745	0	0.455661	0.00896292	1	0.0939112	0.0643183	0	0.212115	0.569498	0	0.907272	EC:3.6.1.27	undecaprenyl-diphosphatase
K00899	1.97e-09	1	1.24e-08	0.358982	1	0.480096	0.508431	1	0.769503	1.54e-05	1	0.000839565	0.825693	1	0.952908	EC:2.7.1.100	5-methylthioribose kinase
K10848	0.547891	1	0.610794	0.899934	1	0.93537	0.669151	1	0.854862	0.535933	0	0.731214	0.090759	1	0.604497	EC:3.1.-.-	DNA excision repair protein ERCC-4
K10251	0.140758	0	0.2038	0.0287401	0	0.0579456	0.120879	0	0.40596	0.200744	1	0.408005	0.116839	0	0.65124	EC:1.1.1.-	beta-keto reductase
K13926	2.66e-13	1	8.51e-12	1.97e-06	1	1.33e-05	0.443915	0	0.727423	0.154276	1	0.354626	0.427328	0	0.83656	NA	ribosome-dependent ATPase
K08994	1.19e-10	1	1.06e-09	2.57e-05	1	0.000131214	0.63478	0	0.83496	0.0917909	1	0.256731	0.141908	0	0.665315	NA	putative membrane protein
K02890	0.271836	1	0.350824	0.599472	0	0.705957	0.0918332	1	0.351424	0.213791	0	0.42395	0.333017	0	0.772463	NA	large subunit ribosomal protein L22
K06377	0.494348	1	0.561737	NA	NA	NA	0.301031	1	0.641754	0.315892	1	0.529772	0.0417626	1	0.471401	NA	sporulation-control protein
K00504	0.0194094	0	0.0384622	NA	NA	NA	0.366002	0	0.669255	0.274909	1	0.504269	0.841704	1	0.952908	EC:1.14.17.3	peptidylglycine monooxygenase
K11121	0.0411306	0	0.0748403	NA	NA	NA	NA	NA	NA	0.216749	0	0.428028	0.720808	1	0.952908	EC:3.5.1.-	NAD-dependent histone deacetylase SIR2
K02597	0.241091	1	0.322122	0.258365	1	0.368494	0.342071	0	0.653458	0.693678	1	0.830447	0.694466	0	0.952908	NA	nitrogen fixation protein NifZ
K12410	0.42422	0	0.498717	0.017061	0	0.036574	0.378269	1	0.678976	0.00849768	0	0.0540305	0.135988	1	0.660374	EC:3.5.1.-	NAD-dependent deacetylase
K01548	0.0429277	1	0.077786	0.671084	1	0.765596	0.694287	1	0.869671	6.15e-05	1	0.00196864	0.611043	1	0.932128	EC:3.6.3.12	K+-transporting ATPase ATPase C chain
K04551	0.161985	0	0.229573	0.143288	0	0.228749	0.214145	0	0.54349	0.244668	1	0.466764	0.71571	1	0.952908	NA	ubiquitin B
K01484	4.89e-12	1	9.45e-11	1.43e-05	1	7.9e-05	0.691532	0	0.867292	0.0976155	1	0.265921	0.0894205	0	0.602985	EC:3.5.3.23	succinylarginine dihydrolase
K08884	1.07e-06	1	4.05e-06	0.143964	0	0.229701	0.145718	1	0.447616	0.223902	1	0.437884	0.833104	0	0.952908	EC:2.7.11.1	serine/threonine protein kinase, bacterial
K01731	0.888567	1	0.910098	0.814152	1	0.880231	0.0744899	1	0.311756	0.295404	1	0.528901	0.941915	1	0.979498	EC:4.2.2.9	pectate disaccharide-lyase
K02963	0.0401199	1	0.0732367	0.575049	0	0.683946	0.575006	1	0.811454	0.309399	0	0.529772	0.107112	0	0.642876	NA	small subunit ribosomal protein S18
K00675	3.48e-09	1	2.09e-08	0.559033	1	0.669624	0.587773	1	0.818335	6.43e-05	1	0.00200477	0.973458	1	0.988989	EC:2.3.1.118	N-hydroxyarylamine O-acetyltransferase
K15103	NA	NA	NA	NA	NA	NA	NA	NA	NA	0.315892	1	0.529772	NA	NA	NA	NA	NA
K01659	0.0172171	1	0.0344942	2.24e-06	0	1.49e-05	0.677851	1	0.858396	0.0450319	0	0.167616	0.593386	1	0.927588	EC:2.3.3.5	2-methylcitrate synthase
K00063	0.542597	0	0.606184	0.884632	1	0.926357	0.102047	1	0.367795	0.568842	1	0.74943	0.469941	1	0.843931	NA	NA
K04772	3.63e-08	1	1.76e-07	2e-07	1	1.68e-06	0.362351	0	0.667236	0.0859479	1	0.24683	0.470976	0	0.843931	EC:3.4.21.-	serine protease DegQ
K07976	0.24831	0	0.324836	NA	NA	NA	0.962486	1	0.97983	0.448583	0	0.652363	0.285186	1	0.738513	NA	Rab family, other
K02601	0.0913968	1	0.148289	0.909786	1	0.94185	0.572469	1	0.809741	0.297729	0	0.529772	0.0481867	0	0.492819	NA	transcriptional antiterminator NusG
K01061	1.55e-12	1	3.77e-11	2.25e-05	1	0.000116602	0.622881	0	0.831948	0.0533473	1	0.188093	0.244215	0	0.730048	EC:3.1.1.45	carboxymethylenebutenolidase
K00185	0.0247987	1	0.0479308	1.13e-07	0	1.01e-06	0.705325	0	0.8749	0.00101213	1	0.0124455	0.0974671	1	0.61717	EC:1.2.7.-	molybdopterin oxidoreductase, membrane subunit
K13421	0.243715	0	0.322122	NA	NA	NA	NA	NA	NA	0.996724	1	0.99971	0.859014	1	0.952908	EC:2.4.2.10 4.1.1.23	uridine monophosphate synthetase
K01771	0.00114835	0	0.0027578	0.0299617	0	0.0598816	0.272567	0	0.616803	0.772318	1	0.876611	0.0984316	1	0.619789	EC:4.6.1.13	1-phosphatidylinositol phosphodiesterase
K12823	0.00291165	0	0.00659541	0.296789	1	0.412423	0.00055976	0	0.0174754	0.00712661	0	0.0478303	0.945624	1	0.980547	EC:3.6.4.13	ATP-dependent RNA helicase DDX5/DBP2
K02208	0.473593	0	0.541983	NA	NA	NA	NA	NA	NA	0.988386	1	0.99971	0.859014	1	0.952908	NA	NA
K11912	0.158143	0	0.225038	0.0340598	1	0.0669971	0.221013	0	0.551316	0.0340161	1	0.141704	0.784007	0	0.952908	EC:2.7.11.1	serine/threonine-protein kinase PpkA
K05394	0.000104711	0	0.000291652	0.00011929	0	0.000481193	0.580097	0	0.816004	0.649054	1	0.805156	0.709648	0	0.952908	EC:3.8.1.8	atrazine chlorohydrolase
K01768	1.06e-12	0	2.78e-11	0.0060689	0	0.0147549	0.0954789	1	0.358867	1.19e-06	0	0.000148323	0.945684	1	0.980547	EC:4.6.1.1	adenylate cyclase
K03474	0.000743081	0	0.00183563	0.494729	0	0.608636	0.0752489	0	0.313017	0.979759	1	0.99971	0.535593	1	0.887978	EC:2.6.99.2	pyridoxine 5-phosphate synthase
K04564	0.317688	1	0.393447	0.000180328	1	0.000686326	0.0722448	0	0.30849	0.0497334	1	0.179207	0.157113	0	0.678077	EC:1.15.1.1	superoxide dismutase, Fe-Mn family
K08643	6.56e-10	1	4.59e-09	1.16e-15	1	6.64e-14	0.00906106	1	0.0944548	0.80512	0	0.899741	0.676901	0	0.952908	EC:3.4.24.-	zinc metalloprotease ZmpB
K04513	0.125657	0	0.187561	NA	NA	NA	0.346495	1	0.653458	0.320827	0	0.529772	0.213718	1	0.700969	NA	NA
K03537	0.248056	1	0.324689	0.917654	1	0.946914	0.86215	1	0.953808	0.872305	1	0.947129	0.696655	0	0.952908	EC:3.1.26.5	ribonuclease P/MRP protein subunit POP5
K07332	0.349567	1	0.427255	0.382725	1	0.503387	NA	NA	NA	0.324357	0	0.529772	0.87232	1	0.952908	NA	NA
K06384	0.0393005	0	0.071931	0.00203589	0	0.00569413	0.842015	0	0.941574	0.452069	1	0.656047	0.0613244	0	0.523312	NA	stage II sporulation protein M
K02016	0.00356581	1	0.0079648	1.36e-07	1	1.18e-06	0.296017	1	0.641754	0.828623	0	0.916168	0.902901	0	0.964791	NA	iron complex transport system substrate-binding protein
K13179	0.00400048	0	0.00887254	0.385412	0	0.505991	0.3409	0	0.653458	0.897238	1	0.964582	0.741458	0	0.952908	EC:3.6.4.13	ATP-dependent RNA helicase DDX18/HAS1
K03733	0.000192171	0	0.000516095	0.00383006	0	0.00989116	0.0665312	0	0.295861	0.0223725	0	0.105663	0.226709	0	0.716591	NA	integrase/recombinase XerC
K01436	0.0381772	1	0.0700981	0.00869472	1	0.020237	0.262917	1	0.607378	4.23e-05	1	0.00159169	0.626681	1	0.938978	EC:3.5.1.-	amidohydrolase
K07723	0.3112	0	0.38666	0.00325677	0	0.00857298	0.00763893	1	0.0850307	0.0309453	0	0.132886	0.781565	1	0.952908	NA	CopG family transcriptional regulator
K02617	0.00841547	1	0.017828	1.7e-05	0	9.16e-05	0.781356	0	0.912452	0.656845	0	0.811744	0.890366	1	0.960213	NA	phenylacetic acid degradation protein
K03236	0.396514	1	0.47252	0.957687	1	0.971927	0.567953	0	0.805587	0.401263	0	0.614704	0.554991	0	0.899661	NA	translation initiation factor 1A
K01003	0.0350432	1	0.0648962	0.934822	1	0.958415	0.00988188	0	0.0988746	0.705524	1	0.83835	0.00985289	0	0.254816	EC:2.7.8.23	carboxyvinyl-carboxyphosphonate phosphorylmutase
K06689	0.1751	0	0.245241	NA	NA	NA	0.346495	1	0.653458	0.993031	1	0.99971	0.45199	1	0.83656	EC:6.3.2.19	ubiquitin-conjugating enzyme E2 D/E
K13252	0.000617444	1	0.00153959	4.37e-05	0	0.000207016	0.181678	0	0.497178	0.00301385	1	0.0264715	0.360619	1	0.799665	EC:2.1.3.6	putrescine carbamoyltransferase
K07495	1.53e-07	0	6.69e-07	0.0107439	0	0.0244212	0.0323288	0	0.194322	0.0644741	0	0.212127	0.907922	1	0.966179	NA	putative transposase
K00604	0.623509	0	0.680067	0.0375302	0	0.0729463	0.833283	1	0.936086	0.113847	0	0.293412	0.84797	0	0.952908	EC:2.1.2.9	methionyl-tRNA formyltransferase
K13795	0.021944	1	0.0428815	0.0266793	1	0.0543454	0.157559	0	0.467104	0.628054	0	0.790667	0.955325	1	0.984824	NA	citrate/tricarballylate utilization protein
K06173	7.08e-05	1	0.000200777	0.10506	0	0.175857	0.0165126	1	0.131907	0.235201	0	0.454625	0.331437	0	0.772248	EC:5.4.99.12	tRNA pseudouridine synthase A
K01913	0.0845835	1	0.138966	9.68e-07	0	7.01e-06	0.824571	0	0.934188	0.919593	1	0.980235	0.733374	1	0.952908	NA	NA
K07140	2.77e-11	1	3.52e-10	5.62e-05	1	0.000255998	0.648112	0	0.843435	0.0921774	1	0.257502	0.236575	0	0.723334	NA	NA
K14694	NA	NA	NA	NA	NA	NA	NA	NA	NA	0.315892	1	0.529772	NA	NA	NA	NA	NA
K13939	0.673488	0	0.725408	0.0429745	0	0.0819979	0.806128	1	0.922344	0.0685414	1	0.219626	0.192139	0	0.698444	NA	NA
K06900	0.865707	0	0.892207	0.788109	1	0.858719	0.477797	1	0.750168	0.62507	0	0.788898	0.251704	1	0.735938	NA	NA
K14667	0.489864	1	0.557192	0.403854	1	0.524235	0.664621	0	0.852582	0.308152	0	0.529772	0.886145	1	0.958571	EC:2.3.1.-	minimal PKS ketosynthase (KS/KS alpha)
K03221	0.192437	1	0.265693	0.258695	0	0.368791	0.777053	1	0.911228	0.00357022	1	0.0297634	0.36343	1	0.800333	NA	type III secretion protein SctF
K06868	0.919004	1	0.932104	NA	NA	NA	NA	NA	NA	0.990174	1	0.99971	NA	NA	NA	NA	NA
K09846	0.122799	0	0.187561	NA	NA	NA	0.567953	0	0.805587	0.988386	1	0.99971	0.755386	1	0.952908	NA	NA
K03530	1.28e-05	0	4.03e-05	0.969348	1	0.978056	0.103118	1	0.368562	0.385081	0	0.597492	0.114193	0	0.650016	NA	DNA-binding protein HU-beta
K13245	0.117711	1	0.185319	0.474295	0	0.591243	0.989586	1	0.994312	0.206361	1	0.415127	0.00158804	1	0.139211	EC:3.1.4.52	c-di-GMP-specific phosphodiesterase
K12272	NA	NA	NA	NA	NA	NA	NA	NA	NA	0.315892	1	0.529772	NA	NA	NA	NA	signal recognition particle receptor subunit beta
K07356	1.24e-07	1	5.51e-07	0.00124379	1	0.00367997	0.353515	1	0.660369	0.561328	1	0.74851	0.59993	0	0.929295	NA	fimbrial protein
K07575	0.453954	1	0.528898	0.624337	1	0.728815	0.912112	1	0.97983	0.985566	1	0.99971	0.643699	0	0.946527	NA	PUA domain protein
K10877	0.127725	0	0.18794	0.646621	1	0.747648	0.820929	0	0.932133	0.251276	1	0.475721	0.0940229	1	0.611178	EC:3.6.4.-	DNA repair and recombination protein RAD54B
K03661	0.0524804	0	0.092853	NA	NA	NA	0.346495	1	0.653458	0.054545	0	0.191125	0.459259	1	0.836662	NA	NA
K08979	0.0552595	1	0.0969993	0.880361	1	0.923742	0.177736	0	0.493814	0.90493	1	0.96986	0.776378	0	0.952908	NA	putative membrane protein
K14569	0.0303904	0	0.0570368	NA	NA	NA	NA	NA	NA	1	1	1	0.87232	1	0.952908	NA	ribosome biogenesis protein BMS1
K03621	2.24e-09	1	1.39e-08	0.988208	1	0.991497	0.691537	1	0.867292	0.437275	1	0.6412	0.626681	0	0.938978	EC:2.3.1.15	glycerol-3-phosphate acyltransferase PlsX
K10210	0.127178	0	0.187561	NA	NA	NA	NA	NA	NA	0.324357	0	0.529772	NA	NA	NA	NA	NA
K03888	0.33229	1	0.409036	3.12e-11	1	5.92e-10	0.379086	0	0.680044	0.0154294	0	0.0819175	0.42662	0	0.83656	NA	NA
K08957	0.473593	0	0.541983	NA	NA	NA	NA	NA	NA	0.570509	1	0.74943	0.859014	1	0.952908	NA	NA
K13043	1.05e-14	0	5.67e-13	0.10506	0	0.175857	0.624199	0	0.831948	0.133572	0	0.324094	0.349084	1	0.787267	EC:2.1.3.11	N-succinyl-L-ornithine transcarbamylase
K08590	0.444235	1	0.519327	0.961494	1	0.973561	0.233925	0	0.570728	8.99e-05	1	0.00247566	0.0838887	0	0.583762	NA	carbon-nitrogen hydrolase family protein
K02508	0.193088	1	0.266538	0.175489	1	0.268843	0.0581671	0	0.273368	0.350081	1	0.557508	0.465147	0	0.839953	NA	AraC family transcriptional regulator, 4-hydroxyphenylacetate 3-monooxygenase operon regulatory protein
K14623	0.000231949	0	0.000615262	0.711767	0	0.794737	0.14989	0	0.45248	0.328264	0	0.532366	0.220679	0	0.709665	NA	DNA-damage-inducible protein D
K13278	NA	NA	NA	NA	NA	NA	NA	NA	NA	0.315892	1	0.529772	NA	NA	NA	NA	NA
K08956	0.056562	1	0.099084	0.148553	0	0.235579	0.044353	0	0.235382	0.233238	1	0.451906	0.934773	1	0.976994	EC:3.4.24.-	AFG3 family protein
K03745	3.06e-10	1	2.34e-09	3.31e-09	1	4.09e-08	0.539975	0	0.791592	0.11912	1	0.301021	0.492688	0	0.853391	NA	SlyX protein
K11858	0.282483	0	0.3565	NA	NA	NA	NA	NA	NA	NA	NA	NA	NA	NA	NA	NA	NA
K11131	0.0417088	0	0.0757564	NA	NA	NA	0.346495	1	0.653458	0.783396	1	0.884509	0.285186	1	0.738513	EC:5.4.99.-	H/ACA ribonucleoprotein complex subunit 4
K02023	4.45e-08	1	2.11e-07	0.170518	1	0.262915	0.000308348	0	0.0123319	0.000258137	1	0.00493758	0.265358	0	0.73832	NA	multiple sugar transport system ATP-binding protein
K01969	0.290473	0	0.365114	0.51244	0	0.624656	0.0384962	0	0.21591	0.0378095	0	0.151805	0.00278037	0	0.173764	EC:6.4.1.4	3-methylcrotonyl-CoA carboxylase beta subunit
K09934	1.32e-08	1	7.01e-08	0.0129604	1	0.0287741	0.395953	1	0.688988	0.0767857	1	0.233649	0.925486	1	0.972491	NA	hypothetical protein
K01567	0.0174978	1	0.035026	0.985064	1	0.989382	0.477881	1	0.750168	0.31874	1	0.529772	0.910434	1	0.966415	NA	NA
K01054	2.56e-06	1	9.11e-06	0.0159432	1	0.0343966	0.596642	1	0.824864	0.0835286	1	0.244444	0.681545	1	0.952908	EC:3.1.1.23	acylglycerol lipase
K00948	3.48e-05	1	0.000103411	0.0163434	1	0.0351937	0.0425036	1	0.229347	0.911883	0	0.974279	0.236599	1	0.723334	EC:2.7.6.1	ribose-phosphate pyrophosphokinase
K02240	5.66e-16	1	5.58e-14	6.72e-16	1	4.28e-14	0.0308541	1	0.190319	0.000351353	1	0.00597398	0.649313	0	0.949289	NA	competence protein ComFA
K02214	0.0612234	0	0.104985	NA	NA	NA	NA	NA	NA	0.326536	0	0.531148	0.87232	1	0.952908	NA	NA
K11924	2.59e-09	1	1.59e-08	0.000697942	0	0.00221608	0.891835	0	0.968953	0.000697356	1	0.00968143	0.300857	1	0.743332	NA	DtxR family transcriptional regulator, manganese transport regulator
K13007	0.750336	0	0.794054	0.241586	1	0.349094	5.46e-05	0	0.00432359	0.179876	1	0.38407	0.632026	0	0.942196	EC:2.4.1.-	Fuc2NAc and GlcNAc transferase
K11527	0.00219587	0	0.00505702	0.323032	0	0.442238	0.192891	0	0.515639	0.218603	1	0.430331	0.382668	1	0.800333	EC:2.7.13.3	two-component system, unclassified family, sensor histidine kinase and response regulator
K09747	6.93e-08	1	3.18e-07	0.941092	1	0.961059	0.222422	1	0.553251	0.550119	1	0.741772	0.0799913	0	0.575278	NA	hypothetical protein
K05680	NA	NA	NA	NA	NA	NA	NA	NA	NA	0.315892	1	0.529772	NA	NA	NA	NA	NA
K12574	1.92e-06	1	6.96e-06	0.140748	0	0.225197	0.470976	1	0.745448	0.809323	1	0.902509	0.825693	0	0.952908	EC:3.1.-.-	ribonuclease J
K02280	0.160296	0	0.227413	0.0517832	0	0.0961471	0.959043	1	0.97983	0.745103	0	0.861736	0.00762768	0	0.225022	NA	pilus assembly protein CpaC
K14784	0.473593	0	0.541983	NA	NA	NA	NA	NA	NA	0.996724	1	0.99971	0.859014	1	0.952908	NA	NA
K15256	2.21e-11	1	2.97e-10	1.35e-06	1	9.45e-06	0.15201	0	0.456626	0.0196709	1	0.0968217	0.32361	0	0.764032	0	NA
K04028	9.99e-18	1	2.22e-15	3.86e-10	1	5.84e-09	0.0869179	1	0.340493	0.00549814	1	0.0399791	0.101701	1	0.628648	NA	ethanolamine utilization protein EutN
K00012	2.69e-05	0	8.11e-05	0.00331241	1	0.00869546	0.75008	0	0.895246	0.712353	1	0.843118	0.432884	1	0.83656	EC:1.1.1.22	UDPglucose 6-dehydrogenase
K08798	0.0303904	0	0.0570368	NA	NA	NA	NA	NA	NA	0.570509	1	0.74943	0.87232	1	0.952908	NA	NA
K12662	0.304215	0	0.380103	NA	NA	NA	NA	NA	NA	0.986685	1	0.99971	0.87232	1	0.952908	NA	NA
K04056	3.79e-05	0	0.000111643	0.000360005	0	0.00124373	0.45119	0	0.730959	0.177643	1	0.381391	0.4482	1	0.83656	NA	type III secretion protein SctO
K08676	5.93e-14	0	2.46e-12	0.179927	0	0.27432	0.248888	0	0.590747	0.0278231	0	0.123051	0.265358	1	0.73832	EC:3.4.21.-	tricorn protease
K14979	0.0222143	1	0.0433729	0.403824	1	0.524235	0.93764	1	0.97983	0.168475	1	0.371595	0.846728	1	0.952908	0	NA
K13820	0.407774	0	0.482837	0.0109086	0	0.0247562	0.00225704	1	0.0399422	0.00437092	0	0.0339325	0.679155	1	0.952908	NA	flagellar biosynthetic protein FliR/FlhB
K00146	3.88e-10	1	2.87e-09	0.000203072	1	0.00076026	0.0929147	0	0.354454	0.332515	1	0.536355	0.0300807	0	0.396586	EC:1.2.1.39	phenylacetaldehyde dehydrogenase
K01750	0.629545	0	0.685566	0.000668433	0	0.00212828	0.0444388	0	0.23543	0.482488	1	0.684892	0.191175	0	0.697531	EC:4.3.1.12	ornithine cyclodeaminase
K06639	0.125657	0	0.187561	NA	NA	NA	NA	NA	NA	0.983741	1	0.99971	0.87232	1	0.952908	EC:3.1.3.48	cell division cycle 14
K12666	0.12676	0	0.187561	NA	NA	NA	NA	NA	NA	0.424496	0	0.631278	0.87232	1	0.952908	NA	NA
K09689	0.751746	0	0.795302	0.653673	0	0.753211	0.817328	0	0.928388	0.00872129	1	0.0550961	0.0844347	1	0.586513	NA	capsular polysaccharide transport system ATP-binding protein
K09769	0.0166676	1	0.0334905	5.27e-11	0	9.35e-10	0.888891	0	0.966268	0.0444572	1	0.166105	0.436611	0	0.83656	NA	hypothetical protein
K03277	0.00518471	1	0.0113423	0.341633	0	0.462932	0.857842	1	0.950931	0.00482015	0	0.0364342	0.528438	0	0.884216	EC:2.4.-.-	heptosyltransferase IV
K07560	0.40763	1	0.482749	0.694223	0	0.782328	0.995541	1	0.997497	0.0640077	0	0.211496	0.333017	0	0.772463	EC:3.1.-.-	D-tyrosyl-tRNA(Tyr) deacylase
K10194	6.83e-05	1	0.000193955	0.873959	1	0.920227	0.752907	1	0.897184	0.0258911	0	0.117062	0.815836	1	0.952908	NA	oligogalacturonide transport system permease protein
K02487	0.0982975	1	0.157889	0.610475	1	0.715971	0.111235	0	0.38673	0.17151	1	0.374689	0.877858	1	0.954348	NA	type IV pili sensor histidine kinase and response regulator
K13356	0.243715	0	0.322122	NA	NA	NA	NA	NA	NA	0.161543	0	0.361026	0.87232	1	0.952908	NA	NA
K14654	0.125724	1	0.187561	0.244037	0	0.351659	0.168758	1	0.485715	0.664503	1	0.813473	0.127604	1	0.655537	EC:1.1.1.302	2,5-diamino-6-(ribosylamino)-4(3H)-pyrimidinone 5'-phosphate reductase
K00720	9.32e-08	1	4.21e-07	3.92e-19	1	6.8e-17	0.0292178	1	0.183989	0.55713	1	0.746829	0.718924	0	0.952908	EC:2.4.1.80	ceramide glucosyltransferase
K13936	2.13e-05	1	6.53e-05	4.17e-05	1	0.000198741	0.0397311	0	0.221214	0.800092	0	0.895888	0.0093871	0	0.250747	NA	malonate transporter
K00255	0.092395	0	0.149768	NA	NA	NA	0.0975469	0	0.360215	0.369887	1	0.581914	0.459259	1	0.836662	NA	NA
K07043	0.223851	1	0.303421	0.12794	0	0.207663	0.741619	1	0.892247	0.00352586	1	0.0295366	0.877858	1	0.954348	NA	NA
K03228	0.0352592	1	0.0652192	0.169846	0	0.262232	0.833283	0	0.936086	0.00637681	1	0.044087	0.558788	1	0.901279	NA	type III secretion protein SctT
K02482	0.457013	0	0.531923	0.684063	1	0.774523	0.0410071	0	0.22565	0.00334702	1	0.028595	0.563063	0	0.904273	EC:2.7.13.3	two-component system, NtrC family, sensor kinase
K13589	0.0905801	1	0.147137	0.267901	0	0.37993	0.869271	1	0.957701	0.173394	1	0.37698	0.0763934	0	0.566033	NA	two-component system, cell cycle response regulator CpdR
K07692	0.0150043	1	0.0304946	0.000649409	0	0.00207348	0.945051	1	0.97983	0.680425	0	0.820561	0.212432	0	0.700969	NA	two-component system, NarL family, response regulator DegU
K05367	0.281992	1	0.3565	0.000354699	1	0.00122688	0.00199932	0	0.0381116	8.13e-06	1	0.000533446	0.268087	1	0.738513	EC:2.4.1.-	penicillin-binding protein 1C
K11535	0.000326008	1	0.000844953	0.022082	1	0.0459429	0.0828748	1	0.330796	0.144526	1	0.341643	0.0163803	0	0.31772	NA	nucleoside transport protein
K00820	0.014415	1	0.0294096	0.969348	1	0.978056	0.618936	0	0.831948	0.725271	0	0.850803	0.0952465	1	0.611716	EC:2.6.1.16	glucosamine--fructose-6-phosphate aminotransferase (isomerizing)
K09499	0.0568179	1	0.0995071	0.291444	0	0.406772	0.481113	0	0.752048	0.758978	0	0.869241	0.277026	0	0.738513	NA	T-complex protein 1 subunit eta
K05540	6.37e-12	1	1.16e-10	0.185099	1	0.280489	0.292586	1	0.640779	0.893928	0	0.962458	0.26672	0	0.738513	EC:1.-.-.-	tRNA-dihydrouridine synthase B
K11914	0.179635	0	0.250726	0.137003	0	0.219942	0.0910051	0	0.350219	0.203144	1	0.410942	0.144303	0	0.667457	NA	sigma-54 dependent transcriptional regulator
K14810	0.409992	0	0.485047	NA	NA	NA	0.346495	1	0.653458	0.69723	1	0.832546	0.850156	1	0.952908	EC:3.6.4.13	ATP-dependent RNA helicase DDX56/DBP9
K03648	0.00573337	0	0.0124596	0.629943	0	0.733546	0.0110006	1	0.104523	0.84549	0	0.927816	0.105057	1	0.638284	EC:3.2.2.-	uracil-DNA glycosylase
K03309	0.00303219	1	0.00684598	0.493484	0	0.607932	0.00220946	1	0.0399422	0.204398	1	0.412831	0.03958	0	0.453591	NA	dicarboxylate/amino acid:cation (Na+ or H+) symporter, DAACS family
K02411	0.0103397	0	0.0215799	0.00585382	0	0.0142988	0.921355	1	0.97983	0.00143437	0	0.0159051	0.187967	0	0.697249	NA	flagellar assembly protein FliH
K01428	7.21e-05	1	0.000203979	0.000876832	1	0.00270317	0.0371203	1	0.211883	0.125919	1	0.311553	0.712009	1	0.952908	EC:3.5.1.5	urease subunit alpha
K07797	5.82e-10	1	4.13e-09	0.02767	1	0.0560444	0.677819	1	0.858396	0.0527404	1	0.187174	0.523103	0	0.881266	NA	multidrug resistance protein K
K03066	0.00488685	0	0.0107042	NA	NA	NA	0.0179003	1	0.138159	0.785911	1	0.885946	0.65647	0	0.952908	NA	26S proteasome regulatory subunit T6
K02504	1.59e-06	1	5.85e-06	5.55e-07	1	4.24e-06	0.0977215	1	0.360215	0.465159	1	0.66731	0.018007	0	0.325837	NA	protein transport protein HofB
K11951	0.391149	1	0.46724	NA	NA	NA	0.346495	1	0.653458	0.579664	1	0.751142	0.280349	1	0.738513	NA	NA
K00903	6.55e-08	1	3.02e-07	0.37256	0	0.493987	0.443915	1	0.727423	0.00613137	1	0.0430822	0.297905	1	0.740376	EC:2.7.10.-	protein-tyrosine kinase
K00791	0.000131513	0	0.000362937	0.218462	0	0.320366	0.549874	0	0.798464	0.276234	0	0.506024	0.745335	1	0.952908	EC:2.5.1.75	tRNA dimethylallyltransferase
K04068	0.154907	1	0.221085	0.0179968	0	0.0382934	0.384348	1	0.683074	0.97287	1	0.99971	0.387871	0	0.802368	EC:1.97.1.4	anaerobic ribonucleoside-triphosphate reductase activating protein
K02014	7.77e-05	0	0.000218943	0.00012221	1	0.000490898	0.0299973	0	0.186918	0.752977	1	0.866333	0.370695	1	0.800333	NA	iron complex outermembrane recepter protein
K10228	0.0479789	0	0.0858038	0.000364596	0	0.00125732	0.126597	0	0.416173	0.00445424	1	0.0344359	0.0153386	1	0.306318	NA	sorbitol/mannitol transport system permease protein
K00974	3.23e-12	1	6.7e-11	0.446281	0	0.565678	0.192891	1	0.515639	0.443673	1	0.647548	0.890366	1	0.960213	EC:2.7.7.72 3.1.3.- 3.1.4.-	tRNA nucleotidyltransferase (CCA-adding enzyme)
K03606	1.21e-09	0	7.94e-09	0.719123	1	0.800921	0.842015	0	0.941574	0.0221199	0	0.105047	0.193336	1	0.698637	NA	putative colanic acid biosysnthesis UDP-glucose lipid carrier transferase
K02496	6.23e-11	1	6.44e-10	5.53e-14	1	2.07e-12	0.470976	0	0.745448	0.395503	1	0.609294	0.18167	0	0.697249	EC:2.1.1.107	uroporphyrin-III C-methyltransferase
K14864	0.0612234	0	0.104985	NA	NA	NA	NA	NA	NA	0.993031	1	0.99971	0.87232	1	0.952908	EC:2.1.1.-	tRNA methyltransferase
K12442	0.356935	1	0.432584	NA	NA	NA	NA	NA	NA	0.315892	1	0.529772	0.109895	0	0.646197	NA	NA
K07137	0.177552	1	0.24817	4.03e-05	0	0.000193694	0.616311	0	0.831948	0.0079473	0	0.0516762	0.472928	1	0.845583	NA	NA
K08266	0.127178	0	0.187561	NA	NA	NA	NA	NA	NA	0.324357	0	0.529772	0.87232	1	0.952908	NA	NA
K04421	0.282483	0	0.3565	NA	NA	NA	NA	NA	NA	NA	NA	NA	NA	NA	NA	NA	NA
K03092	2.1e-09	0	1.31e-08	0.798576	1	0.867484	0.222422	1	0.553251	0.0903757	0	0.254011	0.396638	1	0.810813	NA	RNA polymerase sigma-54 factor
K07342	0.843026	1	0.872915	NA	NA	NA	NA	NA	NA	0.0430352	1	0.163453	0.814476	1	0.952908	NA	protein transport protein SEC61 subunit gamma and related proteins
K11392	2.65e-07	1	1.11e-06	0.0753299	0	0.13244	0.203277	0	0.5302	0.905893	1	0.970589	0.665353	0	0.952908	EC:2.1.1.-	ribosomal RNA small subunit methyltransferase F
K02951	0.477139	0	0.544152	NA	NA	NA	NA	NA	NA	0.994294	1	0.99971	0.859014	1	0.952908	NA	small subunit ribosomal protein S12e
K04078	0.763414	0	0.805301	0.272804	0	0.385546	0.00505563	1	0.0665278	0.281506	0	0.511329	0.0467682	0	0.486419	NA	chaperonin GroES
K10400	0.0655851	0	0.111412	NA	NA	NA	NA	NA	NA	0.66889	1	0.813633	0.87232	1	0.952908	NA	kinesin family member 15
K15115	0.162202	0	0.229738	0.350648	0	0.472329	0.346495	1	0.653458	0.177562	0	0.381391	0.285186	1	0.738513	0	NA
K13590	4.81e-12	1	9.35e-11	0.934822	1	0.958415	0.0659809	1	0.29513	0.0284421	1	0.124906	0.0701497	1	0.549316	NA	diguanylate cyclase
K09313	0.243715	0	0.322122	NA	NA	NA	NA	NA	NA	0.993031	1	0.99971	0.87232	1	0.952908	NA	NA
K10125	0.094881	0	0.153401	0.058129	1	0.10621	0.0102064	0	0.100057	0.185801	1	0.388766	0.754948	1	0.952908	EC:2.7.13.3	two-component system, NtrC family, C4-dicarboxylate transport sensor histidine kinase DctB
K03203	0.00608846	1	0.0131815	0.07093	1	0.125941	0.710758	1	0.876976	0.296975	1	0.529772	0.633154	0	0.942196	NA	type IV secretion system protein VirB8
K07478	9.38e-08	1	4.23e-07	0.855364	1	0.910325	0.119848	1	0.404495	0.346199	1	0.552987	0.554539	1	0.899144	NA	putative ATPase
K05799	4.01e-07	1	1.63e-06	0.194415	0	0.292056	0.00830177	1	0.0886536	0.762835	1	0.870836	0.695545	1	0.952908	NA	GntR family transcriptional regulator, transcriptional repressor for pyruvate dehydrogenase complex
K11166	0.0612234	0	0.104985	NA	NA	NA	NA	NA	NA	0.315892	1	0.529772	0.718697	1	0.952908	EC:1.1.-.-	dehydrogenase/reductase SDR family member 7B
K14572	0.533175	0	0.597302	5.71e-05	0	0.000259692	0.265062	0	0.610074	0.291405	1	0.524604	0.0856527	0	0.588154	NA	midasin
K12066	9.38e-06	1	3.03e-05	0.470643	1	0.588057	0.592898	0	0.821756	0.3214	1	0.529772	0.6642	1	0.952908	NA	conjugal transfer pilus assembly protein TraK
K09899	1.08e-11	1	1.76e-10	3.5e-11	1	6.52e-10	0.547371	0	0.797117	0.164492	1	0.365502	0.172	0	0.690751	NA	hypothetical protein
K06024	2.4e-08	1	1.2e-07	0.431137	0	0.551732	0.624199	1	0.831948	0.955659	1	0.99971	0.965878	1	0.987531	NA	segregation and condensation protein B
K07109	4.52e-10	1	3.29e-09	3.78e-08	1	3.78e-07	0.0734344	0	0.310495	0.0101673	1	0.0604592	0.602186	0	0.930149	NA	NA
K00863	0.00315176	1	0.00710202	5.99e-05	1	0.000269869	0.346859	1	0.653458	0.662318	1	0.813473	0.0386765	0	0.447799	EC:2.7.1.29	dihydroxyacetone kinase
K11441	0.328496	1	0.405088	0.762702	1	0.839822	0.174435	0	0.493814	0.157306	1	0.359273	0.0326201	1	0.416732	EC:2.7.1.13	dehydrogluconokinase
K07001	2.2e-06	0	7.91e-06	0.655354	1	0.754395	0.241325	0	0.581823	0.0711338	1	0.224692	0.186906	1	0.697249	NA	NA
K06198	2.73e-12	1	5.86e-11	5.11e-17	1	4.12e-15	0.15337	1	0.458687	0.109031	1	0.285796	0.889103	0	0.959945	NA	competence protein CoiA
K08831	0.127178	0	0.187561	NA	NA	NA	NA	NA	NA	0.990174	1	0.99971	NA	NA	NA	NA	NA
K14538	0.0612234	0	0.104985	NA	NA	NA	NA	NA	NA	0.315892	1	0.529772	0.383944	1	0.800333	NA	nuclear GTP-binding protein
K12069	0.0124429	0	0.0256744	0.0726984	0	0.128563	0.979487	1	0.989513	0.64591	1	0.802897	0.841532	1	0.952908	NA	conjugal transfer pilus assembly protein TraA
K10039	2.72e-10	1	2.13e-09	1.3e-07	1	1.14e-06	0.280791	0	0.628903	0.507049	1	0.708157	0.490695	0	0.852339	NA	putative glutamine transport system substrate-binding protein
K07567	1.2e-06	1	4.49e-06	0.44276	1	0.562486	0.000804849	1	0.0220846	0.00051118	1	0.00771926	0.416341	0	0.828504	NA	TdcF protein
K02452	7.59e-13	1	2.16e-11	0.000294591	1	0.00105266	0.696835	0	0.871692	0.052021	1	0.18557	0.186782	0	0.697249	NA	general secretion pathway protein C
K13631	4.95e-10	1	3.57e-09	0.000440358	1	0.00148988	0.229563	0	0.565269	0.0588415	1	0.201383	0.0526607	0	0.504914	NA	AraC family transcriptional regulator, transcriptional activator of the superoxide response regulon
K12690	0.947893	1	0.956765	1.73e-08	1	1.82e-07	0.701941	0	0.874306	0.00953984	0	0.0584088	0.154996	0	0.674838	NA	adhesin Hsf
K00243	0.00480682	0	0.010539	0.0185796	1	0.0393871	0.00977579	1	0.0987096	1.77e-05	0	0.000889535	0.584647	1	0.920757	NA	hypothetical protein
K15023	1.46e-05	1	4.55e-05	5.81e-06	0	3.5e-05	0.00102322	1	0.02465	0.629763	1	0.791774	0.000624671	1	0.0878444	NA	5-methyltetrahydrofolate corrinoid/iron sulfur protein methyltransferase
K12990	0.273697	0	0.353029	0.142081	0	0.227012	0.772789	1	0.908491	0.147823	1	0.347649	0.401955	1	0.816735	EC:2.4.1.-	rhamnosyltransferase
K08715	0.473593	0	0.541983	NA	NA	NA	0.947498	1	0.97983	0.579664	1	0.751142	0.45199	1	0.83656	NA	NA
K02931	0.776432	1	0.816413	0.395155	1	0.51618	0.735995	1	0.891087	0.398814	0	0.612862	0.0288994	0	0.389885	NA	large subunit ribosomal protein L5
K09145	0.016745	1	0.0336265	0.00945277	0	0.021824	0.00988907	0	0.0988746	0.03334	1	0.140073	0.440593	1	0.83656	NA	hypothetical protein
K03385	0.128	0	0.18809	0.777347	1	0.850715	0.0627574	0	0.285724	0.0506194	1	0.181828	0.353999	1	0.792535	EC:1.7.2.2	formate-dependent nitrite reductase, periplasmic cytochrome c552 subunit
K01178	0.115973	1	0.183001	0.138288	0	0.221694	0.282756	0	0.631223	0.0104086	0	0.0616815	0.140714	0	0.665315	EC:3.2.1.3	glucoamylase
K14026	0.142405	1	0.205408	NA	NA	NA	0.930631	1	0.97983	0.154293	1	0.354626	0.383944	1	0.800333	NA	NA
K03330	0.0865558	1	0.141516	0.820925	1	0.884656	0.219045	0	0.549161	0.769975	0	0.87507	0.563619	0	0.904273	EC:6.3.5.7	glutamyl-tRNA(Gln) amidotransferase subunit E
K02991	0.64066	1	0.696462	0.63396	0	0.737025	0.607083	0	0.830894	0.69103	0	0.828562	0.3124	0	0.756638	NA	small subunit ribosomal protein S6e
K02935	0.737579	1	0.782365	0.0321125	1	0.0637795	0.487173	1	0.756601	0.635911	0	0.796841	0.410911	0	0.825982	NA	large subunit ribosomal protein L7/L12
K04705	0.245732	0	0.322625	NA	NA	NA	NA	NA	NA	0.161543	0	0.361026	0.87232	1	0.952908	NA	signal transducing adaptor molecule
K11059	0.000950154	1	0.00231403	4.38e-07	1	3.44e-06	0.0890382	1	0.34636	0.617429	1	0.782058	0.0823665	1	0.580092	NA	probable enterotoxin A
K08301	4.58e-06	0	1.55e-05	0.174237	1	0.267424	0.713645	0	0.878453	0.0100412	0	0.0599686	0.948206	1	0.981337	EC:3.1.26.-	ribonuclease G
K05712	2.86e-10	1	2.22e-09	0.00254901	1	0.00694105	0.672405	0	0.854862	0.419331	1	0.6295	0.328292	0	0.768367	EC:1.14.13.-	3-(3-hydroxy-phenyl)propionate hydroxylase
K03834	1.86e-10	1	1.54e-09	1.47e-14	1	6.23e-13	0.366291	0	0.669255	0.569729	1	0.74943	0.0927581	0	0.609658	NA	tyrosine-specific transport protein
K14109	0.0659841	1	0.111929	0.796847	1	0.86616	0.393399	0	0.686792	0.353964	0	0.561528	0.290346	0	0.738513	NA	energy-converting hydrogenase A subunit R
K03387	0.381163	0	0.45761	0.00444763	1	0.0112626	0.405038	0	0.697559	0.228458	1	0.444647	0.681547	1	0.952908	EC:1.6.4.-	alkyl hydroperoxide reductase subunit F
K06969	0.609724	1	0.667457	3.01e-05	0	0.000150711	0.0601716	0	0.278299	0.00526534	0	0.0389443	0.315904	1	0.757765	EC:2.1.1.-	ribosomal RNA large subunit methyltransferase I
K06026	0.11649	0	0.183691	0.317865	0	0.436207	0.22193	0	0.553152	0.2881	0	0.520424	0.395369	0	0.810813	NA	NA
K04115	0.85657	1	0.884111	0.0014195	0	0.00413367	0.611681	0	0.831948	0.108869	1	0.285699	0.00306545	1	0.176579	EC:1.3.7.8	benzoyl-CoA reductase subunit
K07315	0.160669	1	0.227801	0.204773	1	0.304581	0.301212	0	0.641754	3.75e-06	1	0.000315106	0.249386	1	0.731894	NA	sigma-B regulation protein RsbU (phosphoserine phosphatase)
K10023	0.0837469	1	0.137722	0.00843004	1	0.0197413	0.00040512	0	0.0144967	0.718045	0	0.846181	0.0377259	0	0.443629	NA	arginine/ornithine transport system permease protein
K03429	6.74e-05	1	0.000191588	2.2e-05	1	0.000114308	0.32078	1	0.653458	0.0340164	1	0.141704	0.000805328	0	0.0988357	EC:2.4.1.157	1,2-diacylglycerol 3-glucosyltransferase
K03326	0.00201562	1	0.00467466	6.08e-07	1	4.61e-06	0.983652	1	0.991266	0.0463184	1	0.17047	0.514931	1	0.874411	NA	C4-dicarboxylate transporter, DcuC family
K02674	0.375732	0	0.45234	0.0330356	0	0.0653864	0.235556	0	0.573563	0.330184	1	0.533845	0.950472	1	0.982459	NA	type IV pilus assembly protein PilY1
K02055	1.28e-07	1	5.69e-07	2.3e-05	1	0.000118789	0.0777248	1	0.316854	0.0149754	1	0.0805629	0.747734	0	0.952908	NA	putative spermidine/putrescine transport system substrate-binding protein
K00555	0.323757	1	0.400102	0.797561	1	0.866545	0.116691	0	0.399793	0.300635	0	0.529772	0.351579	0	0.79043	EC:2.1.1.32	tRNA (guanine-N2-)-methyltransferase
K11092	0.0612234	0	0.104985	NA	NA	NA	NA	NA	NA	0.993031	1	0.99971	0.87232	1	0.952908	NA	NA
K03590	9.08e-05	0	0.000254222	7.75e-05	1	0.000334529	0.580097	0	0.816004	0.0076228	0	0.0503266	0.569498	1	0.907272	NA	cell division protein FtsA
K08351	8.76e-09	1	4.78e-08	9.85e-05	1	0.000412631	0.356492	0	0.661824	0.246015	1	0.468361	0.107112	0	0.642876	EC:1.-.-.-	biotin sulfoxide reductase
K04087	2.37e-06	1	8.45e-06	1.29e-06	1	9.14e-06	0.0341777	0	0.200704	0.110433	1	0.288264	0.852937	1	0.952908	EC:3.4.-.-	membrane protease subunit HflC
K11833	NA	NA	NA	NA	NA	NA	NA	NA	NA	0.315892	1	0.529772	NA	NA	NA	NA	NA
K02428	0.000134731	0	0.00037137	0.455749	0	0.575359	0.761409	1	0.901347	0.326664	0	0.531148	0.195515	1	0.698637	EC:3.6.1.19	nucleoside-triphosphate pyrophosphatase
K10578	0.243715	0	0.322122	NA	NA	NA	0.346495	1	0.653458	0.579664	1	0.751142	0.383944	1	0.800333	EC:6.3.2.19	ubiquitin-conjugating enzyme E2 J1
K10123	0.0183709	0	0.0365511	NA	NA	NA	0.32994	1	0.653458	0.071712	1	0.225697	0.87232	1	0.952908	NA	putative ferrous iron transport protein C
K06397	0.152696	1	0.218336	1.63e-05	0	8.83e-05	0.279133	1	0.627025	0.0497334	0	0.179207	0.604395	1	0.93058	NA	stage III sporulation protein AH
K09533	0.0541252	0	0.0952261	NA	NA	NA	NA	NA	NA	0.657535	0	0.811868	0.482867	0	0.851006	NA	DnaJ homolog subfamily C member 13
K10082	NA	NA	NA	NA	NA	NA	NA	NA	NA	0.315892	1	0.529772	NA	NA	NA	NA	NA
K07253	0.919004	1	0.932104	NA	NA	NA	NA	NA	NA	0.173435	1	0.37698	0.859014	1	0.952908	EC:5.3.2.1	phenylpyruvate tautomerase
K03027	0.243769	0	0.322131	NA	NA	NA	0.947498	1	0.97983	0.0553533	0	0.193091	0.29008	1	0.738513	NA	DNA-directed RNA polymerases I and III subunit RPAC1
K10380	0.30916	1	0.384749	0.0031069	0	0.00824171	0.049452	0	0.25091	0.803267	1	0.898622	0.078683	1	0.575173	NA	ankyrin
K03578	3.68e-05	1	0.000108668	0.00098833	1	0.00300008	0.468687	0	0.744618	0.00812711	1	0.0523021	0.0794467	0	0.575278	EC:3.6.4.13	ATP-dependent helicase HrpA
K00782	3.76e-06	0	1.3e-05	8.26e-09	1	9.23e-08	0.59808	0	0.825547	0.235627	0	0.455	0.991151	1	0.996614	NA	hypothetical protein
K02169	0.00411656	0	0.00911533	0.51869	0	0.631066	0.157408	0	0.466884	0.693928	1	0.830447	0.968405	1	0.988019	NA	biotin synthesis protein BioC
K09251	3.89e-05	1	0.000114324	0.486052	1	0.600671	0.883007	0	0.964498	0.0178751	1	0.0901743	0.146259	0	0.667457	EC:2.6.1.82	putrescine aminotransferase
K01512	3.55e-18	1	9.42e-16	0.00145518	1	0.00423112	0.00163302	1	0.0331976	0.775211	0	0.878625	0.529351	1	0.884216	EC:3.6.1.7	acylphosphatase
K00840	1.46e-10	1	1.25e-09	0.00107134	1	0.00322473	0.402925	0	0.696296	0.0786637	1	0.236954	0.115284	0	0.650346	EC:2.6.1.81	succinylornithine aminotransferase
K10111	4.98e-10	1	3.58e-09	0.000840348	1	0.0026019	0.00523363	0	0.0675624	0.0218698	1	0.104291	0.0355123	0	0.430607	EC:3.6.3.19	maltose/maltodextrin transport system ATP-binding protein
K11884	0.144414	0	0.207785	NA	NA	NA	0.346495	1	0.653458	1	1	1	0.459259	1	0.836662	NA	RNA-binding protein PNO1
K00077	0.0429277	1	0.077786	0.68696	0	0.777157	0.527728	0	0.781313	0.0240761	0	0.110895	0.925524	1	0.972491	EC:1.1.1.169	2-dehydropantoate 2-reductase
K04480	0.40047	1	0.475739	0.286757	0	0.401993	0.312188	1	0.649754	0.371535	0	0.583574	0.557897	1	0.901279	EC:2.1.1.90	methanol---5-hydroxybenzimidazolylcobamide Co-methyltransferase
K07450	0.0105187	1	0.021907	0.282396	0	0.396462	9.23e-05	1	0.00582341	0.717188	0	0.846079	0.474885	1	0.845771	NA	putative resolvase
K01716	4.44e-11	1	5.01e-10	2.94e-14	1	1.2e-12	0.457326	0	0.736995	0.115674	1	0.296109	0.210116	0	0.700969	EC:4.2.1.60	3-hydroxydecanoyl-[acyl-carrier-protein] dehydratase
K02884	0.000150922	1	0.00041205	0.713236	1	0.795602	0.699798	1	0.873534	0.0421105	1	0.161815	0.0631017	0	0.525848	NA	large subunit ribosomal protein L19
K13854	0.893639	0	0.914033	0.118977	0	0.195609	5.36e-05	0	0.00431408	0.671772	0	0.81466	0.464527	1	0.839953	NA	NA
K12493	0.127178	0	0.187561	NA	NA	NA	NA	NA	NA	0.993031	1	0.99971	0.383944	1	0.800333	NA	NA
K01200	0.796078	1	0.831874	0.148893	1	0.235858	0.564889	1	0.805348	0.00173914	0	0.0183959	0.000130099	1	0.0351269	EC:3.2.1.41	pullulanase
K01494	1.11e-09	1	7.31e-09	3.14e-06	1	2.01e-05	0.544913	1	0.795781	4.84e-06	1	0.000362023	0.103033	0	0.6334	EC:3.5.4.13	dCTP deaminase
K04035	0.192215	0	0.265439	0.00155732	0	0.00449613	0.702559	1	0.874306	0.0693709	1	0.221152	0.038084	1	0.444753	EC:1.14.13.81	magnesium-protoporphyrin IX monomethyl ester (oxidative) cyclase
K03955	1.36e-06	1	5.03e-06	0.883604	1	0.925618	0.30977	1	0.648807	0.0129536	1	0.0723425	0.16512	1	0.685118	NA	NA
K12856	0.0866075	0	0.141516	NA	NA	NA	0.962486	1	0.97983	0.41421	0	0.626555	0.948771	1	0.981337	NA	pre-mRNA-processing factor 8
K04780	0.513971	0	0.581164	1.05e-06	0	7.57e-06	0.000133153	0	0.00695129	0.790957	1	0.889293	0.925524	1	0.972491	NA	nonribosomal peptide synthetase DhbF
K08217	0.873824	0	0.89856	0.148893	0	0.235858	0.236865	1	0.575836	0.00131102	1	0.0150212	0.00423908	1	0.187053	NA	MFS transporter, DHA3 family, macrolide efflux protein
K03403	0.167106	0	0.235718	0.0791207	0	0.13813	0.178563	0	0.493814	0.525868	1	0.724286	0.227071	1	0.716591	EC:6.6.1.1	magnesium chelatase subunit H
K06962	2.65e-06	1	9.39e-06	3.53e-08	1	3.54e-07	0.0305662	1	0.189115	0.0302057	1	0.130079	0.431027	0	0.83656	NA	NA
K03693	2.5e-11	1	3.23e-10	3.06e-18	1	3.81e-16	0.0432688	1	0.231638	0.260784	1	0.486597	0.754946	1	0.952908	NA	penicillin-binding protein
K09117	0.136085	0	0.198365	0.082028	0	0.142467	0.428549	0	0.715691	0.377448	0	0.589787	0.0946195	0	0.611178	NA	hypothetical protein
K11215	0.282483	0	0.3565	NA	NA	NA	NA	NA	NA	NA	NA	NA	0.383944	1	0.800333	NA	NA
K03564	0.00191961	0	0.00445948	0.506005	1	0.618267	0.527728	1	0.781313	0.898198	1	0.965349	0.958302	1	0.985307	EC:1.11.1.15	peroxiredoxin Q/BCP
K02637	0.0382453	1	0.0701859	0.23505	1	0.340853	0.897237	1	0.971904	0.564143	1	0.74943	0.815506	1	0.952908	NA	cytochrome b6-f complex subunit 4
K11652	0.913439	1	0.928343	NA	NA	NA	NA	NA	NA	0.996724	1	0.99971	0.213718	1	0.700969	NA	NA
K09892	3.33e-11	1	4.07e-10	1.83e-12	1	4.77e-11	0.432885	0	0.71807	0.0922741	1	0.257502	0.160382	0	0.682911	NA	hypothetical protein
K02736	0.127178	0	0.187561	NA	NA	NA	NA	NA	NA	0.640651	1	0.799479	0.87232	1	0.952908	NA	NA
K01760	1.04e-09	1	6.91e-09	3.88e-12	1	9.02e-11	0.131816	1	0.424963	0.0678179	1	0.218415	0.752541	0	0.952908	EC:4.4.1.8	cystathionine beta-lyase
K06861	2.29e-06	0	8.19e-06	6.41e-05	1	0.000284897	0.953951	1	0.97983	0.598662	0	0.767241	0.192253	0	0.698444	EC:3.6.3.-	lipopolysaccharide export system ATP-binding protein
K04618	0.656811	1	0.71055	NA	NA	NA	0.301031	1	0.641754	0.324357	0	0.529772	0.262239	0	0.735938	EC:1.1.3.9	galactose oxidase
K00966	5.22e-11	0	5.65e-10	0.0844834	0	0.1462	0.853689	1	0.948216	0.0314614	0	0.134478	0.403736	1	0.819369	EC:2.7.7.13	mannose-1-phosphate guanylyltransferase
K08167	2.59e-07	1	1.09e-06	0.00234827	1	0.00645747	0.122549	0	0.408652	0.846809	0	0.928569	0.199911	0	0.700969	NA	MFS transporter, DHA2 family, methyl viologen resistance protein SmvA
K11707	2.49e-05	1	7.57e-05	1.7e-25	1	1.62e-22	0.105945	0	0.375161	0.555048	0	0.745647	0.0682841	0	0.542256	NA	manganese/zinc/iron transport system substrate-binding protein
K01808	1.25e-06	1	4.68e-06	0.000276143	0	0.000993293	0.0699129	1	0.303679	0.752977	1	0.866333	0.45361	0	0.836662	EC:5.3.1.6	ribose 5-phosphate isomerase B
K11268	0.243715	0	0.322122	NA	NA	NA	NA	NA	NA	0.990174	1	0.99971	0.213718	1	0.700969	NA	NA
K02654	0.000117706	1	0.000326007	0.399551	0	0.520142	0.827473	0	0.934707	0.0912002	1	0.255286	0.88536	0	0.958181	EC:3.4.23.43 2.1.1.-	leader peptidase (prepilin peptidase) / N-methyltransferase
K09711	0.0286532	1	0.054737	0.308391	1	0.42586	0.420142	0	0.711358	0.0456988	1	0.169184	0.877257	1	0.954348	NA	hypothetical protein
K07640	1.15e-11	1	1.85e-10	1.75e-09	1	2.32e-08	0.59808	1	0.825547	0.700717	1	0.835088	0.57165	0	0.910271	EC:2.7.13.3	two-component system, OmpR family, sensor histidine kinase CpxA
K03480	1.13e-08	1	6.05e-08	0.0892011	0	0.153345	1.39e-05	1	0.00205942	0.618304	0	0.782799	0.535593	1	0.887978	NA	transcriptional antiterminator
K02556	0.487439	0	0.554708	0.00596049	0	0.0145284	0.315363	0	0.652148	0.00553477	0	0.0401606	0.502736	0	0.865239	NA	chemotaxis protein MotA
K12107	0.00016938	1	0.000458816	3.8e-12	1	8.96e-11	0.34979	0	0.657562	0.1927	0	0.398479	0.0724459	0	0.553805	NA	cag pathogenicity island protein 22
K11005	0.603355	1	0.661113	0.00346266	0	0.00905667	0.312454	0	0.64987	0.325189	1	0.530629	0.137955	1	0.663983	NA	hemolysin A
K01077	0.00279756	0	0.00634322	0.00238429	1	0.00653455	0.936158	1	0.97983	0.0211948	1	0.102132	0.806009	0	0.952908	EC:3.1.3.1	alkaline phosphatase
K10932	0.86967	1	0.895222	NA	NA	NA	0.346495	1	0.653458	0.324357	0	0.529772	0.87232	1	0.952908	NA	toxin co-regulated pilus biosynthesis outer membrane protein C
K09419	0.473593	0	0.541983	NA	NA	NA	NA	NA	NA	0.66889	1	0.813633	0.859014	1	0.952908	NA	NA
K03767	4.9e-07	1	1.96e-06	4.21e-05	1	0.000200272	0.204603	1	0.532072	0.000235253	1	0.00472289	0.973458	1	0.988989	EC:5.2.1.8	peptidyl-prolyl cis-trans isomerase A (cyclophilin A)
K07717	0.771868	1	0.812853	0.000898568	0	0.00275683	0.000665822	1	0.0194008	0.0367463	0	0.148757	0.925524	1	0.972491	EC:2.7.13.3	two-component system, sensor histidine kinase YcbA
K02622	8.54e-06	0	2.78e-05	0.0271046	1	0.0551333	0.0904065	0	0.349021	0.000667741	0	0.009403	0.270835	1	0.738513	EC:5.99.1.-	topoisomerase IV subunit B
K06423	0.644122	1	0.699564	1.17e-05	0	6.57e-05	0.179041	0	0.494747	0.598545	0	0.767241	0.00290895	0	0.173764	NA	small acid-soluble spore protein F (minor alpha/beta-type SASP)
K03555	0.755634	0	0.798559	0.866202	1	0.91627	0.713645	0	0.878453	0.12015	0	0.302395	0.925524	1	0.972491	NA	DNA mismatch repair protein MutS
K00611	4.62e-10	1	3.35e-09	0.937957	1	0.959972	0.378269	1	0.678976	0.585231	1	0.755796	0.843008	1	0.952908	EC:2.1.3.3	ornithine carbamoyltransferase
K02921	0.849644	0	0.878633	0.649884	0	0.749756	0.790335	1	0.915573	0.602401	1	0.77019	0.558784	0	0.901279	NA	large subunit ribosomal protein L37Ae
K00483	1.97e-06	1	7.15e-06	0.00110445	1	0.00330872	0.461856	0	0.739816	0.0877374	1	0.249447	0.393117	0	0.807528	EC:1.14.13.3	4-hydroxyphenylacetate-3-hydroxylase large chain
K10670	1.58e-12	1	3.78e-11	0.00778463	0	0.0183954	0.00751597	1	0.0848528	3.1e-05	1	0.0013522	0.0762423	1	0.565939	EC:1.21.4.2	glycine reductase
K01466	1.16e-06	1	4.38e-06	0.25594	1	0.3655	0.272567	0	0.616803	6.15e-05	1	0.00196864	0.697888	0	0.952908	EC:3.5.2.5	allantoinase
K00798	0.671225	1	0.723536	0.0218611	1	0.0455182	0.215441	1	0.544971	0.668594	1	0.813633	0.00677512	0	0.212707	EC:2.5.1.17	cob(I)alamin adenosyltransferase
K02542	0.12676	0	0.187561	NA	NA	NA	NA	NA	NA	0.665096	1	0.813473	0.718697	1	0.952908	NA	minichromosome maintenance protein 6
K09860	0.660961	1	0.713809	NA	NA	NA	0.178563	0	0.493814	0.303774	1	0.529772	0.87232	1	0.952908	NA	hypothetical protein
K01209	9.27e-14	0	3.51e-12	0.710299	0	0.793562	0.677851	0	0.858396	0.0076228	0	0.0503266	0.0270909	1	0.388354	EC:3.2.1.55	alpha-N-arabinofuranosidase
K02327	0.0612234	0	0.104985	NA	NA	NA	NA	NA	NA	0.324357	0	0.529772	0.383944	1	0.800333	EC:2.7.7.7	DNA polymerase delta subunit 1
K02817	3.89e-08	1	1.87e-07	1.53e-05	1	8.38e-05	0.000106003	1	0.00629743	0.714769	1	0.844961	0.619958	1	0.936597	EC:2.7.1.69	PTS system, trehalose-specific IIA component
K06915	0.0563124	1	0.0986968	0.663916	0	0.760886	0.0425036	0	0.229347	0.0709649	1	0.224673	0.938119	1	0.978264	NA	NA
K14125	0.661501	1	0.714169	0.886677	1	0.927143	0.790335	1	0.915573	0.820862	0	0.910511	0.289533	0	0.738513	NA	energy-converting hydrogenase B subunit P
K09486	0.245732	0	0.322625	NA	NA	NA	NA	NA	NA	0.575078	1	0.74943	0.859014	1	0.952908	NA	hypoxia up-regulated 1
K13853	0.00999209	1	0.0208986	0.711314	0	0.794387	0.670024	0	0.854862	0.55254	1	0.744141	0.159299	1	0.682021	EC:2.5.1.54 5.4.99.5	3-deoxy-7-phosphoheptulonate synthase / chorismate mutase
K00937	0.542366	1	0.606024	0.967777	1	0.977332	0.148839	1	0.451	0.45728	0	0.661936	0.257286	1	0.735938	EC:2.7.4.1	polyphosphate kinase
K00009	0.000237432	1	0.000628117	0.433447	1	0.553575	0.20862	1	0.537041	0.0150649	1	0.0809813	0.649313	0	0.949289	EC:1.1.1.17	mannitol-1-phosphate 5-dehydrogenase
K12344	3.95e-06	0	1.36e-05	3.43e-05	0	0.000168577	0.0364484	0	0.209416	0.0796364	1	0.238424	0.318972	1	0.759189	EC:1.3.99.5	3-oxo-5-alpha-steroid 4-dehydrogenase 2
K04654	5.81e-08	1	2.71e-07	2.36e-08	1	2.42e-07	0.000350691	1	0.0132462	9.96e-05	1	0.00262769	0.164681	0	0.684482	NA	hydrogenase expression/formation protein HypD
K08961	0.000156232	0	0.000425537	6.97e-06	0	4.13e-05	1.98e-05	0	0.00237061	0.8446	1	0.927353	0.34255	1	0.783443	EC:4.2.2.20 4.2.2.21	chondroitin-sulfate-ABC endolyase/exolyase
K07487	0.00157608	0	0.00371774	0.409548	1	0.530026	0.761409	1	0.901347	0.152102	1	0.354322	0.808463	1	0.952908	NA	transposase
K12483	0.0655851	0	0.111412	NA	NA	NA	NA	NA	NA	0.4931	0	0.695721	0.87232	1	0.952908	NA	EH domain-containing protein 1
K07035	1.09e-07	1	4.9e-07	0.37256	0	0.493987	0.535059	1	0.787972	0.791801	0	0.889597	0.0177011	1	0.325837	NA	NA
K10538	2.93e-09	1	1.79e-08	1.61e-05	1	8.77e-05	0.0224957	0	0.156422	0.0934986	1	0.2594	0.602186	1	0.930149	NA	L-arabinose transport system permease protein
K04456	0.0860962	0	0.140981	NA	NA	NA	0.301031	1	0.641754	0.40862	0	0.621138	0.180466	1	0.69674	NA	NA
K06883	0.095535	0	0.154278	0.472294	1	0.589605	0.393106	1	0.686792	0.245586	1	0.468062	0.938581	1	0.978292	NA	NA
K03295	0.00626266	1	0.0135289	0.0597151	1	0.108794	0.0133005	0	0.115242	0.000244374	1	0.00478323	0.546078	1	0.893582	NA	cation efflux system protein, CDF family
K11607	3.06e-11	1	3.81e-10	2.31e-12	1	5.82e-11	0.0255032	0	0.169308	0.501738	1	0.703436	0.120117	0	0.654931	NA	manganese/iron transport system ATP-binding protein
K07735	0.303469	0	0.379377	0.082028	1	0.142467	0.118964	0	0.402621	0.0731864	1	0.228037	0.300857	1	0.743332	NA	putative transcriptional regulator
K03248	0.0365427	0	0.0673838	0.492218	1	0.606879	0.0116003	0	0.108377	0.13134	1	0.320143	0.619958	1	0.936597	NA	translation initiation factor 3 subunit G
K02076	3.82e-14	1	1.72e-12	4.07e-12	1	9.35e-11	0.927758	1	0.97983	1.46e-07	1	4.58e-05	0.0279367	1	0.389885	NA	Fur family transcriptional regulator, zinc uptake regulator
K10689	0.473593	0	0.541983	NA	NA	NA	NA	NA	NA	0.575078	1	0.74943	0.859014	1	0.952908	NA	NA
K12983	0.37747	1	0.454043	0.187067	0	0.283022	0.30471	1	0.644939	0.528359	1	0.726349	0.626681	1	0.938978	EC:2.4.1.-	UDP-glucose:(glucosyl)LPS beta-1,3-glucosyltransferase
K03679	0.458303	1	0.533245	0.642938	0	0.744441	0.266746	0	0.610074	0.89417	1	0.962474	0.972433	1	0.988989	NA	exosome complex component RRP4
K09650	1.47e-15	0	1.19e-13	0.315373	0	0.433411	0.489511	1	0.757924	0.0385335	0	0.153408	0.446009	1	0.83656	EC:3.4.21.105	rhomboid-like protein
K09706	0.00936823	1	0.0196833	0.175489	0	0.268843	0.21961	0	0.549161	0.279581	0	0.509445	0.127862	1	0.655537	NA	hypothetical protein
K07021	0.000850836	1	0.00208539	4.04e-08	1	3.99e-07	0.0862334	1	0.338245	0.00300333	1	0.0264715	0.00627508	0	0.21073	NA	NA
K10909	0.907472	0	0.926397	0.0340599	0	0.0669971	0.0335516	0	0.19836	0.978036	1	0.99971	0.548187	1	0.894864	EC:2.7.13.3 3.1.3.-	two-component system, autoinducer 2 sensor kinase/phosphatase LuxQ
K03598	1.75e-11	1	2.47e-10	1.2e-12	1	3.25e-11	0.658865	0	0.850014	0.125249	1	0.310573	0.365635	0	0.800333	NA	sigma-E factor negative regulatory protein RseB
K01227	1.37e-05	1	4.31e-05	0.000133466	1	0.000532007	0.238345	1	0.577598	0.237766	0	0.458102	0.148027	1	0.667457	EC:3.2.1.96	mannosyl-glycoprotein endo-beta-N-acetylglucosaminidase
K00135	5.01e-11	1	5.47e-10	0.000565731	1	0.00184749	0.000498585	0	0.0164024	0.00535381	1	0.0393451	0.193336	0	0.698637	EC:1.2.1.16	succinate-semialdehyde dehydrogenase (NADP+)
K02517	9.85e-06	0	3.17e-05	5.7e-05	1	0.000259312	0.0835387	1	0.332363	0.668594	0	0.813633	0.0608866	0	0.522881	EC:2.3.1.-	lipid A biosynthesis lauroyl acyltransferase
K08863	0.127178	0	0.187561	NA	NA	NA	NA	NA	NA	0.324357	0	0.529772	NA	NA	NA	NA	NA
K04017	1.4e-08	1	7.38e-08	4.69e-10	1	6.98e-09	0.804302	1	0.920975	0.70828	1	0.840614	0.657297	0	0.952908	NA	formate-dependent nitrite reductase complex NrfF subunit
K01026	3.73e-10	1	2.79e-09	0.229724	1	0.334484	0.00167516	1	0.0338295	2.65e-06	1	0.000253854	0.162764	1	0.683669	EC:2.8.3.1	propionate CoA-transferase
K00287	8.16e-07	1	3.15e-06	0.399551	1	0.520142	0.452836	1	0.731881	0.0926575	1	0.257898	0.865381	1	0.952908	EC:1.5.1.3	dihydrofolate reductase
K10353	0.116371	1	0.183544	0.175744	0	0.269088	0.00191906	1	0.0374884	0.00799075	0	0.0519097	0.637436	0	0.9431	EC:2.7.1.76	deoxyadenosine kinase
K01491	0.259047	1	0.336395	0.639775	1	0.741678	0.936158	1	0.97983	0.527302	0	0.725329	0.546078	1	0.893582	EC:1.5.1.5 3.5.4.9	methylenetetrahydrofolate dehydrogenase (NADP+) / methenyltetrahydrofolate cyclohydrolase
K07126	0.166852	1	0.235407	0.424249	0	0.543768	0.0156916	0	0.127174	0.00961093	1	0.058619	0.850453	0	0.952908	NA	NA
K08346	8.45e-07	1	3.25e-06	0.109348	1	0.182089	0.989596	1	0.994312	0.072841	1	0.227166	0.910434	1	0.966415	EC:1.7.99.4	nitrate reductase 2, beta subunit
K03793	0.991343	1	0.993503	0.206009	0	0.305885	0.340245	0	0.653458	0.0144018	1	0.0785201	0.889122	1	0.959945	EC:1.5.1.33	pteridine reductase
K05758	0.282483	0	0.3565	NA	NA	NA	NA	NA	NA	NA	NA	NA	NA	NA	NA	NA	NA
K08867	0.137374	0	0.200033	NA	NA	NA	0.632797	1	0.834861	0.806113	1	0.900535	0.867112	1	0.952908	EC:2.7.11.1	WNK lysine deficient protein kinase
K08304	1.44e-05	1	4.52e-05	8.72e-06	1	5.05e-05	0.871258	1	0.959026	0.050747	1	0.182097	0.586826	0	0.922468	EC:3.2.1.-	membrane-bound lytic murein transglycosylase A
K00677	1.03e-10	0	9.44e-10	0.65251	0	0.752028	0.590342	0	0.820232	0.0215607	0	0.103317	0.806009	0	0.952908	EC:2.3.1.129	UDP-N-acetylglucosamine acyltransferase
K04013	1.46e-10	1	1.25e-09	0.00282211	1	0.00759074	0.153078	1	0.458036	0.187961	1	0.391035	0.28202	1	0.738513	NA	formate-dependent nitrite reductase, penta-haeme cytochrome c
K03613	2.81e-06	0	9.9e-06	0.000149207	0	0.000583784	0.120737	0	0.405706	0.00324372	0	0.0278507	0.00615537	1	0.208788	NA	electron transport complex protein RnfE
K03970	1.2e-08	1	6.39e-08	9.07e-07	1	6.59e-06	0.603971	0	0.829003	0.0678465	1	0.218415	0.0720558	0	0.552677	NA	phage shock protein B
K02262	0.495931	1	0.563257	0.109471	1	0.182201	0.310036	1	0.648807	0.539811	1	0.734613	0.526901	1	0.88272	NA	NA
K03075	1.15e-05	1	3.66e-05	0.0127804	1	0.0283965	0.666978	0	0.85328	0.0855542	1	0.24665	0.624436	1	0.938433	NA	preprotein translocase subunit SecG
K09612	8.08e-09	1	4.44e-08	0.188349	1	0.284644	0.239832	0	0.578908	0.00610109	1	0.0429133	0.213597	0	0.700969	EC:3.4.11.-	alkaline phosphatase isozyme conversion protein
K07167	0.913439	1	0.928343	NA	NA	NA	0.947498	1	0.97983	0.324357	0	0.529772	NA	NA	NA	NA	putative transcriptional regulator
K01654	4.51e-05	0	0.000130932	0.354868	0	0.47615	0.506045	0	0.768233	0.425268	0	0.632073	0.447902	1	0.83656	EC:2.5.1.56	N-acetylneuraminate synthase
K13642	0.314585	1	0.390024	0.0781172	0	0.136544	0.424593	0	0.713171	0.290455	1	0.523579	0.111686	0	0.650016	NA	CRP/FNR family transcriptional regulator, transcriptional activator FtrB
K11070	0.343496	0	0.420729	0.17299	0	0.266082	0.275837	0	0.620759	0.302767	0	0.529772	0.0357905	1	0.430607	NA	spermidine/putrescine transport system permease protein
K14841	0.0612234	0	0.104985	NA	NA	NA	NA	NA	NA	0.570509	1	0.74943	0.383944	1	0.800333	NA	ribosome biogenesis protein NSA1
K10554	6.52e-05	1	0.000185694	0.948242	1	0.966292	0.547291	0	0.797117	0.000934578	1	0.0117222	0.821993	1	0.952908	NA	fructose transport system ATP-binding protein
K04789	0.626408	0	0.682905	0.00342573	0	0.00896827	0.476519	0	0.750168	0.0714538	1	0.225451	0.586645	1	0.922468	NA	mycobactin peptide synthetase MbtE
K03816	0.0660717	1	0.111929	0.0289336	1	0.0581514	0.00243967	1	0.0413527	0.0172586	0	0.0880318	0.870368	0	0.952908	EC:2.4.2.22	xanthine phosphoribosyltransferase
K06921	5.99e-10	0	4.23e-09	0.681171	1	0.77247	0.900678	1	0.972687	0.13554	0	0.327021	0.347456	0	0.785968	NA	NA
K03797	6.5e-18	0	1.6e-15	0.462923	0	0.581497	0.661567	1	0.851341	9.18e-06	0	0.000574475	0.569498	1	0.907272	EC:3.4.21.102	carboxyl-terminal processing protease
K03570	0.000236642	0	0.000626265	0.276266	1	0.389478	0.0835387	1	0.332363	0.000139847	0	0.0032979	0.217117	0	0.703425	NA	rod shape-determining protein MreC
K14617	0.243715	0	0.322122	NA	NA	NA	NA	NA	NA	0.161543	0	0.361026	0.87232	1	0.952908	NA	NA
K07578	NA	NA	NA	NA	NA	NA	NA	NA	NA	0.315892	1	0.529772	NA	NA	NA	NA	homologs of the eukaryotic argonaute protein
K15036	0.0745144	1	0.123927	0.642596	0	0.744195	0.0267716	1	0.174643	0.716381	0	0.845561	0.823226	0	0.952908	EC:6.4.1.2 6.4.1.3	acetyl-CoA/propionyl-CoA carboxylase
K13052	2.41e-06	1	8.59e-06	0.189715	1	0.286411	0.0156916	1	0.127174	0.329334	0	0.532852	0.0613244	0	0.523312	NA	cell division protein DivIC
K08094	3.82e-07	1	1.56e-06	0.395155	0	0.51618	0.699798	1	0.873534	0.00367514	1	0.0304537	0.148027	1	0.667457	EC:5.3.1.27	6-phospho-3-hexuloisomerase
K00214	0.274437	0	0.353917	0.249693	0	0.358278	0.368438	0	0.67129	0.00516196	0	0.0384689	0.0785324	1	0.575173	EC:1.3.1.24	biliverdin reductase
K09424	NA	NA	NA	NA	NA	NA	NA	NA	NA	0.315892	1	0.529772	NA	NA	NA	NA	NA
K09923	1.17e-10	1	1.05e-09	1.08e-10	1	1.86e-09	0.494205	0	0.760765	0.106865	1	0.28181	0.27779	0	0.738513	NA	hypothetical protein
K09953	0.14047	1	0.203467	NA	NA	NA	0.301031	1	0.641754	0.161543	0	0.361026	0.0285699	1	0.389885	NA	lipid A 3-O-deacylase
K09813	NA	NA	NA	NA	NA	NA	NA	NA	NA	0.315892	1	0.529772	NA	NA	NA	NA	NA
K03071	0.000825145	1	0.00202674	4.82e-05	1	0.000225246	0.735995	0	0.891087	0.126187	1	0.311553	0.626681	0	0.938978	NA	preprotein translocase subunit SecB
K11870	NA	NA	NA	NA	NA	NA	NA	NA	NA	0.315892	1	0.529772	NA	NA	NA	NA	NA
K11593	0.473593	0	0.541983	NA	NA	NA	NA	NA	NA	0.575078	1	0.74943	0.87232	1	0.952908	NA	eukaryotic translation initiation factor 2C
K01586	0.445757	1	0.52049	0.800098	0	0.868479	0.00926039	1	0.0955554	0.0719833	0	0.225699	0.580299	1	0.91755	EC:4.1.1.20	diaminopimelate decarboxylase
K00320	0.267222	1	0.345452	0.0434875	0	0.0828107	0.024108	0	0.162284	0.610887	1	0.777411	0.371245	1	0.800333	EC:1.5.99.11	coenzyme F420-dependent N5,N10-methenyltetrahydromethanopterin reductase
K07008	7.39e-14	1	2.88e-12	4.84e-09	1	5.74e-08	0.656174	1	0.847789	0.0830307	1	0.2432	0.16372	0	0.684029	NA	glutamine amidotransferase
K14057	2.05e-08	1	1.05e-07	0.0462196	1	0.0872308	0.71921	1	0.881757	0.154902	1	0.35563	0.250691	0	0.734764	NA	LysR family transcriptional regulator, regulator of abg operon
K00892	7.08e-11	1	7.05e-10	0.000263541	1	0.000952407	0.871257	0	0.959026	0.0737024	1	0.228625	0.296437	0	0.740376	EC:2.7.1.73	inosine kinase
K04065	5.78e-11	1	6.1e-10	2.1e-10	1	3.37e-09	0.420983	0	0.711755	0.160279	1	0.361026	0.0522751	0	0.503362	NA	hyperosmotically inducible periplasmic protein
K07141	5.47e-09	1	3.11e-08	0.080651	1	0.140331	0.00326825	1	0.0498713	0.0340164	1	0.141704	0.695545	1	0.952908	NA	NA
K14399	0.473593	0	0.541983	NA	NA	NA	0.346495	1	0.653458	0.312386	1	0.529772	0.383944	1	0.800333	NA	NA
K06296	0.660961	1	0.713809	NA	NA	NA	0.962486	1	0.97983	0.684219	1	0.82332	0.204246	0	0.700969	NA	spore germination protein KB
K01502	4.02e-05	1	0.000117831	0.657016	1	0.755549	0.237845	1	0.577598	0.00231616	1	0.0221823	0.146754	0	0.667457	EC:3.5.5.7	aliphatic nitrilase
K02474	1.72e-08	0	8.91e-08	0.174237	0	0.267424	0.672406	1	0.854862	0.475114	0	0.676936	0.611043	1	0.932128	EC:1.1.1.-	UDP-N-acetyl-D-galactosamine dehydrogenase
K08288	0.0180241	0	0.0359337	NA	NA	NA	NA	NA	NA	0.265263	0	0.491815	0.459259	1	0.836662	NA	NA
K06946	0.0012337	1	0.0029525	0.364684	0	0.485906	0.666978	1	0.85328	0.267518	0	0.494665	0.647035	1	0.948217	NA	NA
K12829	0.531648	0	0.595881	NA	NA	NA	0.346495	1	0.653458	0.402711	1	0.615826	0.125805	1	0.655537	NA	splicing factor 3B subunit 2
K11890	0.000359388	1	0.000925212	0.0166386	1	0.0357219	0.742249	0	0.892654	0.787259	1	0.886656	0.960774	1	0.98655	NA	type VI secretion system protein ImpM
K04748	0.507678	0	0.575368	5.05e-08	0	4.87e-07	0.621565	0	0.831948	0.836204	1	0.921591	0.387871	0	0.802368	NA	nitric oxide reductase NorQ protein
K05368	7.33e-11	1	7.21e-10	0.000365739	1	0.0012605	0.761392	0	0.901347	0.133134	1	0.323601	0.131872	0	0.658408	EC:1.16.1.3 1.5.1.29	aquacobalamin reductase / NAD(P)H-flavin reductase
K01296	0.282483	0	0.3565	NA	NA	NA	NA	NA	NA	NA	NA	NA	NA	NA	NA	EC:3.4.17.12	carboxypeptidase M
K03645	5.03e-11	1	5.47e-10	1.82e-11	1	3.66e-10	0.562371	0	0.804211	0.177671	1	0.381391	0.167589	0	0.687093	NA	negative modulator of initiation of replication
K10037	1e-09	1	6.68e-09	0.00493803	1	0.0123359	0.050257	1	0.253313	0.000250638	1	0.00484802	0.548187	0	0.894864	NA	glutamine transport system permease protein
K04768	0.159987	1	0.227067	8.4e-17	1	6.5e-15	0.998318	1	0.99933	0.633238	0	0.794403	0.18977	1	0.697531	NA	acetoin utilization protein AcuC
K02800	0.147165	1	0.211479	NA	NA	NA	0.301031	1	0.641754	0.965316	1	0.99971	NA	NA	NA	NA	NA
K14333	0.000322782	1	0.000838593	0.0179709	1	0.0382524	0.0949781	1	0.357864	0.648837	1	0.805156	0.016228	0	0.31772	EC:4.1.1.46	2,3-dihydroxybenzoate decarboxylase
K13995	0.825276	1	0.857711	NA	NA	NA	0.280995	1	0.629128	0.550164	1	0.741772	0.603813	1	0.93058	EC:3.5.1.107	maleamate amidohydrolase
K02749	2.74e-09	1	1.68e-08	0.000777093	1	0.00243234	6.98e-05	1	0.0049654	0.0059721	1	0.0422651	0.00985289	0	0.254816	EC:2.7.1.69	PTS system, arbutin-like IIB component
K01521	1.66e-11	1	2.4e-10	2.91e-05	1	0.000146498	0.702551	0	0.874306	0.1994	1	0.406299	0.196605	0	0.700699	EC:3.6.1.26	CDP-diacylglycerol pyrophosphatase
K00663	5.1e-09	1	2.92e-08	0.00169884	0	0.0048523	0.949497	1	0.97983	0.000341053	1	0.00584666	0.645897	1	0.94799	EC:2.3.1.82	aminoglycoside N6'-acetyltransferase
K14269	0.621526	0	0.678332	0.00278111	0	0.00749656	0.00538805	0	0.0687723	0.559338	1	0.746829	0.407515	1	0.822832	EC:1.2.1.20	glutarate semialdehyde dehydrogenase
K00101	6.36e-07	1	2.5e-06	0.00407724	1	0.0104168	0.0440459	0	0.234159	0.654506	1	0.809869	0.322059	0	0.763575	EC:1.1.2.3	L-lactate dehydrogenase (cytochrome)
K13928	1.29e-05	1	4.07e-05	0.000244428	1	0.00089348	0.0355531	0	0.206796	0.927195	1	0.985136	0.00115758	0	0.121375	NA	LysR family transcriptional regulator, malonate utilization transcriptional regulator
K13918	9.84e-07	1	3.75e-06	0.0041801	1	0.0106416	0.411372	0	0.70234	0.0298783	1	0.128992	0.427328	0	0.83656	NA	glucarate dehydratase-related protein
K00900	0.243715	0	0.322122	NA	NA	NA	NA	NA	NA	0.66889	1	0.813633	0.87232	1	0.952908	NA	NA
K03312	0.00475605	1	0.010431	0.00557775	1	0.0137004	0.181678	1	0.497178	0.50291	0	0.704729	0.94064	1	0.979182	NA	glutamate:Na+ symporter, ESS family
K00813	3.47e-12	1	7.07e-11	8.36e-09	1	9.32e-08	0.0493886	1	0.250796	0.0354061	1	0.145209	0.484733	0	0.851509	EC:2.6.1.1	aspartate aminotransferase
K10237	7.47e-05	0	0.000210915	2.48e-05	0	0.00012701	0.0903873	0	0.349021	0.0484816	1	0.176357	0.045809	1	0.485417	NA	NA
K01756	0.726048	0	0.772496	0.100899	1	0.170086	0.226687	1	0.560443	0.0216839	0	0.103691	0.672274	1	0.952908	EC:4.3.2.2	adenylosuccinate lyase
K06441	1.27e-12	0	3.23e-11	0.00100869	0	0.00305864	0.827472	0	0.934707	0.623548	0	0.787528	0.198811	1	0.700969	EC:1.12.7.2	ferredoxin hydrogenase gamma subunit
K00188	0.0340956	1	0.0633641	0.162935	0	0.253611	0.973252	1	0.986507	0.206897	1	0.415605	0.828162	1	0.952908	EC:1.2.7.7	2-oxoisovalerate ferredoxin oxidoreductase, delta subunit
K00789	0.00532815	1	0.0116229	0.544545	1	0.656941	0.322599	1	0.653458	0.0277466	0	0.122791	0.00329253	1	0.176595	EC:2.5.1.6	S-adenosylmethionine synthetase
K00884	2.28e-11	1	3.01e-10	2.55e-11	1	4.87e-10	0.582651	0	0.817716	0.308371	1	0.529772	0.141052	0	0.665315	EC:2.7.1.59	N-acetylglucosamine kinase
K02976	0.282483	0	0.3565	NA	NA	NA	NA	NA	NA	0.324357	0	0.529772	NA	NA	NA	NA	NA
K04092	0.10976	1	0.174113	6.65e-07	1	5.02e-06	0.847673	1	0.944815	0.0487332	1	0.176992	0.968401	1	0.988019	EC:5.4.99.5	chorismate mutase
K01429	1.2e-06	1	4.48e-06	2.09e-05	1	0.000109224	0.0283449	1	0.180294	0.235627	1	0.455	0.762183	1	0.952908	EC:3.5.1.5	urease subunit beta
K02386	1.04e-09	1	6.92e-09	0.000424116	1	0.00144089	0.927266	1	0.97983	0.0684903	1	0.219626	0.85418	0	0.952908	NA	flagella basal body P-ring formation protein FlgA
K00457	1.13e-06	1	4.26e-06	0.00127271	1	0.00375197	0.0223809	0	0.156334	0.636955	0	0.796841	0.00265827	0	0.170574	EC:1.13.11.27	4-hydroxyphenylpyruvate dioxygenase
K12790	0.0727559	1	0.121383	0.39537	0	0.516343	0.128351	1	0.41887	0.54071	0	0.735219	0.0744533	1	0.560724	NA	intimin
K08156	0.0311194	0	0.0583183	0.0217479	1	0.0453153	0.575006	0	0.811454	0.761189	1	0.870111	0.30532	1	0.747519	NA	MFS transporter, DHA1 family, arabinose polymer transporter
K06287	0.0129217	1	0.0265671	0.00324981	0	0.00856646	0.942086	1	0.97983	0.732572	1	0.855143	0.314377	0	0.757333	NA	septum formation protein
K04103	0.000143482	1	0.000393606	0.0083354	1	0.0195437	0.0298599	0	0.186442	0.280698	0	0.5104	0.0562501	0	0.512525	EC:4.1.1.74	indolepyruvate decarboxylase
K03215	2.26e-06	1	8.1e-06	1.24e-08	1	1.34e-07	0.804329	0	0.920975	0.173549	1	0.376989	0.786446	0	0.952908	EC:2.1.1.-	RNA methyltransferase, TrmA family
K09494	0.0661834	0	0.111929	NA	NA	NA	NA	NA	NA	0.421736	0	0.630497	0.87232	1	0.952908	NA	T-complex protein 1 subunit beta
K13542	2.31e-07	1	9.84e-07	0.109792	1	0.182499	8.73e-06	1	0.00172337	0.0169077	1	0.0866268	0.0915339	0	0.606333	EC:2.1.1.107 4.2.1.75	uroporphyrinogen III methyltransferase / synthase
K14689	0.100082	0	0.159899	0.0382631	1	0.0741445	0.941282	1	0.97983	0.309605	1	0.529772	0.867683	1	0.952908	NA	NA
K09890	3.83e-11	1	4.56e-10	2.1e-13	1	7.04e-12	0.621539	0	0.831948	0.336508	1	0.540538	0.128192	0	0.655537	NA	alternative ribosome-rescue factor
K00889	0.786407	1	0.82439	1.41e-06	1	9.86e-06	0.0546298	0	0.266051	0.843039	1	0.926455	0.212956	0	0.700969	EC:2.7.1.68	1-phosphatidylinositol-4-phosphate 5-kinase
K09910	4.01e-11	1	4.7e-10	1.94e-14	1	8.04e-13	0.245835	0	0.587164	0.174526	1	0.378383	0.112721	0	0.650016	NA	hypothetical protein
K03934	0.558638	0	0.620538	0.119151	0	0.195783	0.621867	1	0.831948	0.598019	0	0.767115	0.677172	0	0.952908	NA	NA
K13091	0.000182042	0	0.000491379	0.207602	0	0.307777	0.050257	0	0.253313	0.0666878	1	0.216609	0.996208	1	0.998871	NA	RNA-binding protein 39
K11628	0.282483	0	0.3565	NA	NA	NA	NA	NA	NA	NA	NA	NA	NA	NA	NA	NA	NA
K14692	0.127178	0	0.187561	NA	NA	NA	NA	NA	NA	0.988386	1	0.99971	0.859014	1	0.952908	0	NA
K02009	3.49e-13	1	1.08e-11	0.000137796	1	0.000546226	0.000445888	1	0.0152424	0.0057592	1	0.0412673	0.716738	1	0.952908	NA	cobalt transport protein
K01585	8.16e-07	0	3.15e-06	0.00410274	1	0.0104726	0.289183	1	0.638812	4.45e-05	0	0.00164826	0.135158	1	0.659197	EC:4.1.1.19	arginine decarboxylase
K00150	0.139473	1	0.202533	0.017136	0	0.0367209	0.00512677	0	0.0667461	0.179361	1	0.383463	0.544286	1	0.892457	EC:1.2.1.59	glyceraldehyde-3-phosphate dehydrogenase (NAD(P))
K12341	0.293077	1	0.368053	4.97e-19	1	8.38e-17	0.00898427	0	0.0939739	0.187797	0	0.391035	0.267567	0	0.738513	NA	adhesin YadA
K10599	0.0528876	0	0.0933419	NA	NA	NA	0.346495	1	0.653458	0.690726	1	0.828361	0.459259	1	0.836662	EC:6.3.2.19	pre-mRNA-processing factor 19
K00359	1.44e-12	1	3.59e-11	0.443932	1	0.563573	0.503665	1	0.766267	0.13025	1	0.318501	0.30234	1	0.743522	EC:1.6.-.-	NADH oxidase
K14095	0.412533	1	0.487218	0.874821	1	0.920796	0.567953	0	0.805587	0.379568	1	0.591737	0.809436	0	0.952908	NA	energy-converting hydrogenase A subunit D
K11065	0.630755	0	0.686775	0.116516	1	0.192279	0.079625	0	0.320966	0.00143973	1	0.0159389	0.738151	1	0.952908	EC:1.11.1.15	thiol peroxidase, atypical 2-Cys peroxiredoxin
K12993	0.0683219	0	0.11507	0.954011	1	0.969756	0.799077	1	0.918226	0.20684	1	0.415605	0.433777	0	0.83656	EC:2.4.1.-	alpha-1,2-rhamnosyltransferase
K03546	0.55828	0	0.620399	0.00018318	1	0.000693952	0.624199	0	0.831948	0.443673	0	0.647548	0.686201	1	0.952908	NA	exonuclease SbcC
K03658	0.238444	1	0.320432	0.459328	0	0.578758	0.71921	1	0.881757	0.000111774	1	0.00280903	0.907922	1	0.966179	EC:3.6.4.12	DNA helicase IV
K01289	0.00637663	0	0.0137665	0.343186	0	0.464455	0.559264	1	0.804211	0.164395	1	0.365405	0.51145	0	0.872317	EC:3.4.16.-	carboxypeptidase
K04719	0.122091	0	0.187561	0.06321	1	0.114109	0.000272514	0	0.0111167	0.0592779	0	0.202453	0.925524	1	0.972491	EC:1.14.99.40	5,6-dimethylbenzimidazole synthase
K07881	0.12676	0	0.187561	NA	NA	NA	NA	NA	NA	0.0856706	0	0.24665	0.87232	1	0.952908	NA	NA
K07266	0.974527	1	0.979637	0.197078	1	0.295746	0.640102	0	0.838893	0.0945451	1	0.260348	0.376641	1	0.800333	NA	capsular polysaccharide export protein
K03151	1.17e-08	1	6.26e-08	0.271084	0	0.383779	0.821672	1	0.932285	0.91274	0	0.974891	0.293515	1	0.740175	NA	thiamine biosynthesis protein ThiI
K12627	NA	NA	NA	NA	NA	NA	NA	NA	NA	0.315892	1	0.529772	NA	NA	NA	NA	NA
K07798	4.2e-05	1	0.000122682	0.00134991	1	0.0039511	0.708094	0	0.876204	0.00619207	1	0.043376	0.624436	1	0.938433	NA	Cu(I)/Ag(I) efflux system membrane protein CusB
K07584	0.000302337	1	0.000789232	0.00969874	0	0.022311	0.0440459	1	0.234159	0.627464	1	0.790327	0.902901	0	0.964791	NA	hypothetical protein
K08972	0.000326009	1	0.000844953	0.467119	1	0.585761	0.100777	1	0.364668	0.00531599	1	0.0391507	0.704936	0	0.952908	NA	putative membrane protein
K12771	0.125657	0	0.187561	NA	NA	NA	NA	NA	NA	0.180968	0	0.384495	0.87232	1	0.952908	NA	NA
K06269	0.12676	0	0.187561	NA	NA	NA	NA	NA	NA	0.993031	1	0.99971	0.859014	1	0.952908	EC:3.1.3.16	protein phosphatase 1, catalytic subunit
K01157	0.361486	0	0.437408	0.821276	1	0.884656	0.16988	1	0.488255	0.970633	1	0.99971	0.0681475	0	0.542256	NA	NA
K09817	0.236753	1	0.318469	0.32788	0	0.448125	0.595496	0	0.823466	0.123534	0	0.307873	0.88536	0	0.958181	EC:3.6.3.-	zinc transport system ATP-binding protein
K04097	0.339937	1	0.416962	NA	NA	NA	NA	NA	NA	0.171793	1	0.375069	NA	NA	NA	EC:2.5.1.18	glutathione S-transferase
K11839	0.243715	0	0.322122	NA	NA	NA	NA	NA	NA	0.648133	1	0.804587	0.87232	1	0.952908	NA	NA
K11633	0.012945	1	0.0266071	0.724292	1	0.806364	0.0100227	1	0.0995604	0.114458	0	0.294309	0.872774	0	0.952908	EC:2.7.13.3	two-component system, OmpR family, sensor histidine kinase YxdK
K06960	6.92e-06	1	2.29e-05	0.0317973	0	0.0632194	0.441701	1	0.725381	0.475114	1	0.676936	0.635693	0	0.942233	NA	NA
K00362	7.88e-17	1	1.24e-14	3e-10	1	4.65e-09	0.475573	1	0.750168	0.52942	1	0.727081	0.628929	0	0.940467	EC:1.7.1.4	nitrite reductase (NAD(P)H) large subunit
K01739	6.79e-13	1	1.94e-11	2.95e-09	1	3.7e-08	0.20862	1	0.537041	0.0646302	1	0.212127	0.907922	0	0.966179	EC:2.5.1.48	cystathionine gamma-synthase
K01196	0.282483	0	0.3565	NA	NA	NA	NA	NA	NA	0.315892	1	0.529772	NA	NA	NA	EC:2.4.1.25 3.2.1.33	glycogen debranching enzyme
K10973	1.37e-09	1	8.86e-09	0.00352361	1	0.00919928	0.487127	1	0.756601	0.0775406	1	0.234907	0.779115	0	0.952908	NA	IclR family transcriptional regulator, negative regulator of allantoin and glyoxylate utilization operons
K00336	3.26e-05	1	9.71e-05	0.358982	1	0.480096	0.394611	1	0.686948	0.00148885	1	0.0163252	0.759769	1	0.952908	EC:1.6.5.3	NADH dehydrogenase I subunit G
K09684	0.994225	1	0.995668	9.34e-06	0	5.35e-05	0.00777016	0	0.0850548	0.502222	0	0.703908	0.935598	1	0.976994	NA	purine catabolism regulatory protein
K00449	4.26e-07	1	1.73e-06	0.00291763	1	0.00780943	0.0467341	0	0.243998	0.751932	0	0.866333	0.0223157	0	0.362093	EC:1.13.11.3	protocatechuate 3,4-dioxygenase, beta subunit
K12447	0.12676	0	0.187561	NA	NA	NA	NA	NA	NA	0.66889	1	0.813633	0.87232	1	0.952908	EC:2.7.7.64	UDP-sugar pyrophosphorylase
K14540	1.52e-07	1	6.66e-07	0.0687845	0	0.122817	0.292586	1	0.640779	0.857341	0	0.935454	0.543973	0	0.8923	NA	ribosome biogenesis GTPase A
K06924	1.17e-07	1	5.22e-07	0.861554	0	0.912871	9.54e-07	1	0.000530553	0.526596	0	0.724649	0.0873505	1	0.59497	NA	NA
K03437	0.590186	0	0.648538	0.00734076	0	0.0174472	0.370257	1	0.67129	0.105929	0	0.280441	0.249386	0	0.731894	NA	RNA methyltransferase, TrmH family
K00529	7.55e-06	1	2.48e-05	0.210459	0	0.310858	0.815881	1	0.926917	0.00290976	1	0.0260893	0.0215089	1	0.355845	EC:1.18.1.3	ferredoxin--NAD+ reductase
K03547	1.76e-09	1	1.11e-08	0.109792	1	0.182499	0.585209	1	0.818335	0.0580511	0	0.199371	0.375797	1	0.800333	NA	exonuclease SbcD
K12658	0.00880502	1	0.0185734	0.985636	1	0.989783	0.084372	0	0.333079	0.939798	1	0.995148	0.118696	1	0.654931	EC:5.1.1.8	4-hydroxyproline epimerase
K01571	6.16e-05	1	0.000175918	0.111112	0	0.184424	0.489511	1	0.757924	0.545086	0	0.738726	0.294974	1	0.740175	EC:4.1.1.3	oxaloacetate decarboxylase, alpha subunit
K00850	5.88e-05	1	0.000168275	0.102133	0	0.171777	0.432908	1	0.71807	0.00685177	0	0.0466679	0.0538319	1	0.508203	EC:2.7.1.11	6-phosphofructokinase
K06636	0.306134	0	0.381672	NA	NA	NA	NA	NA	NA	0.424496	0	0.631278	0.718697	1	0.952908	NA	structural maintenance of chromosome 1
K10016	6.8e-10	1	4.75e-09	0.000263296	1	0.000952407	0.587755	0	0.818335	0.11927	1	0.301281	0.229129	0	0.718767	NA	histidine transport system permease protein
K04088	1.75e-07	1	7.58e-07	0.000549445	1	0.00180357	0.125261	0	0.413639	0.286846	1	0.518839	0.704936	1	0.952908	EC:3.4.-.-	membrane protease subunit HflK
K03736	2.87e-07	1	1.2e-06	0.176118	1	0.26959	0.900678	1	0.972687	0.0285987	1	0.125194	0.857911	0	0.952908	EC:4.3.1.7	ethanolamine ammonia-lyase small subunit
K02847	2.38e-08	1	1.19e-07	0.00330941	1	0.00869156	0.459545	1	0.738052	0.121953	1	0.305506	0.210116	0	0.700969	EC:6.-.-.-	O-antigen ligase
K01826	3.55e-06	1	1.23e-05	6.95e-08	1	6.44e-07	0.675126	1	0.856541	0.0702926	1	0.22347	0.0471195	0	0.48707	EC:5.3.3.10	5-carboxymethyl-2-hydroxymuconate isomerase
K07074	0.00577839	1	0.0125535	0.757781	1	0.836011	0.510823	0	0.769503	0.026991	1	0.120924	0.362287	0	0.800333	NA	NA
K00245	9.1e-06	1	2.95e-05	7.67e-08	1	7.05e-07	0.59808	0	0.825547	0.0813192	1	0.240225	0.286295	0	0.738513	EC:1.3.99.1	fumarate reductase iron-sulfur protein
K12684	0.00649944	1	0.0140097	0.991337	1	0.99326	0.761385	1	0.901347	0.0447311	1	0.166857	0.92298	1	0.971662	EC:3.4.21.-	serine protease autotransporter
K15037	0.309507	0	0.384974	0.0144192	0	0.031488	0.642769	0	0.840588	0.535795	1	0.731179	0.535593	0	0.887978	NA	biotin carboxyl carrier protein
K07395	1.08e-07	1	4.85e-07	0.00113039	1	0.00337761	0.160145	0	0.472938	0.959211	1	0.99971	0.00410299	0	0.186981	NA	putative proteasome-type protease
K12454	0.26037	1	0.337859	0.740203	0	0.821205	0.0228139	0	0.157738	0.00967145	1	0.0588318	0.131749	1	0.658408	EC:5.1.3.10	CDP-paratose 2-epimerase
K13012	0.00194181	1	0.00450803	0.00679773	0	0.0162646	0.105502	0	0.374024	0.00716988	1	0.0480738	0.64476	0	0.946527	NA	O-antigen biosynthesis protein WbqP
K00073	9.61e-10	1	6.44e-09	0.0888308	1	0.152754	0.185361	1	0.503427	0.00042085	1	0.00673947	0.494691	1	0.855758	EC:1.1.1.154	ureidoglycolate dehydrogenase
K07307	1.73e-05	1	5.36e-05	0.151125	1	0.238798	0.235392	1	0.573563	0.0406049	1	0.15788	0.362287	1	0.800333	NA	anaerobic dimethyl sulfoxide reductase subunit B (DMSO reductase iron- sulfur subunit)
K03583	5.32e-11	1	5.74e-10	1.09e-13	1	3.99e-12	0.392545	0	0.686792	0.518871	1	0.718183	0.147141	0	0.667457	EC:3.1.11.5	exodeoxyribonuclease V gamma subunit
K00395	0.931805	0	0.943008	1.27e-05	0	7.12e-05	0.0440459	1	0.234159	0.13839	0	0.331004	0.4498	0	0.83656	EC:1.8.99.2	adenylylsulfate reductase, subunit B
K06074	2.76e-11	1	3.51e-10	0.000275102	1	0.000991058	0.706689	0	0.876204	0.166603	1	0.369122	0.180621	0	0.69674	EC:3.6.3.33	vitamin B12 transport system ATP-binding protein
K08681	0.461145	0	0.536167	0.459328	0	0.578758	0.0100972	1	0.0998382	7.93e-05	0	0.00227405	0.543973	0	0.8923	EC:2.6.-.-	glutamine amidotransferase
K02256	0.00661977	1	0.014238	0.000152272	1	0.000593342	0.355693	1	0.661824	0.263093	1	0.489157	0.0705035	1	0.549345	EC:1.9.3.1	cytochrome c oxidase subunit I
K00406	0.0764796	0	0.126829	8.99e-07	1	6.55e-06	0.0523674	0	0.259673	0.924621	1	0.983824	0.159894	0	0.682768	EC:1.9.3.1	cb-type cytochrome c oxidase subunit III
K03843	0.133432	0	0.194869	0.0462797	1	0.0872869	0.345728	0	0.653458	0.509105	0	0.710243	0.880409	1	0.955889	EC:2.4.1.132 2.4.1.-	alpha-1,3/alpha-1,6-mannosyltransferase
K00989	9.08e-09	1	4.94e-08	0.000545443	1	0.00179145	0.527728	1	0.781313	2.85e-05	1	0.00128212	0.806009	0	0.952908	EC:2.7.7.56	ribonuclease PH
K10756	0.126218	0	0.187561	0.0499958	0	0.0933379	0.366002	0	0.669255	0.0733637	0	0.228176	0.0460254	1	0.485904	NA	replication factor C subunit 3/5
K10563	8.44e-06	1	2.76e-05	0.000399899	1	0.0013659	0.37225	1	0.672909	7.48e-07	1	0.000112005	0.0204524	0	0.345999	EC:3.2.2.23 4.2.99.18	formamidopyrimidine-DNA glycosylase
K07812	0.00523097	1	0.011429	0.000533591	1	0.00176063	0.396683	0	0.688988	0.242955	1	0.464589	0.254634	1	0.735938	EC:1.7.2.3	trimethylamine-N-oxide reductase (cytochrome c) 2
K02886	0.295537	1	0.370939	0.747309	0	0.827006	0.661567	1	0.851341	0.0221199	0	0.105047	0.548187	1	0.894864	NA	large subunit ribosomal protein L2
K02589	3.93e-06	0	1.35e-05	0.000321786	0	0.0011301	0.653484	1	0.846218	0.000319945	0	0.00563463	0.40911	0	0.823835	NA	nitrogen regulatory protein PII 1
K02673	0.848932	1	0.878197	0.855655	1	0.910325	0.0649619	0	0.291637	0.615893	0	0.781327	0.00671452	0	0.212707	NA	type IV pilus assembly protein PilX
K01909	0.208459	0	0.285304	8.53e-08	0	7.77e-07	0.364721	0	0.669255	0.588369	1	0.759421	0.126775	1	0.655537	EC:6.2.1.20	long-chain-fatty-acid--[acyl-carrier-protein] ligase
K08982	0.144632	1	0.208055	NA	NA	NA	0.0546298	0	0.266051	0.721936	1	0.848596	0.43765	1	0.83656	NA	putative membrane protein
K07282	0.694348	1	0.744969	0.51614	0	0.628364	0.261331	0	0.606634	1	1	1	0.214766	1	0.701	NA	poly-gamma-glutamate synthesis protein (capsule biosynthesis protein)
K02040	0.0181962	0	0.036236	0.0384433	0	0.0744433	0.448363	0	0.729847	0.167155	0	0.369512	0.186906	1	0.697249	NA	phosphate transport system substrate-binding protein
K12687	1.69e-06	1	6.17e-06	0.475826	1	0.59212	0.611026	1	0.831839	0.30646	1	0.529772	0.446827	1	0.83656	NA	antigen 43
K01709	0.904773	0	0.924189	0.595369	0	0.702859	0.238345	0	0.577598	0.759545	0	0.869241	0.757357	1	0.952908	EC:4.2.1.45	CDP-glucose 4,6-dehydratase
K07660	1.99e-06	1	7.2e-06	0.0108661	0	0.0246693	0.326258	1	0.653458	0.182591	1	0.385859	0.149811	1	0.667917	NA	two-component system, OmpR family, response regulator PhoP
K12956	0.340938	0	0.418041	0.00132156	1	0.00388856	0.173977	1	0.493814	0.0438755	0	0.165056	0.256516	0	0.735938	NA	NA
K08302	1.2e-16	1	1.69e-14	0.00659867	1	0.0158346	0.00759986	1	0.0850307	0.010886	1	0.0635803	0.0300818	1	0.396586	EC:4.1.2.40	tagatose 1,6-diphosphate aldolase
K05910	3.68e-10	1	2.76e-09	1.57e-10	1	2.6e-09	0.784981	1	0.91387	0.00106802	1	0.0129987	0.0963761	1	0.615132	EC:1.11.1.1	NADH peroxidase
K05570	0.644741	1	0.700016	7.9e-06	0	4.64e-05	0.200641	0	0.526021	0.00297088	1	0.0263373	0.294974	1	0.740175	NA	multicomponent Na+:H+ antiporter subunit F
K05881	1.27e-11	1	1.97e-10	1.84e-09	1	2.41e-08	0.000161874	1	0.00792408	0.00538957	1	0.0395656	0.0574767	0	0.512525	NA	PTS hybrid protein
K07078	0.116679	0	0.183863	0.0968711	1	0.164165	0.894781	1	0.97043	0.0242117	1	0.111445	0.470976	1	0.843931	NA	NA
K11228	0.125657	0	0.187561	NA	NA	NA	NA	NA	NA	0.661311	1	0.813032	0.729082	1	0.952908	EC:2.7.11.1	mitogen-activated protein kinase kinase kinase
K04441	0.127178	0	0.187561	NA	NA	NA	NA	NA	NA	0.182675	0	0.385859	0.87232	1	0.952908	EC:2.7.11.24	p38 MAP kinase
K01470	0.497638	1	0.565011	0.756282	1	0.835162	0.666978	0	0.85328	0.00799831	1	0.0519098	0.387871	1	0.802368	EC:3.5.2.10	creatinine amidohydrolase
K05668	0.306134	0	0.381672	NA	NA	NA	NA	NA	NA	0.731891	1	0.854836	0.433777	0	0.83656	NA	NA
K07098	3.01e-07	0	1.25e-06	0.104638	0	0.175458	0.079625	0	0.320966	0.0719833	0	0.225699	0.0163803	1	0.31772	NA	NA
K05936	0.00018959	1	0.000509958	0.377866	0	0.49927	0.00229335	1	0.0400306	0.0742307	0	0.229217	0.412716	0	0.826412	EC:2.1.1.133	precorrin-4 C11-methyltransferase
K15085	0.171528	0	0.241215	NA	NA	NA	NA	NA	NA	0.424496	0	0.631278	0.867112	1	0.952908	0	NA
K07699	0.00140142	1	0.00332507	9.5e-07	0	6.88e-06	0.424216	0	0.712906	0.752977	0	0.866333	0.642488	1	0.94566	NA	two-component system, response regulator, stage 0 sporulation protein A
K07300	2.8e-07	1	1.17e-06	0.000404355	1	0.00137802	0.629481	0	0.834861	0.0306193	1	0.131696	0.719106	0	0.952908	NA	Ca2+:H+ antiporter
K11107	8.8e-11	1	8.36e-10	2.36e-13	1	7.67e-12	0.436011	0	0.722044	0.210641	1	0.420549	0.107049	0	0.642876	NA	ferredoxin
K08054	0.139691	0	0.202637	NA	NA	NA	0.346495	1	0.653458	0.382869	0	0.594729	0.583295	1	0.920346	NA	calnexin
K02394	1.29e-08	1	6.87e-08	0.0068142	1	0.0162972	0.961371	1	0.97983	0.0812977	1	0.240225	0.674587	1	0.952908	NA	flagellar P-ring protein precursor FlgI
K09691	0.0011797	1	0.00283013	5.37e-05	0	0.00024688	0.510823	1	0.769503	0.00226801	0	0.0219656	0.84053	0	0.952908	NA	lipopolysaccharide transport system ATP-binding protein
K05296	4.28e-06	1	1.46e-05	1.95e-09	1	2.55e-08	0.545104	0	0.79587	0.708772	1	0.840614	0.799334	0	0.952908	EC:1.1.1.51	3(or 17)beta-hydroxysteroid dehydrogenase
K07287	1.59e-05	1	4.95e-05	2.23e-08	1	2.29e-07	0.396683	0	0.688988	0.149951	1	0.350855	0.455522	0	0.836662	NA	lipoprotein-34
K00806	0.73437	1	0.779668	0.352822	1	0.474628	0.0489592	1	0.249651	0.17664	0	0.380464	0.0554273	0	0.511353	EC:2.5.1.31	undecaprenyl diphosphate synthase
K02003	0.00136871	1	0.00325081	0.00921094	0	0.0213173	0.761409	0	0.901347	0.0881394	0	0.25028	0.201041	1	0.700969	NA	NA
K07648	0.0107003	1	0.0222518	0.000316705	1	0.00111499	0.214064	0	0.54349	0.500847	1	0.70284	0.469029	1	0.843281	EC:2.7.13.3	two-component system, OmpR family, aerobic respiration control sensor histidine kinase ArcB
K02403	5.71e-07	1	2.25e-06	0.00395985	1	0.0101486	0.549882	0	0.798464	0.169097	1	0.372371	0.637436	0	0.9431	NA	flagellar transcriptional activator FlhD
K01817	0.227766	1	0.308183	0.209027	0	0.309381	0.721999	1	0.882876	0.693928	1	0.830447	0.235347	1	0.723112	EC:5.3.1.24	phosphoribosylanthranilate isomerase
K02584	0.000134267	0	0.000370239	0.0753299	0	0.13244	0.125261	0	0.413639	0.0129233	1	0.0722319	0.123944	1	0.655537	NA	Nif-specific regulatory protein
K09705	0.0283068	1	0.0541052	0.78037	1	0.853045	0.00220946	0	0.0399422	1.03e-05	1	0.000616455	0.292061	1	0.739465	NA	hypothetical protein
K12599	0.383704	0	0.460258	NA	NA	NA	0.139706	1	0.438389	0.993031	1	0.99971	0.970713	1	0.988504	EC:3.6.4.-	antiviral helicase SKI2
K03712	9.32e-13	1	2.51e-11	0.000155241	1	0.000602163	0.00857958	1	0.0909852	0.0410304	1	0.159085	0.584647	0	0.920757	NA	MarR family transcriptional regulator
K01006	0.00392141	0	0.00870275	3.42e-08	0	3.44e-07	0.0171964	0	0.135077	0.00108902	0	0.0131331	0.00506669	1	0.192136	EC:2.7.9.1	pyruvate,orthophosphate dikinase
K01461	0.465729	1	0.540337	2.02e-07	0	1.69e-06	0.0006985	0	0.0197876	0.0030964	1	0.0268875	0.950119	1	0.982459	EC:3.5.1.82	N-acyl-D-glutamate deacylase
K01265	0.570363	0	0.630873	0.147236	0	0.23362	0.296017	1	0.641754	0.00482627	0	0.0364405	0.806009	1	0.952908	EC:3.4.11.18	methionyl aminopeptidase
K13016	0.0750195	0	0.124647	5.65e-06	0	3.41e-05	0.0195335	0	0.145232	0.00495439	1	0.0372038	0.288561	1	0.738513	EC:1.1.1.-	UDP-D-GlcNAcA oxidase
K06903	0.733088	1	0.779026	0.20407	0	0.30393	0.426379	0	0.714603	0.00068916	1	0.00962588	0.958302	1	0.985307	NA	NA
K14859	0.282483	0	0.3565	NA	NA	NA	NA	NA	NA	NA	NA	NA	0.859014	1	0.952908	NA	NA
K10241	1.11e-08	1	5.96e-08	2.44e-06	1	1.6e-05	0.000199568	0	0.00891357	3.39e-07	1	7.36e-05	0.232772	1	0.720666	NA	cellobiose transport system permease protein
K09917	7.88e-10	1	5.39e-09	4.32e-12	1	9.85e-11	0.862398	1	0.953808	0.119866	1	0.302189	0.23734	0	0.724579	NA	hypothetical protein
K06133	6.85e-07	1	2.67e-06	0.567014	0	0.677202	0.836192	0	0.938147	0.115835	1	0.29641	0.996208	1	0.998871	EC:2.7.8.-	4'-phosphopantetheinyl transferase
K02624	8.81e-06	1	2.86e-05	0.836842	0	0.897399	0.0777248	0	0.316854	0.395797	1	0.609449	0.0608865	0	0.522881	NA	IclR family transcriptional regulator, pca regulon regulatory protein
K03677	0.00561485	0	0.0122136	0.875512	0	0.921016	0.122531	0	0.408652	0.0321492	1	0.136654	0.4498	1	0.83656	NA	CysQ protein
K07698	0.0738238	1	0.122927	0.0139545	0	0.0306128	4.89e-06	1	0.00119733	0.382717	1	0.594729	0.0408124	1	0.465344	EC:2.7.13.3	two-component system, sporulation sensor kinase C
K06977	0.000139469	1	0.000383818	0.00473741	1	0.0119017	0.0369949	1	0.211883	0.234291	1	0.453425	0.288908	1	0.738513	NA	NA
K00158	0.00321315	1	0.00722854	0.00537846	1	0.0132792	0.815881	1	0.926917	0.0470331	1	0.172271	0.642488	0	0.94566	EC:1.2.3.3	pyruvate oxidase
K12836	0.0612234	0	0.104985	NA	NA	NA	NA	NA	NA	0.570509	1	0.74943	0.87232	1	0.952908	NA	splicing factor U2AF 35 kDa subunit
K13497	0.298693	1	0.374492	0.00271543	1	0.00733333	0.14063	0	0.439935	0.1136	0	0.293198	0.442236	1	0.83656	EC:4.1.3.27 2.4.2.18	anthranilate synthase/phosphoribosyltransferase
K00109	9.24e-11	1	8.64e-10	0.000617906	1	0.00199401	0.304659	0	0.644939	0.368438	1	0.580298	0.234088	0	0.723112	EC:1.1.99.2	2-hydroxyglutarate dehydrogenase
K00909	0.0612234	0	0.104985	NA	NA	NA	NA	NA	NA	0.554654	1	0.745384	0.425684	0	0.835282	EC:2.7.11.14	rhodopsin kinase
K07716	0.446265	1	0.520995	0.0182861	0	0.0388657	0.0557399	0	0.267718	0.101459	0	0.272589	0.189032	1	0.697249	EC:2.7.13.3	two-component system, cell cycle sensor histidine kinase PleC
K00757	0.335745	0	0.41292	0.0380758	0	0.0738565	0.59808	0	0.825547	0.610716	0	0.777337	0.887862	0	0.959183	EC:2.4.2.3	uridine phosphorylase
K05577	0.164141	1	0.231962	0.310076	1	0.427774	0.774829	1	0.909747	0.976462	1	0.99971	0.365963	1	0.800333	EC:1.6.5.3	NADH dehydrogenase I subunit 5
K00374	3.55e-08	1	1.72e-07	1.42e-13	1	5.08e-12	0.66969	0	0.854862	0.00551642	1	0.0400697	0.702584	1	0.952908	EC:1.7.99.4	nitrate reductase 1, gamma subunit
K00613	3.17e-09	1	1.92e-08	0.000276242	0	0.000993293	0.0552469	1	0.267113	0.191155	1	0.396354	0.0235678	1	0.366182	EC:2.1.4.1	glycine amidinotransferase
K02047	0.0699256	1	0.117342	0.0108661	0	0.0246693	0.441701	1	0.725381	0.032498	0	0.137373	0.537682	0	0.889547	NA	sulfate transport system permease protein
K10355	0.14047	0	0.203467	0.886677	1	0.927143	0.962486	1	0.97983	0.610021	0	0.776595	0.504282	1	0.866509	NA	NA
K01710	5.32e-06	0	1.79e-05	0.0390002	1	0.0753943	0.962857	1	0.97983	0.125653	0	0.311239	0.0550248	1	0.511353	EC:4.2.1.46	dTDP-glucose 4,6-dehydratase
K01087	0.000373128	1	0.000958797	0.000288716	1	0.00103425	0.00109569	0	0.0260877	0.764309	0	0.871704	0.0454323	0	0.483704	EC:3.1.3.12	trehalose-phosphatase
K05836	0.000386732	1	0.000991908	6.19e-06	1	3.71e-05	0.00614228	0	0.0738402	0.752469	1	0.866333	0.161218	0	0.683069	NA	GntR family transcriptional regulator, histidine utilization repressor
K13283	5.75e-09	1	3.23e-08	0.00636391	1	0.0153488	0.903628	1	0.974497	0.045438	1	0.168672	0.300857	0	0.743332	NA	ferrous-iron efflux pump FieF
K12262	4.27e-11	1	4.9e-10	2.45e-05	1	0.000125382	0.880067	0	0.963695	0.0666766	1	0.216609	0.3573	0	0.795702	NA	cytochrome b561
K03055	0.234888	1	0.316455	0.860026	1	0.911927	0.631462	0	0.834861	0.596828	1	0.76646	0.947772	1	0.981337	EC:2.7.7.6	DNA-directed RNA polymerase subunit K
K02059	0.0774647	1	0.128309	0.308065	1	0.425614	0.477879	0	0.750168	0.0481133	1	0.175236	0.246785	0	0.731894	NA	putative sulfate transport system ATP-binding protein
K00225	0.0667861	0	0.112704	NA	NA	NA	NA	NA	NA	0.315892	1	0.529772	0.262239	0	0.735938	NA	NA
K05954	NA	NA	NA	NA	NA	NA	NA	NA	NA	0.315892	1	0.529772	NA	NA	NA	NA	NA
K13819	3.67e-05	1	0.000108359	1.74e-06	0	1.18e-05	0.688792	1	0.865445	0.000523663	1	0.00778822	0.201041	0	0.700969	NA	NifU-like protein
K14056	0.000206965	1	0.000553244	0.0157374	1	0.0340423	0.344953	0	0.653458	0.0826479	1	0.242382	0.584647	0	0.920757	NA	HTH-type transcriptional regulator, repressor for puuD
K09823	8.25e-11	1	7.9e-10	9.26e-06	1	5.32e-05	0.522868	0	0.777502	0.113031	1	0.292586	0.186375	0	0.697249	NA	Fur family transcriptional regulator, zinc uptake regulator
K01892	0.0847372	1	0.139152	0.100491	0	0.169496	0.400847	1	0.694053	0.16321	0	0.363709	0.978512	1	0.990545	EC:6.1.1.21	histidyl-tRNA synthetase
K00381	4.49e-08	1	2.13e-07	0.000316705	1	0.00111499	0.124346	1	0.411951	0.607693	1	0.775064	0.560926	0	0.903424	EC:1.8.1.2	sulfite reductase (NADPH) hemoprotein beta-component
K12883	0.282483	0	0.3565	NA	NA	NA	NA	NA	NA	0.154293	1	0.354626	NA	NA	NA	NA	NA
K12555	3.04e-08	1	1.49e-07	1.66e-06	1	1.13e-05	0.575006	1	0.811454	0.500161	1	0.702229	0.135988	0	0.660374	EC:2.4.1.129 2.3.2.-	penicillin-binding protein 2A
K00032	0.667626	1	0.720105	0.0061917	0	0.0150089	0.000433669	0	0.0150432	0.899832	1	0.966281	0.511583	0	0.872317	EC:1.1.1.43	phosphogluconate 2-dehydrogenase
K14785	0.245732	0	0.322625	NA	NA	NA	NA	NA	NA	0.629497	1	0.791774	0.87232	1	0.952908	NA	ESF2/ABP1 family protein
K03032	NA	NA	NA	NA	NA	NA	NA	NA	NA	0.315892	1	0.529772	NA	NA	NA	NA	26S proteasome regulatory subunit N2
K00423	0.000502761	1	0.00126414	0.00909828	1	0.0211077	0.769883	1	0.906883	0.501783	0	0.703436	0.36557	0	0.800333	EC:1.10.3.3	L-ascorbate oxidase
K00264	0.385332	1	0.461583	2.28e-08	0	2.35e-07	0.0728326	1	0.310156	0.278062	1	0.507498	0.527278	1	0.88272	EC:1.4.1.13 1.4.1.14	glutamate synthase (NADPH/NADH)
K12809	0.561327	0	0.622774	0.908376	1	0.94107	0.323736	0	0.653458	0.161543	0	0.361026	0.213718	1	0.700969	NA	T3SS secreted effector EspG-like protein
K09159	3.89e-10	1	2.88e-09	3.73e-12	1	8.82e-11	0.566145	0	0.805587	0.206078	1	0.414927	0.125499	0	0.655537	NA	hypothetical protein
K07649	0.552001	1	0.614502	0.00383006	0	0.00989116	0.00118245	0	0.0270988	0.941046	1	0.995857	0.107112	1	0.642876	EC:2.7.13.3	two-component system, OmpR family, sensor histidine kinase TctE
K01477	4.45e-06	1	1.51e-05	1.57e-05	1	8.55e-05	0.0947148	0	0.357189	0.27967	0	0.509472	0.017315	0	0.325837	EC:3.5.3.4	allantoicase
K09011	6.23e-15	0	3.84e-13	0.0616093	0	0.111747	0.464127	0	0.742482	0.496736	0	0.699619	0.100383	1	0.623355	EC:2.3.1.182	D-citramalate synthase
K05337	2.04e-19	1	1.18e-16	3.05e-08	1	3.09e-07	0.830377	0	0.935569	0.018457	1	0.0924329	0.482755	1	0.851006	NA	ferredoxin
K00167	0.0499378	0	0.0888784	5.4e-07	0	4.15e-06	0.00116691	0	0.0268471	0.00458021	1	0.0350437	0.0187758	1	0.334687	EC:1.2.4.4	2-oxoisovalerate dehydrogenase E1 component, beta subunit
K09561	0.0669295	1	0.112918	9.72e-07	1	7.03e-06	0.00718611	1	0.082528	0.996454	1	0.99971	0.456072	1	0.836662	NA	NA
K08369	9.71e-10	1	6.49e-09	0.389701	1	0.510219	0.000208266	1	0.00916819	0.000239267	1	0.00472734	0.2455	1	0.730334	NA	MFS transporter, putative metabolite:H+ symporter
K13810	0.0924956	1	0.149895	0.691276	1	0.780112	0.162302	0	0.475863	0.0852829	1	0.24665	0.394456	0	0.80954	NA	NA
K10912	0.172231	0	0.242057	0.000330922	0	0.00115792	0.000488603	0	0.0163375	0.364623	1	0.575272	0.682265	0	0.952908	NA	two-component system, repressor protein LuxO
K10618	0.00114332	1	0.0027505	0.156263	1	0.24536	0.807617	0	0.923013	0.01422	1	0.0777751	0.525333	1	0.881869	NA	NA
K00923	0.127178	0	0.187561	NA	NA	NA	NA	NA	NA	NA	NA	NA	NA	NA	NA	NA	NA
K08097	0.231083	1	0.312059	0.109486	0	0.182201	0.16733	0	0.483424	0.977923	1	0.99971	0.460075	0	0.836781	EC:4.4.1.19	phosphosulfolactate synthase
K01102	0.339281	0	0.416453	NA	NA	NA	0.962486	1	0.97983	0.975276	1	0.99971	0.125805	1	0.655537	EC:3.1.3.43	pyruvate dehydrogenase phosphatase
K09007	0.136533	0	0.198934	0.00769396	0	0.0182187	0.865394	0	0.955494	0.00225981	1	0.0219656	0.0059508	0	0.204938	NA	hypothetical protein
K10246	0.0303904	0	0.0570368	NA	NA	NA	NA	NA	NA	0.180968	0	0.384495	0.859014	1	0.952908	NA	NA
K02123	0.000194128	1	0.000520339	0.0280767	0	0.0567678	0.407143	1	0.69902	0.0270658	1	0.121101	0.0338814	1	0.418863	EC:3.6.3.14	V-type H+-transporting ATPase subunit I
K12945	2.3e-11	1	3.04e-10	1.02e-05	1	5.83e-05	0.70809	0	0.876204	0.0673393	1	0.217326	0.186905	0	0.697249	EC:3.6.1.-	GDP-mannose pyrophosphatase NudK
K12056	4.57e-07	1	1.84e-06	0.100684	1	0.169772	0.733176	0	0.890155	0.295615	1	0.52914	0.905411	1	0.965639	NA	conjugal transfer mating pair stabilization protein TraG
K09503	0.635888	1	0.691643	0.0604892	1	0.109994	0.00601422	0	0.0727293	0.967192	1	0.99971	0.0193616	0	0.339974	NA	DnaJ homolog subfamily A member 2
K01926	0.575579	1	0.635624	7.67e-06	0	4.52e-05	0.148839	0	0.451	0.887954	0	0.958679	0.806009	1	0.952908	NA	AT-rich DNA-binding protein
K06936	0.148468	1	0.212997	0.674254	0	0.768156	0.812541	0	0.926039	0.0574037	1	0.197952	0.533297	0	0.887208	NA	NA
K09539	0.128989	0	0.189261	NA	NA	NA	0.346495	1	0.653458	0.309605	1	0.529772	0.87232	1	0.952908	NA	NA
K11016	0.106064	1	0.168637	2.07e-11	1	4.08e-10	0.166267	0	0.481038	0.699546	0	0.834559	0.00432708	0	0.187053	NA	hemolysin
K05879	4.15e-09	1	2.44e-08	0.00207673	1	0.00579138	0.0156916	1	0.127174	8.4e-07	1	0.000118027	0.523146	0	0.881266	EC:2.7.1.-	dihydroxyacetone kinase, C-terminal domain
K05833	2.92e-08	1	1.44e-07	0.598103	0	0.70507	0.302958	1	0.644127	0.644406	0	0.801695	0.387871	1	0.802368	NA	putative ABC transport system ATP-binding protein
K07449	0.353093	0	0.43103	6.91e-09	0	7.82e-08	0.0139721	1	0.119074	0.0744355	0	0.229746	0.488605	1	0.851509	NA	similar to archaeal holliday junction resolvase and Mrr protein
K02981	0.14047	0	0.203467	0.906062	1	0.940203	0.346495	1	0.653458	0.628079	0	0.790667	0.603813	1	0.93058	NA	small subunit ribosomal protein S2e
K00598	7.71e-10	1	5.3e-09	0.37256	0	0.493987	0.459592	0	0.738052	0.0761769	1	0.232618	0.845488	0	0.952908	EC:2.1.1.144	trans-aconitate 2-methyltransferase
K13488	0.282483	0	0.3565	NA	NA	NA	NA	NA	NA	0.0803078	1	0.239083	0.87232	1	0.952908	NA	chemotaxis-related protein WspB
K12254	0.0485899	1	0.0866583	NA	NA	NA	0.039347	1	0.219676	0.0871366	1	0.24862	0.0285699	1	0.389885	NA	NA
K08256	0.507133	0	0.574845	0.0110989	0	0.0250885	0.0732299	0	0.310495	0.932329	1	0.989217	0.779133	0	0.952908	EC:2.4.1.57	phosphatidylinositol alpha-mannosyltransferase
K05982	7.84e-10	1	5.37e-09	0.00308147	1	0.00819057	0.662915	0	0.852542	0.0749095	1	0.230251	0.320513	0	0.761514	EC:3.1.21.7	deoxyribonuclease V
K02355	0.00685309	0	0.0147077	0.662486	1	0.760008	0.552363	1	0.80024	0.133293	0	0.323758	0.17352	1	0.693875	NA	elongation factor G
K13989	0.125657	0	0.187561	NA	NA	NA	NA	NA	NA	0.575078	1	0.74943	0.859014	1	0.952908	NA	Derlin-2/3
K00036	0.20439	1	0.280346	0.000307236	1	0.00108834	0.494205	0	0.760765	0.000183712	1	0.00395326	0.290612	1	0.738513	EC:1.1.1.49	glucose-6-phosphate 1-dehydrogenase
K01344	0.341849	1	0.418936	0.0601425	0	0.109503	0.465134	0	0.743544	0.930791	1	0.988347	0.276864	0	0.738513	EC:3.4.21.69	protein C (activated)
K07018	0.000810448	0	0.00199348	0.062051	0	0.112442	0.718022	0	0.881536	0.479836	1	0.68169	0.610822	1	0.932128	NA	NA
K05989	0.105975	0	0.168535	0.0466678	0	0.0879031	0.0740352	0	0.31116	0.977175	1	0.99971	0.00745038	1	0.224635	EC:3.2.1.40	alpha-L-rhamnosidase
K03116	0.926391	1	0.937942	0.000321541	1	0.00112993	0.962857	1	0.97983	0.0153364	1	0.0817386	0.539775	0	0.890391	NA	sec-independent protein translocase protein TatA
K03289	0.00527242	0	0.0115159	0.963064	1	0.97429	0.0693397	0	0.302416	0.0785304	0	0.236864	0.451703	0	0.83656	NA	MFS transporter, NHS family, nucleoside permease
K12164	0.043858	0	0.0792637	0.224409	1	0.327758	0.0225249	0	0.156447	0.406537	1	0.619888	0.0875043	1	0.595417	NA	ubiquitin-like modifier-activating enzyme 5
K00626	1.25e-11	1	1.94e-10	0.0827235	1	0.143545	0.554857	1	0.800595	0.512595	1	0.713797	0.968405	1	0.988019	EC:2.3.1.9	acetyl-CoA C-acetyltransferase
K00831	0.277824	0	0.3565	0.0028963	0	0.0077596	0.466404	0	0.743544	0.30226	0	0.529772	0.174524	1	0.696145	EC:2.6.1.52	phosphoserine aminotransferase
K02685	0.120415	1	0.187561	0.149313	0	0.236457	0.266746	0	0.610074	0.376516	0	0.588979	0.36703	0	0.800333	EC:2.7.7.-	DNA primase large subunit
K01638	2.72e-11	1	3.48e-10	0.000607162	1	0.00196376	0.903628	1	0.974497	0.0719829	1	0.225699	0.558793	0	0.901279	EC:2.3.3.9	malate synthase
K01044	1.03e-08	1	5.57e-08	0.0149874	0	0.0326046	0.00141819	1	0.0303423	0.0230149	1	0.107664	0.968405	1	0.988019	EC:3.1.1.1	carboxylesterase
K01592	0.0535912	1	0.0944311	0.506996	0	0.618942	0.311165	0	0.649358	0.743932	0	0.86125	0.371961	0	0.800333	EC:4.1.1.25	tyrosine decarboxylase
K03422	0.770405	1	0.811559	0.585112	1	0.692816	0.388385	0	0.685556	0.881896	1	0.953633	0.542789	1	0.8923	NA	methyl-coenzyme M reductase subunit D
K00219	5.16e-19	1	2.38e-16	0.000474369	1	0.00159052	0.000549402	1	0.01724	0.00395028	1	0.0320019	0.0443704	1	0.479201	EC:1.3.1.34	2,4-dienoyl-CoA reductase (NADPH2)
K07048	2.45e-07	1	1.04e-06	0.557709	1	0.668177	0.525295	0	0.778842	0.0329384	1	0.138809	0.488703	0	0.851509	NA	phosphotriesterase-related protein
K14855	0.643576	1	0.699081	0.209265	0	0.309654	0.0076012	0	0.0850307	0.714153	1	0.844668	0.423929	1	0.834505	NA	ribosome assembly protein 4
K14196	0.445697	0	0.52049	NA	NA	NA	0.0695409	0	0.302862	0.399495	0	0.613224	0.571965	0	0.910557	NA	NA
K02278	0.00206231	0	0.00477813	0.0043929	0	0.0111487	0.0682048	1	0.299602	0.000302645	0	0.00541307	0.0374992	0	0.443292	EC:3.4.23.43	prepilin peptidase CpaA
K03163	0.0612234	0	0.104985	NA	NA	NA	NA	NA	NA	0.661311	1	0.813032	0.87232	1	0.952908	EC:5.99.1.2	DNA topoisomerase I
K15067	2.45e-07	1	1.03e-06	0.442781	0	0.562486	0.0717623	0	0.307287	5.61e-05	1	0.00193856	0.731266	1	0.952908	NA	NA
K12295	1.94e-13	1	6.47e-12	6.3e-16	1	4.1e-14	0.0117752	1	0.109502	0.464234	0	0.666955	0.270582	0	0.738513	NA	two-component system, AgrA family, response regulator ComE
K06209	0.0155781	1	0.0314571	0.222171	0	0.325056	0.0520321	1	0.258219	0.428409	0	0.633732	0.183752	0	0.697249	EC:5.4.99.5	chorismate mutase
K01857	3.47e-05	1	0.000103251	0.000685447	1	0.00218003	0.00633268	0	0.0755354	0.0322167	1	0.136824	0.747665	0	0.952908	EC:5.5.1.2	3-carboxy-cis,cis-muconate cycloisomerase
K00284	0.00167559	1	0.003935	0.6754	0	0.769123	0.292586	1	0.640779	0.274808	0	0.504217	0.214766	1	0.701	EC:1.4.7.1	glutamate synthase (ferredoxin)
K05905	3.83e-08	0	1.85e-07	0.168682	0	0.260785	0.0992397	0	0.362147	0.16882	1	0.37188	0.224283	1	0.715122	EC:1.8.1.8	protein-disulfide reductase
K09477	2.97e-08	1	1.46e-07	4.56e-18	1	5.33e-16	0.417764	1	0.709297	0.243799	1	0.46554	0.716737	0	0.952908	NA	citrate:succinate antiporter
K03288	1.46e-06	1	5.39e-06	8.54e-06	1	4.96e-05	0.0574641	0	0.272365	0.392386	0	0.605959	0.0202723	0	0.344681	NA	MFS transporter, MHS family, citrate/tricarballylate:H+ symporter
K02321	0.473593	0	0.541983	NA	NA	NA	NA	NA	NA	0.570509	1	0.74943	0.87232	1	0.952908	NA	DNA polymerase alpha subunit B
K14571	0.393745	0	0.469853	0.0726957	0	0.128563	0.0594546	0	0.277636	0.43933	1	0.642982	0.342858	1	0.783709	NA	ribosome biogenesis ATPase
K13419	0.197481	0	0.271858	0.598826	0	0.705777	0.241423	1	0.58183	0.695813	1	0.831691	0.799601	1	0.952908	EC:2.7.11.1	serine/threonine-protein kinase PknK
K02895	0.59844	1	0.656562	0.816893	0	0.88153	0.264508	1	0.610074	0.0781646	0	0.236071	0.187967	0	0.697249	NA	large subunit ribosomal protein L24
K15109	0.0162826	0	0.0328069	NA	NA	NA	NA	NA	NA	0.252413	0	0.477242	0.29008	1	0.738513	0	NA
K12426	0.558787	0	0.620538	NA	NA	NA	0.962486	1	0.97983	0.550164	1	0.741772	NA	NA	NA	NA	long chain fatty acid CoA FadD26
K00855	6.87e-11	1	6.96e-10	8.82e-05	1	0.0003739	0.448355	0	0.729847	0.111833	1	0.290706	0.216525	0	0.703425	EC:2.7.1.19	phosphoribulokinase
K07767	0.0734265	0	0.122324	NA	NA	NA	0.947498	1	0.97983	0.769321	1	0.874593	0.45199	1	0.83656	NA	NA
K06188	0.0827573	0	0.136225	0.877065	0	0.921489	0.118085	0	0.401646	0.174575	1	0.378383	0.996208	1	0.998871	NA	aquaporin Z
K12843	0.0612234	0	0.104985	NA	NA	NA	NA	NA	NA	0.66889	1	0.813633	0.859014	1	0.952908	NA	NA
K06596	0.0148918	0	0.0302927	0.814577	0	0.880524	0.000534076	0	0.01711	0.43024	1	0.634261	0.765806	0	0.952908	NA	NA
K14429	0.0282676	0	0.0540451	NA	NA	NA	0.178563	0	0.493814	0.938325	1	0.994047	0.285186	1	0.738513	0	NA
K12985	2.16e-08	1	1.1e-07	0.125245	1	0.203807	0.219965	1	0.549822	0.460625	0	0.664643	0.926484	1	0.973348	EC:2.4.1.-	(galactosyl)LPS 1,2-glucosyltransferase
K04757	0.0873839	1	0.142616	0.810775	1	0.877077	0.0601716	0	0.278299	5.61e-05	1	0.00193856	0.608823	1	0.932128	EC:2.7.11.1	anti-sigma B factor
K01719	5.2e-12	0	9.92e-11	0.127447	1	0.207098	0.801448	0	0.919224	0.00149441	0	0.0163341	0.633435	0	0.942196	EC:4.2.1.75	uroporphyrinogen-III synthase
K06609	0.665647	1	0.718307	0.310646	1	0.428252	0.366291	1	0.669255	0.0126899	1	0.0712748	0.132691	0	0.659197	NA	MFS transporter, SP family, major inositol transporter
K03629	1.81e-07	1	7.84e-07	0.710299	0	0.793562	0.00103683	1	0.0247827	0.237766	0	0.458102	0.309827	0	0.752007	NA	DNA replication and repair protein RecF
K00240	7.95e-08	0	3.61e-07	2.99e-06	1	1.92e-05	0.977709	1	0.988043	0.0125365	0	0.0706432	0.358957	1	0.798339	EC:1.3.99.1	succinate dehydrogenase iron-sulfur protein
K10703	0.243715	0	0.322122	NA	NA	NA	NA	NA	NA	0.575078	1	0.74943	0.859014	1	0.952908	NA	NA
K12511	0.23373	1	0.31514	2.96e-06	0	1.91e-05	0.00794387	0	0.086801	0.597912	1	0.767115	0.98104	1	0.991914	NA	tight adherence protein C
K07675	1.73e-09	1	1.1e-08	0.000360887	1	0.00124603	0.426379	0	0.714603	0.53225	1	0.729803	0.481767	0	0.851006	EC:2.7.13.3	two-component system, NarL family, sensor histidine kinase UhpB
K06917	4.04e-06	1	1.38e-05	0.0622955	1	0.112813	0.694287	1	0.869671	0.649059	1	0.805156	0.148027	0	0.667457	EC:2.9.1.-	tRNA 2-selenouridine synthase
K02442	4.13e-11	1	4.77e-10	1.23e-05	1	6.93e-05	0.19338	0	0.51612	0.0417456	1	0.160682	0.148711	0	0.667457	NA	membrane protein GlpM
K00876	7.52e-06	0	2.47e-05	0.0051541	0	0.012797	0.487173	0	0.756601	1.8e-05	0	0.000896064	0.234099	1	0.723112	EC:2.7.1.48	uridine kinase
K09759	4.58e-07	1	1.84e-06	0.0089495	0	0.0207878	0.000177008	1	0.00826803	0.955659	1	0.99971	0.0296039	1	0.392587	EC:6.1.1.23	nondiscriminating aspartyl-tRNA synthetase
K01789	0.0301994	0	0.0570368	0.00636668	0	0.0153488	0.377261	1	0.67876	0.200006	1	0.406985	0.953253	1	0.983862	EC:5.1.3.12	UDP-glucuronate 5'-epimerase
K08294	0.518693	0	0.58534	0.0047007	0	0.0118272	0.388385	0	0.685556	0.0766529	1	0.233347	0.957785	1	0.985307	EC:2.7.12.2	mitogen-activated protein kinase kinase
K07481	0.450342	1	0.525222	0.117436	0	0.193519	0.0357869	0	0.207171	0.112863	1	0.292464	0.0558322	1	0.511353	NA	transposase, IS5 family
K01129	0.0844301	0	0.138747	0.768298	1	0.843875	0.242824	1	0.583599	0.00721639	0	0.0482916	0.920491	1	0.970527	EC:3.1.5.1	dGTPase
K07030	1.62e-06	1	5.93e-06	0.00232267	0	0.00639628	0.392545	1	0.686792	0.266821	0	0.493641	0.615493	1	0.934075	NA	NA
K01939	0.305072	1	0.381036	0.572365	0	0.681602	0.595496	1	0.823466	0.000238257	0	0.00472734	0.189032	1	0.697249	EC:6.3.4.4	adenylosuccinate synthase
K01870	0.694348	1	0.744969	0.397349	1	0.517747	0.215441	0	0.544971	0.020894	0	0.101179	0.0649214	1	0.530532	EC:6.1.1.5	isoleucyl-tRNA synthetase
K10441	5.16e-15	1	3.36e-13	0.0110515	1	0.0250111	0.313571	1	0.651082	0.00050708	1	0.00769109	0.447902	1	0.83656	EC:3.6.3.17	ribose transport system ATP-binding protein
K00980	0.00187049	1	0.00435418	0.0475442	0	0.0894655	0.136658	1	0.433494	0.00216419	1	0.0211986	0.963353	1	0.987086	EC:2.7.7.39	glycerol-3-phosphate cytidylyltransferase
K00467	0.556343	0	0.618836	0.610732	0	0.716126	0.987195	1	0.993038	0.807206	0	0.901609	0.61752	1	0.934896	EC:1.13.12.4	lactate 2-monooxygenase
K14682	2.56e-06	1	9.11e-06	0.0227846	1	0.0472032	0.0876068	0	0.342097	0.356803	1	0.565074	0.535593	0	0.887978	EC:2.3.1.1	amino-acid N-acetyltransferase
K07090	1.78e-08	1	9.19e-08	0.274531	1	0.387509	0.062233	1	0.28482	0.170498	1	0.373425	0.317435	0	0.758206	NA	NA
K03413	2.41e-07	0	1.02e-06	0.000138899	0	0.000549837	0.318968	0	0.653458	0.374538	0	0.587085	0.801106	0	0.952908	NA	two-component system, chemotaxis family, response regulator CheY
K00022	0.0494713	0	0.0880937	0.0364011	0	0.071138	0.00921529	0	0.0955554	0.836515	0	0.921786	0.410819	1	0.825982	NA	NA
K05809	4.75e-05	1	0.000137847	2.95e-16	1	2.12e-14	0.072377	0	0.308839	0.180014	0	0.384245	0.0190672	0	0.33864	NA	ribosome-associated inhibitor A
K00016	4.43e-09	1	2.57e-08	0.759281	1	0.837182	0.00494003	1	0.0655706	0.182237	1	0.385859	0.0990787	0	0.620967	EC:1.1.1.27	L-lactate dehydrogenase
K03146	2.29e-06	0	8.19e-06	0.112891	0	0.186889	0.0168515	0	0.133222	0.0219002	1	0.104363	0.119365	1	0.654931	NA	thiamine biosynthetic enzyme
K03786	5.85e-14	0	2.45e-12	0.00859463	0	0.0200611	0.259753	0	0.605244	0.000389401	0	0.00635406	0.637955	0	0.9431	EC:4.2.1.10	3-dehydroquinate dehydratase II
K14977	1.35e-07	1	5.96e-07	0.182499	1	0.277356	0.784218	1	0.913155	3.76e-05	1	0.00149803	0.880358	1	0.955889	EC:3.5.3.-	ureidoglycine aminohydrolase
K08137	0.926391	0	0.937942	0.815362	1	0.880542	0.747256	1	0.894457	0.0277466	1	0.122791	0.808463	0	0.952908	NA	MFS transporter, SP family, galactose:H+ symporter
K09928	0.223417	1	0.303071	0.174292	0	0.267437	0.000358274	0	0.0133676	0.222526	1	0.435935	0.706758	0	0.952908	NA	hypothetical protein
K03259	0.125657	0	0.187561	NA	NA	NA	NA	NA	NA	0.672692	1	0.81466	0.433777	0	0.83656	NA	NA
K00076	1.33e-09	1	8.6e-09	0.00442019	0	0.011213	0.000684213	1	0.0196559	0.0106856	1	0.0627827	0.0578941	1	0.512525	EC:1.1.1.159	7-alpha-hydroxysteroid dehydrogenase
K07561	0.219008	1	0.29791	0.199746	0	0.298654	0.322687	0	0.653458	0.293589	0	0.526881	0.478254	0	0.84796	NA	diphthamide synthase subunit DPH2
K07011	7.91e-11	0	7.64e-10	0.452185	0	0.571851	0.388433	0	0.685556	0.0745815	0	0.229864	0.0977879	1	0.618621	NA	NA
K07737	0.706967	0	0.754988	0.0941287	0	0.160324	0.0498212	0	0.251947	0.570475	1	0.74943	0.401955	1	0.816735	NA	putative transcriptional regulator
K04079	0.979281	1	0.983556	0.000222598	0	0.000820489	0.317162	1	0.653458	0.991817	1	0.99971	0.0191143	1	0.33864	NA	molecular chaperone HtpG
K02493	0.000800175	1	0.00197032	0.797055	0	0.86616	0.0992397	1	0.362147	0.32773	0	0.531876	0.757357	0	0.952908	EC:2.1.1.-	methyltransferase
K01210	0.00018959	1	0.000509958	0.332774	1	0.453601	0.000957623	1	0.0235812	0.0300416	1	0.129534	0.135988	1	0.660374	EC:3.2.1.58	glucan 1,3-beta-glucosidase
K11099	0.209887	0	0.286973	NA	NA	NA	NA	NA	NA	0.676502	1	0.817161	0.459259	1	0.836662	NA	NA
K01702	0.0605785	0	0.104985	0.0347776	0	0.0683383	0.0163863	0	0.131758	0.627987	0	0.790667	0.0329064	1	0.416732	NA	NA
K14764	0.0346641	0	0.0642458	NA	NA	NA	0.346495	1	0.653458	0.323673	0	0.529772	0.718697	1	0.952908	NA	protein SHQ1
K13009	0.0753308	1	0.125104	0.0861233	1	0.148678	0.759062	0	0.900524	0.194876	0	0.400818	0.864661	1	0.952908	NA	O-antigen polymerase
K14120	0.0523656	1	0.0926975	0.0142662	0	0.0311777	0.830376	1	0.935569	0.159169	1	0.361026	0.672274	1	0.952908	NA	energy-converting hydrogenase B subunit K
K14743	0.356935	1	0.432584	NA	NA	NA	0.611019	1	0.831839	0.315892	1	0.529772	NA	NA	NA	NA	NA
K10666	0.531648	0	0.595881	NA	NA	NA	NA	NA	NA	0.315892	1	0.529772	0.444787	1	0.83656	NA	NA
K13378	1.11e-11	0	1.8e-10	0.698594	1	0.784925	0.232464	0	0.56898	0.00136629	0	0.0154234	0.193336	1	0.698637	EC:1.6.5.3	NADH dehydrogenase I subunit C/D
K14774	0.127178	0	0.187561	NA	NA	NA	NA	NA	NA	0.996724	1	0.99971	0.383944	1	0.800333	NA	U3 small nucleolar RNA-associated protein 25
K06867	0.0735501	1	0.122501	0.144506	1	0.230373	0.580097	1	0.816004	0.259909	1	0.485549	0.78401	1	0.952908	NA	NA
K01206	1.77e-07	0	7.68e-07	0.826089	1	0.888442	0.326258	0	0.653458	0.121183	0	0.303995	0.141052	1	0.665315	EC:3.2.1.51	alpha-L-fucosidase
K06034	0.320267	1	0.396428	0.671233	0	0.765596	0.84523	1	0.943616	0.999178	1	1	0.968194	1	0.988019	EC:4.1.1.79	sulfopyruvate decarboxylase subunit alpha
K08100	0.120182	1	0.187561	0.000110975	1	0.000453722	0.29442	0	0.641754	0.953902	1	0.99971	0.0107007	1	0.261701	EC:1.3.3.5	bilirubin oxidase
K02778	5.49e-10	1	3.91e-09	6.96e-05	1	0.000305765	0.311785	1	0.649358	0.804306	0	0.899125	0.0546247	0	0.511353	EC:2.7.1.69	PTS system, glucose-specific IIB component
K13660	0.1909	1	0.263782	NA	NA	NA	NA	NA	NA	NA	NA	NA	NA	NA	NA	NA	NA
K02099	1.17e-08	1	6.26e-08	0.986636	1	0.99044	0.00593574	1	0.0724966	0.256273	1	0.481368	0.728607	0	0.952908	NA	AraC family transcriptional regulator, arabinose operon regulatory protein
K07184	1.18e-11	1	1.88e-10	3.21e-10	1	4.95e-09	0.493016	0	0.760465	0.0940206	1	0.259801	0.153428	0	0.672061	NA	SH3 domain protein
K02538	3.74e-08	1	1.81e-07	1.46e-10	1	2.43e-09	0.333655	1	0.653458	0.00440557	1	0.034163	0.0270909	0	0.388354	NA	activator of the mannose operon, transcriptional antiterminator
K09970	0.0506314	1	0.0899274	0.271942	1	0.384708	0.880067	1	0.963695	0.0891503	1	0.252111	0.165646	1	0.685118	NA	general L-amino acid transport system permease protein
K01994	0.000350144	1	0.000903098	0.000602498	0	0.00194978	0.330748	1	0.653458	0.618845	1	0.78334	0.788869	0	0.952908	NA	LuxR family transcriptional regulator, transcriptional regulator of spore coat protein
K13570	0.40135	0	0.476504	0.358286	0	0.479607	0.586874	1	0.818335	0.139949	1	0.333341	0.0457501	0	0.485417	NA	prokaryotic ubiquitin-like protein Pup
K00635	0.551604	0	0.614159	NA	NA	NA	0.621867	1	0.831948	0.46229	1	0.665968	0.444787	1	0.83656	EC:2.3.1.20	diacylglycerol O-acyltransferase
K04021	4.32e-10	1	3.17e-09	0.051067	1	0.0950331	0.592916	0	0.821756	0.075553	1	0.231498	0.635693	0	0.942233	NA	aldehyde dehydrogenase
K03856	1.09e-07	1	4.89e-07	0.552425	0	0.66393	0.0770997	1	0.315356	0.941905	1	0.996307	0.476846	1	0.846859	EC:2.5.1.54	3-deoxy-7-phosphoheptulonate synthase
K02781	4.71e-08	1	2.23e-07	4.03e-05	1	0.000193694	0.00319048	1	0.0492994	0.0191661	1	0.0952222	0.120877	0	0.655537	EC:2.7.1.69	PTS system, glucitol/sorbitol-specific IIA component
K02314	0.0634795	1	0.108503	0.547166	1	0.658992	0.491855	1	0.759057	0.600914	1	0.769125	0.315904	1	0.757765	EC:3.6.4.12	replicative DNA helicase
K14549	0.127871	0	0.18794	NA	NA	NA	NA	NA	NA	0.323673	0	0.529772	0.87232	1	0.952908	NA	NA
K01034	0.103245	1	0.164382	0.00190503	0	0.00536481	0.00511435	0	0.0667264	0.017771	1	0.0897809	0.269458	1	0.738513	EC:2.8.3.8	acetate CoA-transferase alpha subunit
K01455	0.8765	1	0.900641	0.000159355	0	0.000615913	0.00848601	1	0.0903059	0.184612	1	0.38781	0.235344	1	0.723112	EC:3.5.1.49	formamidase
K12495	0.12676	0	0.187561	NA	NA	NA	NA	NA	NA	0.326536	0	0.531148	0.859014	1	0.952908	NA	IQ motif and SEC7 domain-containing protein
K07224	9.99e-16	1	8.62e-14	7.24e-12	1	1.61e-10	0.408197	1	0.700483	0.0652553	1	0.213467	0.421813	0	0.83204	NA	putative lipoprotein
K07460	0.835746	0	0.867156	0.621567	0	0.726747	0.424216	1	0.712906	0.505667	0	0.70658	0.887862	0	0.959183	NA	putative endonuclease
K00491	0.00827421	1	0.0175578	NA	NA	NA	0.289877	0	0.639333	0.464815	1	0.66731	0.000457034	0	0.0722015	NA	NA
K03131	0.1751	0	0.245241	NA	NA	NA	0.947498	1	0.97983	0.259616	0	0.485132	0.213718	1	0.700969	NA	NA
K02610	1.17e-08	1	6.23e-08	0.000339879	1	0.00118133	0.838783	1	0.940034	0.2574	1	0.482826	0.296192	0	0.740376	NA	phenylacetic acid degradation protein
K10592	0.243715	0	0.322122	NA	NA	NA	NA	NA	NA	0.672692	1	0.81466	0.87232	1	0.952908	EC:6.3.2.19	E3 ubiquitin-protein ligase HUWE1
K01787	8.82e-06	0	2.86e-05	0.41179	1	0.532085	0.0947407	0	0.357189	0.655285	1	0.810543	0.178581	1	0.69674	EC:5.1.3.8	N-acylglucosamine 2-epimerase
K06067	0.0661834	0	0.111929	NA	NA	NA	NA	NA	NA	0.636924	1	0.796841	0.718697	1	0.952908	EC:3.5.1.98	histone deacetylase 1/2
K07233	2.18e-07	1	9.3e-07	0.00487817	1	0.0122232	0.165526	0	0.479799	0.0685281	1	0.219626	0.408947	0	0.823835	NA	copper resistance protein B
K07110	0.00044767	1	0.00113763	0.000561618	0	0.00183826	0.79282	0	0.917063	0.129702	1	0.31753	0.810919	0	0.952908	NA	NA
K00914	0.0705576	0	0.118172	NA	NA	NA	NA	NA	NA	0.54359	0	0.737423	0.45199	1	0.83656	EC:2.7.1.137	phosphatidylinositol 3-kinase
K02537	0.308061	0	0.383728	NA	NA	NA	NA	NA	NA	0.979079	1	0.99971	0.125805	1	0.655537	NA	NA
K07469	0.0214798	1	0.0420816	6.58e-08	0	6.15e-07	0.000104393	1	0.00626255	0.149646	1	0.350307	0.0101275	1	0.256909	EC:1.2.99.7	aldehyde dehydrogenase (FAD-independent)
K10440	2.85e-13	1	9.08e-12	0.0426886	1	0.0815884	0.122531	1	0.408652	0.000319458	1	0.00563463	0.262648	1	0.735938	NA	ribose transport system permease protein
K13638	1.18e-07	1	5.27e-07	0.0929727	1	0.15878	0.0977215	1	0.360215	0.51329	1	0.714043	0.586826	0	0.922468	NA	MerR family transcriptional regulator, Zn(II)-responsive regulator of zntA
K12471	0.341069	0	0.418128	NA	NA	NA	0.301031	1	0.641754	0.672692	1	0.81466	0.43765	1	0.83656	NA	NA
K10764	0.020625	1	0.040626	0.402305	0	0.523134	0.825501	1	0.934707	0.499852	0	0.702158	0.00843085	0	0.235158	EC:2.5.1.-	O-succinylhomoserine sulfhydrylase
K07177	4.09e-06	1	1.4e-05	4.8e-11	1	8.62e-10	0.201957	1	0.529012	0.0347468	1	0.143547	0.798658	1	0.952908	NA	PDZ domain-containing protein
K02528	0.525014	0	0.590555	0.392968	1	0.513909	0.432908	1	0.71807	0.548679	0	0.741772	0.667657	1	0.952908	EC:2.1.1.182	16S rRNA (adenine1518-N6/adenine1519-N6)-dimethyltransferase
K13301	3.58e-11	1	4.3e-10	0.000134296	1	0.000534409	0.557315	0	0.803218	0.116741	1	0.297395	0.177555	0	0.69674	NA	secretion monitor
K10220	0.778468	0	0.817931	0.504286	0	0.616816	0.420551	0	0.711656	0.266785	0	0.493641	0.00336379	0	0.176595	EC:4.2.1.83	4-oxalmesaconate hydratase
K14007	0.125657	0	0.187561	NA	NA	NA	NA	NA	NA	0.424496	0	0.631278	0.87232	1	0.952908	NA	protein transport protein SEC24
K07774	5.33e-05	1	0.000153363	2.11e-06	0	1.41e-05	0.648118	0	0.843435	0.219818	0	0.431858	0.635693	1	0.942233	NA	two-component system, OmpR family, response regulator TctD
K04797	0.595235	1	0.653462	0.712059	0	0.794908	0.393399	0	0.686792	0.868284	1	0.944103	0.426939	0	0.83656	NA	prefoldin alpha subunit
K10872	0.12676	0	0.187561	NA	NA	NA	NA	NA	NA	0.665096	1	0.813473	0.87232	1	0.952908	NA	meiotic recombination protein DMC1
K02024	1.31e-09	1	8.5e-09	2.97e-05	1	0.000148725	0.248124	0	0.590308	0.170831	1	0.373798	0.0377902	0	0.443629	NA	maltoporin
K14792	0.243715	0	0.322122	NA	NA	NA	NA	NA	NA	0.579664	1	0.751142	0.87232	1	0.952908	NA	rRNA biogenesis protein RRP5
K02568	0.00151723	1	0.0035875	4.01e-08	1	3.97e-07	0.494205	1	0.760765	0.908457	1	0.971994	0.412716	1	0.826412	NA	cytochrome c-type protein NapB
K00113	0.0229209	1	0.044576	0.0393753	1	0.0759735	0.738805	0	0.892195	0.0203619	1	0.0993003	0.681547	1	0.952908	EC:1.1.5.3	glycerol-3-phosphate dehydrogenase subunit C
K11689	0.094881	1	0.153401	0.0290785	0	0.0584223	0.400847	0	0.694053	9.83e-05	1	0.00261285	0.975985	1	0.989917	NA	C4-dicarboxylate transporter, DctQ subunit
K06875	0.620707	1	0.677549	0.318933	1	0.437254	0.555013	0	0.800595	0.963124	1	0.99971	0.662873	0	0.952908	NA	programmed cell death protein 5
K04767	0.000696251	1	0.00172488	0.00603257	1	0.0146791	0.00129538	1	0.02841	0.0019129	1	0.0195144	0.386132	0	0.801965	NA	acetoin utilization protein AcuB
K03040	0.613307	0	0.670741	0.649671	1	0.749661	0.0381479	1	0.21514	0.0181905	0	0.0914973	0.0284378	0	0.389885	EC:2.7.7.6	DNA-directed RNA polymerase subunit alpha
K14744	6.91e-08	1	3.17e-07	0.000706204	1	0.00224107	0.496454	0	0.761709	0.039789	1	0.156029	0.469876	0	0.843931	EC:3.4.-.-	putative Rz endopeptidase from lambdoid prophage DLP12
K06017	4.14e-07	1	1.68e-06	0.0543203	0	0.100305	0.175662	1	0.493814	0.170498	0	0.373425	0.786446	1	0.952908	NA	NA
K09741	0.162952	1	0.230554	0.429066	0	0.549696	0.92545	1	0.97983	0.787087	0	0.886616	0.416455	0	0.828504	NA	hypothetical protein
K06872	1.17e-05	0	3.74e-05	0.00106732	0	0.00321432	0.572469	0	0.809741	0.00446577	0	0.0344359	0.431027	1	0.83656	NA	NA
K10876	NA	NA	NA	NA	NA	NA	NA	NA	NA	NA	NA	NA	0.262239	0	0.735938	NA	NA
K00539	1.56e-12	0	3.78e-11	0.00404862	0	0.0103529	0.27419	0	0.61935	0.772616	0	0.876611	0.202002	1	0.700969	NA	NA
K00065	0.000127043	1	0.00035088	0.0141136	1	0.0309031	0.0764787	1	0.314287	0.505667	1	0.70658	0.469029	0	0.843281	EC:1.1.1.125	2-deoxy-D-gluconate 3-dehydrogenase
K07358	1.5e-10	1	1.28e-09	0.00151219	1	0.00439018	0.645337	0	0.841922	0.153606	1	0.354626	0.189543	0	0.697531	NA	type 1 fimbriae regulatory protein FimE
K02677	0.12676	0	0.187561	NA	NA	NA	NA	NA	NA	0.430048	0	0.634249	0.87232	1	0.952908	EC:2.7.11.13	classical protein kinase C
K00057	0.700647	1	0.750445	0.894182	0	0.931589	0.769939	1	0.906883	0.00671936	0	0.0459479	0.432884	1	0.83656	EC:1.1.1.94	glycerol-3-phosphate dehydrogenase (NAD(P)+)
K00587	0.00830908	0	0.017611	0.00807283	0	0.0189746	0.708643	1	0.876529	8.75e-05	0	0.00242944	0.96583	1	0.987531	EC:2.1.1.100	protein-S-isoprenylcysteine O-methyltransferase
K01797	0.0050815	1	0.01112	0.147236	0	0.23362	0.0323288	0	0.194322	9.61e-05	1	0.00258666	0.418161	0	0.828953	NA	NA
K06993	0.411509	0	0.486342	0.35808	0	0.479449	0.178563	0	0.493814	0.721936	1	0.848596	0.720808	1	0.952908	NA	NA
K03250	0.473593	0	0.541983	NA	NA	NA	NA	NA	NA	0.996724	1	0.99971	0.383944	1	0.800333	NA	NA
K10219	0.801952	0	0.837251	0.686369	0	0.776673	0.121039	0	0.406273	0.273805	1	0.502778	0.862453	1	0.952908	EC:1.1.1.312	2-hydroxy-4-carboxymuconate semialdehyde hemiacetal dehydrogenase
K00793	5.16e-13	0	1.54e-11	0.376801	0	0.49832	0.457333	1	0.736995	0.00214085	0	0.02109	0.28202	0	0.738513	EC:2.5.1.9	riboflavin synthase
K03687	0.181415	1	0.252751	0.0137315	1	0.0302225	0.192891	0	0.515639	0.913596	1	0.975352	0.268087	0	0.738513	NA	molecular chaperone GrpE
K02319	0.059804	1	0.104313	0.667102	0	0.762706	0.219045	0	0.549161	0.775607	0	0.878625	0.368612	0	0.800333	EC:2.7.7.7	DNA polymerase I
K01208	3.55e-05	1	0.000105121	0.458133	0	0.577506	0.0180859	1	0.138856	0.211809	0	0.421659	0.469029	0	0.843281	EC:3.2.1.54	cyclomaltodextrinase
K14162	0.000121293	1	0.000335536	0.293884	1	0.409678	0.541207	0	0.792639	0.659945	0	0.813032	0.387065	1	0.802368	EC:2.7.7.7	error-prone DNA polymerase
K01132	0.000617104	0	0.0015393	0.000312642	0	0.00110408	0.0774092	0	0.316411	0.00916242	1	0.0570433	0.163698	1	0.684029	EC:3.1.6.4	N-acetylgalactosamine-6-sulfatase
K03580	8.02e-06	1	2.63e-05	2.69e-06	1	1.75e-05	0.716426	1	0.880099	0.38096	1	0.592833	0.043375	0	0.478257	EC:3.6.4.-	ATP-dependent helicase HepA
K02342	2.56e-05	0	7.75e-05	0.0273793	1	0.0555343	0.498923	0	0.763418	0.14572	1	0.344228	0.958302	1	0.985307	EC:2.7.7.7	DNA polymerase III subunit epsilon
K12661	6.01e-08	1	2.8e-07	0.0116238	1	0.0260821	0.162951	1	0.475942	0.113354	1	0.293112	0.788884	0	0.952908	EC:4.2.1.90	L-rhamnonate dehydratase
K07707	1.48e-12	1	3.65e-11	2.53e-11	1	4.85e-10	0.19545	1	0.518179	0.0221829	1	0.105217	0.779144	0	0.952908	NA	two-component system, AgrA family, response regulator AgrA
K01770	2.84e-08	0	1.4e-07	0.00390275	0	0.0100336	0.301212	1	0.641754	9.8e-07	0	0.00012731	0.872864	1	0.952908	EC:4.6.1.12	2-C-methyl-D-erythritol 2,4-cyclodiphosphate synthase
K13935	4.18e-05	1	0.000122278	0.00543056	1	0.013379	0.0586115	0	0.27496	0.844191	1	0.927277	0.343682	0	0.784151	EC:2.3.1.39	malonate decarboxylase epsilon subunit
K04027	4.5e-19	1	2.22e-16	2.78e-12	1	6.85e-11	0.0123599	1	0.112045	0.00125783	1	0.0146308	0.128657	1	0.655537	NA	ethanolamine utilization protein EutM
K00929	4e-06	0	1.37e-05	1.76e-05	0	9.45e-05	0.0520321	0	0.258219	0.399418	1	0.613224	0.264	1	0.736974	EC:2.7.2.7	butyrate kinase
K01743	0.282483	0	0.3565	NA	NA	NA	0.139706	1	0.438389	0.315892	1	0.529772	NA	NA	NA	NA	NA
K00002	1.2e-06	1	4.48e-06	0.415166	0	0.534639	0.461856	1	0.739816	0.0151549	1	0.0812748	0.175532	1	0.696145	EC:1.1.1.2	alcohol dehydrogenase (NADP+)
K12598	0.179926	0	0.25098	NA	NA	NA	0.941282	1	0.97983	0.367588	0	0.579125	0.956082	1	0.984824	EC:3.6.4.13	ATP-dependent RNA helicase DOB1
K11736	4.39e-11	1	4.97e-10	0.000115182	1	0.000468914	0.491847	0	0.759057	0.104053	1	0.276921	0.244215	0	0.730048	NA	proline-specific permease ProY
K02231	0.00656033	1	0.0141189	0.900419	0	0.935534	0.0275486	1	0.177816	0.164189	0	0.365183	0.721478	0	0.952908	EC:2.7.1.156 2.7.7.62	adenosylcobinamide kinase / adenosylcobinamide-phosphate guanylyltransferase
K08691	0.282483	0	0.3565	NA	NA	NA	NA	NA	NA	NA	NA	NA	NA	NA	NA	NA	NA
K06176	6.52e-07	1	2.55e-06	1.81e-16	1	1.35e-14	0.0278042	0	0.178949	0.58736	0	0.758261	0.0233736	0	0.366182	EC:5.4.99.12	tRNA pseudouridine synthase D
K03640	0.0157983	0	0.0318736	0.00320868	1	0.00846972	0.522869	0	0.777502	0.822737	0	0.912298	0.20668	0	0.700969	NA	peptidoglycan-associated lipoprotein
K03220	0.767986	1	0.809381	0.244134	0	0.35171	0.470215	1	0.745448	0.484996	1	0.687586	0.0580689	1	0.512525	NA	type III secretion protein SctD
K06159	2.55e-11	1	3.29e-10	8.79e-06	1	5.07e-05	0.6401	0	0.838893	0.13354	1	0.324094	0.156646	0	0.678077	NA	putative ATP-binding cassette transporter
K11534	1.13e-09	1	7.41e-09	4.86e-06	1	2.97e-05	0.439493	0	0.723892	0.00134595	1	0.0152689	0.109199	0	0.646197	NA	DeoR family transcriptional regulator, deoxyribose operon repressor
K00875	0.000115005	1	0.000318908	0.00147697	1	0.0042901	0.710799	0	0.876976	0.0922907	0	0.257502	0.0238603	0	0.366182	EC:2.7.1.47	D-ribulokinase
K00603	0.000193474	0	0.000518988	0.912911	0	0.94372	0.0665312	0	0.295861	0.448182	1	0.652057	0.0534391	1	0.508048	EC:2.1.2.5	glutamate formiminotransferase
K00021	0.402789	1	0.478043	0.667102	0	0.762706	0.393399	0	0.686792	0.590098	0	0.761367	0.28569	0	0.738513	EC:1.1.1.34	hydroxymethylglutaryl-CoA reductase (NADPH)
K09935	0.000471165	1	0.00119295	0.000284712	0	0.00102246	0.422059	1	0.711847	0.689151	1	0.826885	0.728607	0	0.952908	NA	hypothetical protein
K10841	0.322309	0	0.398456	0.953516	1	0.969554	0.967212	1	0.982954	0.629677	0	0.791774	0.107146	1	0.642876	NA	DNA excision repair protein ERCC-6
K03222	0.0122561	1	0.0253046	0.459675	0	0.579067	0.75999	0	0.901061	0.046672	1	0.171587	0.4987	1	0.860936	NA	type III secretion protein SctJ
K08790	0.12676	0	0.187561	NA	NA	NA	NA	NA	NA	0.672692	1	0.81466	0.859014	1	0.952908	NA	NA
K13339	0.241287	0	0.322122	NA	NA	NA	0.0179003	1	0.138159	0.723436	1	0.849519	0.474529	0	0.845771	NA	peroxin-6
K13963	7.03e-06	0	2.33e-05	0.0282179	0	0.0570132	0.180463	0	0.49674	0.970288	1	0.99971	0.369003	1	0.800333	NA	serpin B
K12700	9.01e-18	1	2.07e-15	1.39e-05	1	7.68e-05	0.603264	1	0.828219	6.18e-05	1	0.00196864	0.693205	1	0.952908	EC:3.2.-.-	non-specific riboncleoside hydrolase
K06413	0.0990796	0	0.158665	0.0605207	0	0.110017	0.0456353	0	0.240105	0.314304	0	0.529772	0.0939958	1	0.611178	NA	stage V sporulation protein K
K14980	0.00487314	1	0.010681	0.474718	0	0.591374	0.36378	1	0.668845	0.0354687	1	0.145379	0.708363	1	0.952908	0	NA
K02112	0.297112	1	0.37278	0.454559	1	0.574011	0.0962218	1	0.359671	7.37e-05	0	0.00218847	0.0574767	1	0.512525	EC:3.6.3.14	F-type H+-transporting ATPase subunit beta
K00797	2.62e-05	1	7.91e-05	0.0451669	1	0.0854695	0.0127555	1	0.113582	0.553005	0	0.744621	0.259957	0	0.735938	EC:2.5.1.16	spermidine synthase
K01593	0.00339936	0	0.00761024	0.470713	0	0.588057	0.11496	1	0.396751	0.92174	1	0.981763	0.160757	1	0.682911	EC:4.1.1.28	aromatic-L-amino-acid decarboxylase
K11367	0.21172	0	0.289021	0.549967	0	0.66167	0.0575342	1	0.272486	0.917577	1	0.978692	0.141775	1	0.665315	EC:3.6.4.12	chromodomain-helicase-DNA-binding protein 1
K02261	0.121255	1	0.187561	0.009159	1	0.0212228	0.923055	1	0.97983	0.761933	1	0.870474	0.716233	0	0.952908	EC:1.9.3.1	cytochrome c oxidase subunit II
K00934	0.0169404	1	0.0339793	4.23e-08	0	4.13e-07	0.0153733	1	0.125761	0.0491085	1	0.177627	0.440356	0	0.83656	EC:2.7.3.3	arginine kinase
K02509	6.76e-09	1	3.76e-08	5.39e-09	1	6.3e-08	0.426346	0	0.714603	0.423221	1	0.631278	0.0583133	0	0.512525	EC:4.2.1.-	2-oxo-hept-3-ene-1,7-dioate hydratase
K15226	0.403293	0	0.478447	0.00911009	0	0.0211266	0.022136	0	0.15569	0.107598	0	0.283117	0.140427	0	0.665315	EC:1.3.1.78	arogenate dehydrogenase (NADP+)
K04655	0.0169404	1	0.0339793	0.15225	1	0.240047	0.021844	1	0.154926	0.55084	1	0.742431	0.486716	0	0.851509	NA	hydrogenase expression/formation protein HypE
K13796	0.477696	1	0.544698	0.240704	1	0.348258	0.279266	0	0.627092	0.695665	1	0.831691	0.723518	1	0.952908	NA	tricarballylate dehydrogenase
K02952	0.00381666	1	0.00848665	0.473802	0	0.590757	0.380289	1	0.680804	0.475114	1	0.676936	0.0443704	0	0.479201	NA	small subunit ribosomal protein S13
K02666	0.00180154	0	0.00420502	4.67e-08	0	4.52e-07	0.115909	1	0.398454	0.22845	1	0.444647	0.00237493	0	0.168148	NA	type IV pilus assembly protein PilQ
K11383	0.0202746	0	0.0399814	0.0114081	0	0.025676	0.253455	0	0.597303	0.0644581	1	0.212127	0.363957	1	0.800333	EC:2.7.13.3	two-component system, NtrC family, sensor histidine kinase KinB
K11752	3.79e-10	0	2.82e-09	0.0166094	1	0.0356725	0.0896999	1	0.347878	3.52e-08	0	1.87e-05	0.762183	0	0.952908	EC:3.5.4.26 1.1.1.193	diaminohydroxyphosphoribosylaminopyrimidine deaminase / 5-amino-6-(5-phosphoribosylamino)uracil reductase
K07374	0.0661834	0	0.111929	NA	NA	NA	NA	NA	NA	0.640651	1	0.799479	0.87232	1	0.952908	NA	tubulin alpha
K10195	7.23e-06	1	2.39e-05	4.08e-05	1	0.000195243	0.259942	0	0.605244	0.798988	1	0.895682	0.0047607	0	0.189545	NA	oligogalacturonide transport system ATP-binding protein
K03892	5.17e-12	1	9.91e-11	0.354868	1	0.47615	0.0722448	1	0.30849	0.0982348	1	0.267282	0.320513	0	0.761514	NA	ArsR family transcriptional regulator
K13927	0.0148288	1	0.0301913	0.908224	1	0.94107	0.795693	0	0.917815	0.873474	1	0.948002	0.857911	1	0.952908	EC:2.7.7.61 2.7.8.25	holo-ACP synthase / triphosphoribosyl-dephospho-CoA synthase
K12573	0.0637227	0	0.108838	0.00207673	1	0.00579138	0.00424509	1	0.0593053	1.18e-05	0	0.000687092	0.508814	0	0.870374	EC:3.1.-.-	ribonuclease R
K12536	0.739373	1	0.783863	0.422048	0	0.541431	0.0694397	0	0.302637	0.476063	1	0.677868	0.255195	1	0.735938	NA	ATP-binding cassette, subfamily C, bacterial HasD
K03214	8.79e-11	1	8.36e-10	2.26e-13	1	7.43e-12	0.490678	0	0.759057	0.177315	1	0.381241	0.246788	0	0.731894	EC:2.1.1.-	RNA methyltransferase, TrmH family
K03128	0.473593	0	0.541983	NA	NA	NA	NA	NA	NA	0.997677	1	0.99971	0.859014	1	0.952908	NA	NA
K03088	2.38e-08	0	1.19e-07	0.6754	0	0.769123	0.00124581	0	0.0279819	0.685179	1	0.82413	0.293515	1	0.740175	NA	RNA polymerase sigma-70 factor, ECF subfamily
K02879	0.00279756	1	0.00634322	0.0500257	1	0.0933379	0.0190155	1	0.142419	0.0740558	0	0.228882	0.0526607	0	0.504914	NA	large subunit ribosomal protein L17
K15176	0.282483	0	0.3565	NA	NA	NA	NA	NA	NA	0.315892	1	0.529772	NA	NA	NA	NA	RNA polymerase-associated protein CTR9
K06979	1.6e-10	1	1.35e-09	0.274527	0	0.387509	0.344953	0	0.653458	0.0142757	1	0.0778946	0.478811	1	0.84796	NA	NA
K00218	2.04e-06	0	7.37e-06	2.47e-06	0	1.62e-05	0.350692	0	0.657642	0.870923	0	0.946156	0.329862	1	0.770439	EC:1.3.1.33	protochlorophyllide reductase
K12813	0.000951447	1	0.00231636	0.0138597	1	0.0304636	0.758798	1	0.900524	0.0671073	0	0.217051	0.591392	1	0.926409	EC:3.6.4.13	pre-mRNA-splicing factor ATP-dependent RNA helicase DHX16
K03577	7.22e-11	1	7.12e-10	0.0205353	1	0.0429606	0.547391	0	0.797117	0.000757309	1	0.0101852	0.0762423	0	0.565939	NA	TetR/AcrR family transcriptional regulator, acrAB operon repressor
K01966	6.97e-08	0	3.19e-07	0.736883	1	0.818197	0.0632854	0	0.286635	0.218199	0	0.429782	0.086184	1	0.590002	EC:6.4.1.3	propionyl-CoA carboxylase beta chain
K01420	1.66e-10	1	1.4e-09	0.0550652	1	0.101386	0.258181	1	0.603211	0.000452818	1	0.00703861	0.813377	1	0.952908	NA	CRP/FNR family transcriptional regulator, anaerobic regulatory protein
K07670	0.00124107	1	0.00296808	0.0216351	0	0.0451132	0.0520321	1	0.258219	0.000326154	0	0.00571474	0.626681	0	0.938978	NA	two-component system, OmpR family, response regulator MtrA
K09812	0.581985	1	0.641156	0.231256	0	0.336202	0.292586	0	0.640779	0.689151	0	0.826885	0.0503821	0	0.49865	NA	cell division transport system ATP-binding protein
K03278	0.84085	0	0.871403	0.996863	1	0.99756	0.209268	1	0.538256	0.637033	0	0.796841	0.0593014	0	0.517163	EC:2.4.1.44	UDP-D-galactose:(glucosyl)LPS alpha-1,3-D-galactosyltransferase
K01725	0.422461	0	0.496988	0.00124909	0	0.00369373	0.0218498	0	0.154926	0.276549	1	0.506089	0.238595	0	0.725417	EC:4.2.1.104	cyanate lyase
K00342	2.66e-13	0	8.51e-12	0.911348	0	0.942786	0.19162	0	0.514265	0.000155919	0	0.00360289	0.148917	1	0.667457	EC:1.6.5.3	NADH dehydrogenase I subunit M
K14653	0.288403	1	0.363042	0.958341	1	0.971927	0.838128	1	0.939803	0.493248	0	0.695721	0.489102	0	0.851984	EC:3.5.1.102	2-amino-5-formylamino-6-ribosylaminopyrimidin-4(3H)-one 5'-monophosphate deformylase
K12304	0.138143	0	0.200856	NA	NA	NA	0.346495	1	0.653458	0.2766	0	0.506089	0.858626	1	0.952908	EC:3.6.1.6	soluble calcium-activated nucleotidase 1
K05516	0.0953873	0	0.154075	0.620176	0	0.725565	0.0682048	0	0.299602	0.60996	0	0.776595	0.490695	0	0.852339	NA	curved DNA-binding protein
K09922	1.28e-07	0	5.69e-07	0.000362792	0	0.00125185	0.0361163	0	0.207898	0.604676	1	0.771931	0.767017	0	0.952908	NA	hypothetical protein
K14965	0.282483	0	0.3565	NA	NA	NA	NA	NA	NA	0.324357	0	0.529772	0.859014	1	0.952908	NA	NA
K10218	2.54e-07	1	1.07e-06	0.98192	1	0.986571	0.503665	0	0.766267	3.51e-06	1	0.00030563	0.771861	1	0.952908	EC:4.1.3.17	4-hydroxy-4-methyl-2-oxoglutarate aldolase
K01751	2.74e-16	1	3.27e-14	3.97e-13	1	1.24e-11	3.35e-05	1	0.00310424	2.78e-06	1	0.000257565	0.15992	1	0.682768	EC:4.3.1.15	diaminopropionate ammonia-lyase
K09123	0.987432	1	0.990301	0.013807	0	0.0303598	0.0326308	0	0.194988	0.000781382	1	0.0104073	0.828162	1	0.952908	NA	hypothetical protein
K07316	0.432661	1	0.507344	0.856911	0	0.910745	0.0918332	1	0.351424	0.615264	1	0.780816	0.224283	0	0.715122	EC:2.1.1.72	adenine-specific DNA-methyltransferase
K00011	0.0165135	1	0.0332389	0.0397524	0	0.0766157	0.00505563	1	0.0665278	0.626699	1	0.789941	0.796211	0	0.952908	EC:1.1.1.21	aldehyde reductase
K00252	6.06e-05	1	0.000173242	7.67e-07	1	5.69e-06	0.786367	1	0.914055	0.687991	0	0.826357	0.860049	1	0.952908	EC:1.3.99.7	glutaryl-CoA dehydrogenase
K11959	0.158603	0	0.22552	0.00295202	0	0.00788847	0.492857	0	0.760412	0.00354787	0	0.0296336	0.185923	1	0.697249	NA	urea transport system substrate-binding protein
K06079	0.236753	0	0.318469	0.17237	1	0.26527	0.308234	0	0.648584	0.0526943	1	0.187134	0.830632	1	0.952908	NA	copper homeostasis protein (lipoprotein)
K11996	0.0179469	0	0.0358109	0.00123458	0	0.0036546	0.148839	0	0.451	0.000818826	0	0.0106789	0.470976	1	0.843931	NA	adenylyltransferase and sulfurtransferase
K12146	3.65e-07	1	1.5e-06	0.0101515	1	0.0232128	0.744436	1	0.893002	0.00485883	1	0.0366461	0.905411	1	0.965639	NA	hydrogenase-4 transcriptional activator
K04045	0.00248007	1	0.00567366	0.607716	1	0.713611	0.983652	1	0.991266	0.0711338	0	0.224692	0.845488	1	0.952908	NA	molecular chaperone HscC
K07376	0.243715	0	0.322122	NA	NA	NA	NA	NA	NA	0.575078	1	0.74943	0.859014	1	0.952908	EC:2.7.11.12	protein kinase, cGMP-dependent
K03412	0.0162846	0	0.0328069	0.00183027	0	0.00518742	0.515623	0	0.772937	0.000945015	0	0.0118316	0.606607	0	0.932128	EC:3.1.1.61	two-component system, chemotaxis family, response regulator CheB
K01684	0.000167215	1	0.000453306	0.875512	0	0.921016	0.215441	0	0.544971	0.249108	1	0.472811	0.142771	0	0.665315	EC:4.2.1.6	galactonate dehydratase
K11777	0.788928	1	0.826313	NA	NA	NA	0.346495	1	0.653458	NA	NA	NA	0.459259	1	0.836662	NA	HAD superfamily phosphatase
K02481	3.28e-08	0	1.6e-07	0.955213	1	0.970633	0.0752489	0	0.313017	0.459898	1	0.66419	0.236599	1	0.723334	NA	two-component system, NtrC family, response regulator
K07359	0.125657	0	0.187561	NA	NA	NA	NA	NA	NA	0.665096	1	0.813473	0.859014	1	0.952908	EC:2.7.11.17	calcium/calmodulin-dependent protein kinase kinase
K03390	0.726048	0	0.772496	6.31e-06	0	3.77e-05	0.00916027	0	0.095326	0.00137656	1	0.0154886	0.130259	1	0.657138	EC:1.8.98.1	heterodisulfide reductase subunit C
K01259	0.0236988	1	0.045998	0.00120929	1	0.00358901	0.0601716	1	0.278299	0.0790819	1	0.237487	0.613267	1	0.932128	EC:3.4.11.5	proline iminopeptidase
K07002	8.84e-06	1	2.87e-05	9.46e-09	1	1.04e-07	0.0220206	0	0.155688	0.412065	1	0.624445	0.100264	0	0.623355	NA	NA
K07494	3.43e-08	1	1.66e-07	0.571025	0	0.680431	0.530166	1	0.78265	0.629763	0	0.791774	0.808463	1	0.952908	NA	putative transposase
K03616	0.288904	0	0.36354	2.74e-07	0	2.26e-06	0.0734344	0	0.310495	0.0522999	0	0.18631	0.000438543	1	0.0722015	NA	electron transport complex protein RnfB
K11665	0.889607	0	0.910989	0.371783	1	0.493706	0.412292	1	0.703553	0.692953	0	0.830145	0.698039	1	0.952908	EC:3.6.4.12	DNA helicase INO80
K07775	2.58e-06	1	9.18e-06	0.000326446	0	0.00114296	0.120737	1	0.405706	0.225965	0	0.440916	0.813377	0	0.952908	NA	two-component system, OmpR family, response regulator ResD
K02410	0.11569	0	0.182596	0.00921094	0	0.0213173	0.269323	0	0.614005	0.00581658	0	0.0414198	0.51903	0	0.876959	NA	flagellar motor switch protein FliG
K04334	4.15e-09	1	2.44e-08	0.0050726	1	0.012633	0.694145	1	0.869671	0.0254855	1	0.115684	0.780322	0	0.952908	NA	major curlin subunit
K02505	3.33e-11	1	4.07e-10	1.85e-11	1	3.69e-10	0.393563	0	0.686882	0.234347	1	0.453425	0.183751	0	0.697249	NA	protein transport protein HofC
K02465	9.95e-06	1	3.2e-05	0.000134349	1	0.000534409	0.210752	0	0.539927	0.926086	1	0.984565	0.0017606	0	0.142406	NA	general secretion pathway protein S
K03237	0.607386	1	0.665319	0.673129	0	0.767147	0.393399	0	0.686792	0.804033	0	0.899086	0.898223	1	0.963146	NA	translation initiation factor 2 subunit 1
K02859	2.01e-15	1	1.54e-13	2.33e-13	1	7.61e-12	0.192175	1	0.515301	0.00579474	1	0.0413259	0.469064	1	0.843281	NA	riboflavin biosynthesis RibT protein
K08605	0.0539976	1	0.0950502	0.119814	1	0.196533	0.470882	0	0.745448	0.036545	1	0.148321	0.596207	1	0.927588	EC:3.4.24.30	coccolysin
K14799	0.0303904	0	0.0570368	NA	NA	NA	NA	NA	NA	0.0856706	0	0.24665	0.383944	1	0.800333	NA	NA
K07397	0.00178086	1	0.00416802	0.374677	0	0.496219	0.001198	0	0.0273529	2.49e-06	1	0.000248601	0.738151	1	0.952908	NA	putative redox protein
K02387	0.147154	0	0.211479	0.00173478	0	0.00493878	0.207275	0	0.535606	0.00228438	0	0.0220312	0.151612	0	0.668003	NA	flagellar basal-body rod protein FlgB
K02025	2.46e-09	1	1.51e-08	0.225925	0	0.329707	0.847848	0	0.944815	0.0624731	1	0.208729	0.419985	1	0.831592	NA	multiple sugar transport system permease protein
K08851	0.243715	0	0.322122	NA	NA	NA	NA	NA	NA	0.570509	1	0.74943	0.213718	1	0.700969	EC:2.7.11.1	TP53 regulating kinase
K03093	0.120498	1	0.187561	0.400629	0	0.521224	0.00735048	1	0.0839134	0.392207	1	0.605818	0.231617	1	0.720666	NA	RNA polymerase sigma factor
K07149	0.128214	1	0.188364	0.461723	0	0.580498	0.200643	1	0.526021	0.103389	1	0.275945	0.107804	0	0.644532	NA	NA
K02451	1.95e-08	1	1e-07	0.00158404	1	0.00455948	0.924098	1	0.97983	0.318739	1	0.529772	0.0245317	0	0.371927	NA	general secretion pathway protein B
K13431	0.12676	0	0.187561	NA	NA	NA	NA	NA	NA	0.421736	0	0.630497	0.87232	1	0.952908	NA	signal recognition particle receptor subunit alpha
K14941	1.39e-07	1	6.15e-07	0.211171	0	0.311589	7.74e-07	1	0.000473331	0.0525625	1	0.187052	0.488703	1	0.851509	EC:2.7.7.68	2-phospho-L-lactate guanylyltransferase
K03081	9.32e-13	1	2.51e-11	5.5e-07	1	4.21e-06	0.297734	1	0.641754	0.0116455	1	0.066993	0.847968	1	0.952908	EC:4.1.1.85	3-dehydro-L-gulonate-6-phosphate decarboxylase
K02179	0.127178	0	0.187561	NA	NA	NA	NA	NA	NA	NA	NA	NA	NA	NA	NA	NA	NA
K14103	0.386497	1	0.462648	0.917062	1	0.946815	0.567953	0	0.805587	0.876235	1	0.949748	0.707248	0	0.952908	NA	energy-converting hydrogenase A subunit L
K07666	0.00324872	0	0.00730141	0.826089	1	0.888442	0.00956664	1	0.0973787	0.0435505	0	0.164053	0.488703	0	0.851509	NA	two-component system, OmpR family, response regulator QseB
K04067	1.4e-12	1	3.49e-11	9.44e-12	1	2e-10	0.498902	0	0.763418	0.401199	1	0.614704	0.249376	0	0.731894	NA	primosomal replication protein N"
K10401	0.245732	0	0.322625	NA	NA	NA	NA	NA	NA	0.997677	1	0.99971	0.87232	1	0.952908	NA	NA
K12227	2.32e-07	1	9.86e-07	0.236886	1	0.34334	0.738371	0	0.892195	0.00363612	1	0.0302128	0.294266	1	0.740175	NA	TraL protein
K15192	0.648929	0	0.70412	0.0687392	0	0.122817	0.00199	1	0.0381116	0.880778	1	0.952723	0.616103	1	0.934145	EC:3.6.4.-	TATA-binding protein-associated factor
K13829	1.47e-05	1	4.58e-05	0.0101515	0	0.0232128	0.936158	1	0.97983	0.0412445	1	0.159556	0.975985	1	0.989917	EC:2.7.1.71 4.2.3.4	shikimate kinase / 3-dehydroquinate synthase
K08293	0.0825851	0	0.136006	NA	NA	NA	0.346495	1	0.653458	0.533776	0	0.730535	0.45199	1	0.83656	EC:2.7.11.24	mitogen-activated protein kinase
K14470	0.127178	0	0.187561	NA	NA	NA	NA	NA	NA	0.324357	0	0.529772	NA	NA	NA	NA	NA
K01146	1.64e-11	1	2.38e-10	7.22e-05	1	0.000315395	0.70253	0	0.874306	0.105405	1	0.27974	0.180635	0	0.69674	NA	protein Xni
K10436	NA	NA	NA	NA	NA	NA	NA	NA	NA	0.315892	1	0.529772	NA	NA	NA	NA	NA
K02145	0.230531	0	0.311538	NA	NA	NA	0.947498	1	0.97983	0.782139	1	0.883934	0.465577	0	0.840505	EC:3.6.3.14	V-type H+-transporting ATPase subunit A
K01619	0.090745	0	0.14737	7.25e-05	1	0.000316739	0.122531	1	0.408652	0.170161	0	0.373285	0.539775	1	0.890391	EC:4.1.2.4	deoxyribose-phosphate aldolase
K13275	0.962306	1	0.969472	0.0183676	0	0.0390244	0.434001	1	0.719689	0.160861	0	0.361026	0.823226	1	0.952908	EC:3.4.21.-	major intracellular serine protease
K06080	5.87e-11	1	6.16e-10	5.85e-06	1	3.53e-05	0.797052	0	0.917815	0.0440877	1	0.165367	0.194408	0	0.698637	NA	RcsF protein
K10746	0.0655851	0	0.111412	NA	NA	NA	NA	NA	NA	0.427267	0	0.632688	0.459259	1	0.836662	EC:3.1.-.-	exonuclease 1
K03918	0.391449	1	0.467518	0.00158568	0	0.00456192	0.0359287	0	0.207796	0.737149	1	0.857724	0.996751	1	0.999268	EC:2.6.1.36	L-lysine 6-transaminase
K03247	0.282483	0	0.3565	NA	NA	NA	NA	NA	NA	NA	NA	NA	NA	NA	NA	NA	NA
K03780	3.73e-07	1	1.53e-06	3.4e-05	1	0.000167278	0.0192064	1	0.143147	0.591183	1	0.761625	0.820761	0	0.952908	EC:4.2.1.32	L(+)-tartrate dehydratase beta subunit
K02349	0.541495	0	0.605149	0.877249	1	0.921489	0.897283	1	0.971904	0.294963	0	0.528386	0.818052	1	0.952908	EC:2.7.7.7	DNA polymerase theta subunit
K00695	0.289726	0	0.364242	NA	NA	NA	0.605294	1	0.830112	0.405396	1	0.618511	0.0759048	1	0.565516	EC:2.4.1.13	sucrose synthase
K03183	3.52e-05	0	0.000104524	0.0100366	1	0.0230143	0.103118	0	0.368562	0.888807	1	0.958844	0.345832	1	0.785189	EC:2.1.1.163 2.1.1.-	ubiquinone/menaquinone biosynthesis methyltransferase
K03709	1.14e-08	1	6.09e-08	0.000883053	0	0.0027165	0.98068	1	0.989738	0.133014	1	0.323423	0.978512	1	0.990545	NA	DtxR family transcriptional regulator, Mn-dependent transcriptional regulator
K07029	0.96638	1	0.973014	0.536722	1	0.64887	0.413497	1	0.704003	0.735011	0	0.856782	0.182709	1	0.697249	NA	NA
K07722	3.28e-08	1	1.6e-07	0.247785	1	0.355896	0.683313	1	0.862813	0.00024028	1	0.00472734	0.490695	1	0.852339	NA	CopG family transcriptional regulator, nickel-responsive regulator
K03808	1.92e-10	1	1.58e-09	3.32e-12	1	8.07e-11	0.513219	0	0.770838	0.247323	1	0.469842	0.13808	0	0.663983	NA	paraquat-inducible protein A
K12237	0.508355	0	0.576041	0.60256	1	0.70872	0.00176477	0	0.0350604	0.368862	1	0.580568	0.702143	1	0.952908	NA	nonribosomal peptide synthetase VibF
K03446	1.35e-09	1	8.71e-09	1.24e-07	1	1.09e-06	0.747256	0	0.894457	2.42e-05	1	0.00115822	0.299379	0	0.742125	NA	MFS transporter, DHA2 family, multidrug resistance protein B
K03516	4.17e-09	1	2.45e-08	0.00417887	1	0.0106416	0.80561	1	0.922269	0.0617915	1	0.207351	0.622117	0	0.937878	NA	flagellar protein FlhE
K10229	0.000268935	1	0.000706313	0.165713	1	0.256889	0.0119588	1	0.110538	0.00347611	1	0.0292622	0.701358	0	0.952908	NA	sorbitol/mannitol transport system permease protein
K03633	8.58e-10	1	5.82e-09	2.66e-13	1	8.52e-12	0.948017	1	0.97983	0.608814	1	0.776207	0.52521	0	0.881869	NA	chromosome partition protein MukF
K07148	0.000331379	0	0.00085855	0.00864455	1	0.020153	0.0764787	0	0.314287	0.84549	1	0.927816	0.248086	1	0.731894	NA	uncharacterized protein
K06123	0.045379	1	0.0817769	0.0525091	1	0.0973372	0.028578	0	0.181444	0.0034039	1	0.0288813	0.0125305	1	0.283256	EC:1.1.1.101	1-acylglycerone phosphate reductase
K05967	0.00172976	0	0.00405586	0.0065198	0	0.0156807	0.448363	0	0.729847	1.44e-05	0	0.00079338	0.975985	1	0.989917	NA	hypothetical protein
K03475	2.97e-13	1	9.39e-12	1.95e-15	1	1.05e-13	0.062233	1	0.28482	0.000181359	1	0.00392717	0.0805389	0	0.575278	NA	PTS system, ascorbate-specific IIC component
K00684	2.81e-10	0	2.19e-09	0.0124997	1	0.0278485	0.63213	0	0.834861	1.28e-05	0	0.000722869	0.563063	0	0.904273	EC:2.3.2.6	leucyl/phenylalanyl-tRNA--protein transferase
K09136	2.52e-08	1	1.26e-07	1.27e-07	1	1.12e-06	0.769939	0	0.906883	0.116085	1	0.296718	0.350718	0	0.788852	NA	ribosomal protein S12 methylthiotransferase
K06187	0.0493379	1	0.0879014	0.160895	0	0.250845	0.503665	0	0.766267	0.368758	0	0.580537	0.938119	1	0.978264	NA	recombination protein RecR
K00087	1.32e-13	1	4.72e-12	0.136028	1	0.218561	0.0210007	1	0.150826	0.01835	1	0.0920978	0.0492742	1	0.494206	EC:1.17.1.4	xanthine dehydrogenase molybdenum-binding subunit
K06378	9.21e-06	1	2.98e-05	0.000733897	0	0.00231612	0.648118	1	0.843435	0.782664	1	0.884237	0.423647	1	0.834194	NA	stage II sporulation protein AA (anti-sigma F factor antagonist)
K10579	0.127178	0	0.187561	NA	NA	NA	NA	NA	NA	0.324357	0	0.529772	0.859014	1	0.952908	NA	NA
K02912	0.534041	1	0.598174	0.355297	0	0.476613	0.383411	0	0.682996	0.643447	0	0.801311	0.647516	0	0.948303	NA	large subunit ribosomal protein L32e
K08169	0.64841	0	0.703668	0.000617324	1	0.00199326	0.0648916	0	0.291536	0.0420014	1	0.161486	0.118616	1	0.654931	NA	MFS transporter, DHA2 family, multidrug resistance protein
K11434	0.78896	1	0.826313	NA	NA	NA	0.0975469	0	0.360215	0.410478	0	0.623111	0.440806	1	0.83656	EC:2.1.1.-	protein arginine N-methyltransferase 1
K08196	0.0384839	1	0.0705862	2.17e-21	1	1.04e-18	0.00268628	0	0.0439461	0.062976	0	0.209616	0.337504	0	0.778588	NA	MFS transporter, AAHS family, cis,cis-muconate transporter
K01268	0.176087	1	0.246372	0.0552417	0	0.101679	0.188089	1	0.50903	0.426572	0	0.632688	0.897526	1	0.962936	NA	NA
K15066	0.410399	0	0.485446	0.194397	0	0.292056	0.362763	0	0.667793	0.0608348	0	0.205347	0.263804	0	0.736974	NA	vanillate/3-O-methylgallate O-demethylase
K05966	5.64e-09	1	3.18e-08	2.62e-06	1	1.7e-05	0.942086	1	0.97983	0.263119	1	0.489157	0.776714	0	0.952908	EC:2.7.8.25	triphosphoribosyl-dephospho-CoA synthase
K15104	0.369622	0	0.446002	NA	NA	NA	0.947498	1	0.97983	0.74148	1	0.859913	0.285186	1	0.738513	0	NA
K10530	0.00181722	1	0.00423874	0.181446	1	0.276195	0.114362	1	0.395132	0.00272981	1	0.0251303	0.912944	1	0.967117	EC:1.13.12.-	lactate oxidase
K08589	0.156685	0	0.223299	0.037668	0	0.0731398	0.0384962	0	0.21591	0.494355	1	0.696996	0.892943	1	0.961302	EC:3.4.22.37	gingipain R
K05984	9.65e-12	1	1.61e-10	0.000510903	1	0.00170142	0.626772	0	0.832744	0.0807706	1	0.239736	0.29716	0	0.740376	EC:3.1.25.-	excinuclease Cho
K12241	0.782534	1	0.821111	NA	NA	NA	0.346495	1	0.653458	NA	NA	NA	NA	NA	NA	NA	pyochelin biosynthetic protein PchG
K01958	0.409561	1	0.48462	0.0251191	1	0.0514048	0.915441	1	0.97983	1.14e-06	1	0.00014486	0.806009	1	0.952908	EC:6.4.1.1	pyruvate carboxylase
K03521	0.000236642	0	0.000626265	0.0996771	0	0.168174	0.366291	0	0.669255	0.0924482	0	0.257732	0.0437047	1	0.478257	NA	electron transfer flavoprotein beta subunit
K11838	0.282483	0	0.3565	NA	NA	NA	NA	NA	NA	NA	NA	NA	NA	NA	NA	EC:3.1.2.15	ubiquitin carboxyl-terminal hydrolase 7
K04393	0.0175147	0	0.0350396	NA	NA	NA	0.346495	1	0.653458	0.254052	0	0.478861	0.459259	1	0.836662	NA	NA
K04411	0.125657	0	0.187561	NA	NA	NA	NA	NA	NA	0.708734	1	0.840614	0.859014	1	0.952908	NA	NA
K11254	0.740058	0	0.784116	NA	NA	NA	0.611019	1	0.831839	0.537782	0	0.73301	0.370786	1	0.800333	NA	histone H4
K06320	3.05e-08	0	1.49e-07	8.04e-05	0	0.000345067	0.833283	0	0.936086	4.67e-07	0	8.7e-05	0.0574767	0	0.512525	NA	spore maturation protein CgeB
K05927	0.707224	0	0.755028	1.89e-10	1	3.06e-09	0.318747	0	0.653458	0.500208	0	0.702229	0.972628	1	0.988989	EC:1.12.5.1	quinone-reactive Ni/Fe-hydrogenase small subunit
K06206	1e-08	1	5.44e-08	2.07e-05	1	0.000108464	0.311785	1	0.649358	0.11785	1	0.299121	0.624436	0	0.938433	NA	sugar fermentation stimulation protein A
K02288	0.127178	0	0.187561	NA	NA	NA	NA	NA	NA	NA	NA	NA	0.859014	1	0.952908	EC:4.-.-.-	phycocyanobilin lyase alpha subunit
K05822	0.000457811	1	0.00116169	0.146687	1	0.233072	0.424216	1	0.712906	0.036263	1	0.147407	0.274993	1	0.738513	EC:2.3.1.89	tetrahydrodipicolinate N-acetyltransferase
K03004	0.477139	0	0.544152	NA	NA	NA	NA	NA	NA	0.979096	1	0.99971	0.859014	1	0.952908	NA	DNA-directed RNA polymerase I subunit RPA43
K15108	0.473593	0	0.541983	NA	NA	NA	NA	NA	NA	0.323673	0	0.529772	0.87232	1	0.952908	0	NA
K00349	1.45e-10	0	1.24e-09	0.47016	1	0.587623	0.00628209	0	0.0750783	0.014233	0	0.0777846	0.377508	1	0.800333	EC:1.6.5.-	Na+-transporting NADH:ubiquinone oxidoreductase subunit D
K07975	0.0532975	0	0.0939375	NA	NA	NA	0.346495	1	0.653458	0.207228	0	0.416149	0.45199	1	0.83656	NA	NA
K05567	0.0976064	1	0.156962	3.14e-05	0	0.000156138	0.000282832	0	0.0114613	9.63e-05	1	0.00258666	0.114193	1	0.650016	NA	multicomponent Na+:H+ antiporter subunit C
K03192	0.00870233	1	0.0183793	0.00925922	1	0.0214204	0.0321916	0	0.194322	0.839979	0	0.924568	0.135233	0	0.659197	NA	urease accessory protein
K02398	0.100394	0	0.160324	0.00204942	0	0.00572638	0.491855	0	0.759057	6.12e-05	0	0.00196864	0.492691	0	0.853391	NA	negative regulator of flagellin synthesis FlgM
K13060	0.1909	1	0.263782	NA	NA	NA	0.632797	1	0.834861	0.324357	0	0.529772	NA	NA	NA	EC:2.3.1.184	acyl homoserine lactone synthase
K02586	0.256522	0	0.333682	4.27e-05	0	0.000202995	0.292563	0	0.640779	0.173159	1	0.37698	0.661902	0	0.952908	EC:1.18.6.1	nitrogenase molybdenum-iron protein alpha chain
K00326	0.243715	0	0.322122	NA	NA	NA	NA	NA	NA	0.0803078	1	0.239083	0.125805	1	0.655537	NA	NA
K02017	5.6e-07	1	2.21e-06	5.96e-16	1	3.92e-14	0.155232	0	0.46222	0.136107	1	0.327589	0.695545	0	0.952908	EC:3.6.3.29	molybdate transport system ATP-binding protein
K02433	8.75e-06	1	2.85e-05	0.685511	0	0.775856	0.232464	1	0.56898	0.334715	1	0.538767	0.309827	0	0.752007	EC:6.3.5.6 6.3.5.7	aspartyl-tRNA(Asn)/glutamyl-tRNA (Gln) amidotransferase subunit A
K09800	1.94e-09	1	1.22e-08	1.46e-20	1	4.84e-18	0.755738	0	0.898632	0.045438	1	0.168672	0.28202	0	0.738513	NA	hypothetical protein
K08995	0.706655	1	0.754889	0.137727	1	0.22098	0.428058	0	0.715691	0.433111	1	0.636993	0.00554374	0	0.199044	NA	putative membrane protein
K08162	6.9e-11	1	6.97e-10	0.000151939	1	0.00059245	0.315354	0	0.652148	0.00971687	1	0.0589519	0.331437	0	0.772248	NA	MFS transporter, DHA1 family, multidrug resistance protein
K07047	4.52e-09	1	2.62e-08	0.0699939	0	0.124568	0.176853	1	0.493814	6.51e-06	1	0.000457394	0.877858	1	0.954348	NA	NA
K00064	0.77706	1	0.816948	0.911964	1	0.943252	0.0190632	0	0.142495	0.897215	0	0.964582	0.0925927	1	0.609658	EC:1.1.1.122	D-threo-aldose 1-dehydrogenase
K00961	0.0627971	0	0.107495	1.35e-06	0	9.48e-06	0.358388	1	0.663425	0.0551828	0	0.192829	0.186891	1	0.697249	EC:2.7.7.7	DNA polymerase
K07326	0.0192663	1	0.0382225	2.69e-18	1	3.43e-16	0.22812	0	0.562853	0.932866	1	0.989634	0.032829	0	0.416732	NA	hemolysin activation/secretion protein
K02550	2.22e-10	1	1.8e-09	0.05445	1	0.100512	0.175579	1	0.493814	0.141752	1	0.336936	0.845445	1	0.952908	NA	glycolate permease
K09942	0.356935	1	0.432584	NA	NA	NA	NA	NA	NA	NA	NA	NA	NA	NA	NA	NA	hypothetical protein
K14090	8.71e-05	1	0.000244465	1.72e-05	0	9.23e-05	0.0654344	1	0.293127	0.00943132	1	0.0580526	0.141052	0	0.665315	NA	ech hydrogenase subunit E
K00124	1.28e-11	1	1.99e-10	7.05e-10	1	1.02e-08	0.107929	1	0.379116	0.0432146	1	0.163683	0.996208	1	0.998871	EC:1.2.1.2	formate dehydrogenase, beta subunit
K01649	0.172943	1	0.242857	0.412914	0	0.532727	0.562372	1	0.804211	0.0080496	0	0.0521445	0.0783667	1	0.575173	EC:2.3.3.13	2-isopropylmalate synthase
K01801	0.348095	1	0.425607	0.147462	1	0.233913	0.726637	1	0.886167	0.367102	0	0.578591	0.457482	0	0.836662	NA	NA
K01062	0.00911575	1	0.0192054	0.00397668	1	0.0101871	0.986624	1	0.992626	0.540075	0	0.734681	0.642488	0	0.94566	EC:3.1.1.47	1-alkyl-2-acetylglycerophosphocholine esterase
K07888	0.282483	0	0.3565	NA	NA	NA	NA	NA	NA	NA	NA	NA	NA	NA	NA	NA	NA
K06062	0.118751	0	0.186787	NA	NA	NA	0.346495	1	0.653458	0.331211	0	0.534753	0.45199	1	0.83656	EC:2.3.1.48	histone acetyltransferase
K12523	0.301969	1	0.377913	0.0074378	1	0.0176559	0.120681	0	0.405706	0.0471295	1	0.172533	0.766832	1	0.952908	NA	minor pilin subunit PapK
K03524	0.00129382	1	0.00308674	0.883283	1	0.925452	0.0468587	1	0.244024	0.279581	0	0.509445	0.198817	1	0.700969	EC:6.3.4.15	BirA family transcriptional regulator, biotin operon repressor / biotin-[acetyl-CoA-carboxylase] ligase
K01220	2.43e-07	1	1.03e-06	0.000644733	1	0.0020643	0.0170232	1	0.133888	0.570475	1	0.74943	0.604395	1	0.93058	EC:3.2.1.85	6-phospho-beta-galactosidase
K06910	3.73e-10	1	2.79e-09	1.41e-08	1	1.5e-07	0.661567	0	0.851341	0.000193415	1	0.00409802	0.965878	1	0.987531	NA	NA
K00760	0.000334641	1	0.000866026	0.0721523	1	0.127716	0.0381479	1	0.21514	0.941046	1	0.995857	0.806009	1	0.952908	EC:2.4.2.8	hypoxanthine phosphoribosyltransferase
K09710	0.244948	1	0.322625	0.0377113	1	0.0731743	0.0233908	1	0.159564	0.528713	1	0.726546	0.337786	0	0.778709	NA	ribosome-associated protein
K01906	0.119888	0	0.187561	0.000227827	1	0.000838683	0.0356229	1	0.207005	0.555896	1	0.746151	2.37e-05	0	0.0106504	EC:6.2.1.14	6-carboxyhexanoate--CoA ligase
K14661	0.660961	1	0.713809	NA	NA	NA	NA	NA	NA	0.324357	0	0.529772	NA	NA	NA	NA	NA
K08315	2.18e-12	1	4.94e-11	8.32e-13	1	2.31e-11	0.789935	0	0.915573	0.614101	1	0.779771	0.212427	0	0.700969	EC:3.4.-.-	hydrogenase 3 maturation protease
K01004	0.00797416	1	0.016966	0.000979142	1	0.00297692	0.204789	1	0.53233	0.566574	0	0.74943	0.0708614	1	0.550064	EC:2.7.8.24	phosphatidylcholine synthase
K09761	0.37793	1	0.454438	0.00247953	1	0.00676965	0.564889	0	0.805348	0.0988952	0	0.267975	0.552418	1	0.896998	EC:2.1.1.-	ribosomal RNA small subunit methyltransferase E
K03978	0.0395448	1	0.0723399	0.36521	0	0.48638	0.1866	1	0.505896	0.704321	0	0.837774	0.44412	0	0.83656	NA	GTP-binding protein
K14327	0.179854	1	0.25093	NA	NA	NA	0.512442	1	0.770805	0.46989	1	0.671717	0.87232	1	0.952908	NA	regulator of nonsense transcripts 2
K00683	0.0645446	0	0.110187	2.39e-06	0	1.57e-05	2.33e-05	0	0.00258687	0.17676	1	0.380604	0.0644591	1	0.529345	EC:2.3.2.5	glutaminyl-peptide cyclotransferase
K14126	0.463421	1	0.538292	0.53204	0	0.644025	0.796858	1	0.917815	0.696463	1	0.832034	0.771171	0	0.952908	EC:1.12.99.-	F420-non-reducing hydrogenase subunit A
K07732	0.51054	1	0.578042	0.308391	1	0.42586	0.893433	1	0.97043	0.600814	1	0.769125	0.685887	0	0.952908	EC:2.7.1.161	riboflavin kinase, archaea type
K01620	0.0651981	1	0.111138	0.609095	0	0.714937	0.00768459	1	0.0850307	0.367035	1	0.578591	0.0209748	1	0.350446	EC:4.1.2.5	threonine aldolase
K00674	4.58e-12	1	8.99e-11	3.23e-06	1	2.07e-05	0.200643	0	0.526021	0.00114861	1	0.0137554	0.162764	1	0.683669	EC:2.3.1.117	2,3,4,5-tetrahydropyridine-2-carboxylate N-succinyltransferase
K11517	0.537018	0	0.601216	0.000112649	0	0.000459255	0.01693	0	0.13367	0.390644	1	0.604217	0.629993	0	0.941748	EC:1.1.3.15	(S)-2-hydroxy-acid oxidase
K03538	0.727393	1	0.773689	0.864646	1	0.914969	0.484535	0	0.755088	0.35574	1	0.563781	0.567947	0	0.906298	EC:3.1.26.5	ribonuclease P protein subunit POP4
K07953	0.473593	0	0.541983	NA	NA	NA	NA	NA	NA	0.575078	1	0.74943	0.859014	1	0.952908	NA	NA
K01078	3.26e-11	0	4.02e-10	0.020004	1	0.0420026	0.833283	0	0.936086	0.00076028	0	0.0102052	0.131066	1	0.657767	EC:3.1.3.2	acid phosphatase
K00037	0.0201179	1	0.0397292	0.0420303	1	0.0805722	0.0008718	0	0.0228105	0.0176103	1	0.0894198	0.658459	1	0.952908	EC:1.1.1.50	3-alpha-hydroxysteroid dehydrogenase
K04077	0.174289	1	0.244402	0.886395	0	0.927143	0.348773	0	0.655851	0.715575	0	0.845043	0.0103144	1	0.256909	NA	chaperonin GroEL
K03744	0.000287776	0	0.000754075	0.20267	1	0.302366	0.0184529	0	0.140614	0.620589	1	0.785258	0.387871	0	0.802368	NA	LemA protein
K07388	0.221468	1	0.3009	0.359767	0	0.481033	0.653575	0	0.846218	0.628801	0	0.791143	0.998048	1	1	NA	hydrogenase expression/formation protein
K14807	0.525822	0	0.591079	NA	NA	NA	NA	NA	NA	0.676502	1	0.817161	0.87232	1	0.952908	EC:3.6.4.13	ATP-dependent RNA helicase DDX51/DBP6
K08680	1.76e-11	1	2.47e-10	1.43e-20	1	4.84e-18	0.0297163	0	0.185924	0.00526534	1	0.0389443	0.933079	1	0.975873	EC:4.2.99.20	2-succinyl-6-hydroxy-2,4-cyclohexadiene-1-carboxylate synthase
K11378	0.473593	0	0.541983	NA	NA	NA	NA	NA	NA	0.180968	0	0.384495	0.87232	1	0.952908	NA	NA
K11614	0.545189	1	0.608488	2.09e-05	0	0.00010951	0.487165	1	0.756601	0.150846	1	0.35223	0.11974	1	0.654931	EC:2.7.13.3	two-component system, CitB family, sensor histidine kinase MalK
K06916	6.02e-11	1	6.31e-10	1.23e-05	1	6.92e-05	0.699798	0	0.873534	0.163996	1	0.364989	0.183229	0	0.697249	NA	NA
K02653	0.0157614	1	0.0318085	0.914474	1	0.944654	0.572469	1	0.809741	0.203629	0	0.411804	0.254634	1	0.735938	NA	type IV pilus assembly protein PilC
K10947	0.00350788	1	0.00784302	2.63e-07	0	2.17e-06	0.66427	1	0.852582	0.996985	1	0.99971	0.910434	1	0.966415	NA	PadR family transcriptional regulator, regulatory protein PadR
K10683	0.356935	1	0.432584	NA	NA	NA	NA	NA	NA	NA	NA	NA	NA	NA	NA	NA	NA
K01091	2.41e-08	1	1.21e-07	0.109355	0	0.182089	0.0962218	1	0.359671	0.92045	1	0.980845	0.349084	0	0.787267	EC:3.1.3.18	phosphoglycolate phosphatase
K11806	0.0612234	0	0.104985	NA	NA	NA	NA	NA	NA	0.990174	1	0.99971	0.87232	1	0.952908	NA	WD repeat and SOF domain-containing protein 1
K03794	0.775704	1	0.815851	NA	NA	NA	NA	NA	NA	NA	NA	NA	0.729082	1	0.952908	NA	NA
K03296	7.46e-06	0	2.46e-05	0.815362	1	0.880542	0.0152164	0	0.124978	0.852258	0	0.932123	0.242934	1	0.729449	NA	hydrophobic/amphiphilic exporter-1 (mainly G- bacteria), HAE1 family
K04786	0.000430771	1	0.00109833	0.555064	1	0.666123	0.63213	0	0.834861	0.0109704	1	0.0638567	0.457438	0	0.836662	NA	yersiniabactin nonribosomal peptide/polyketide synthase
K11528	0.821807	0	0.854622	0.0191589	0	0.0404654	0.0190151	0	0.142419	0.720353	0	0.847633	0.640218	0	0.944793	EC:2.7.7.23	UDP-N-acetylglucosamine pyrophosphorylase
K08987	5.99e-14	1	2.47e-12	3.94e-20	1	9.4e-18	0.180153	1	0.49674	0.00999111	1	0.0598855	0.988619	1	0.995704	NA	putative membrane protein
K06929	2.79e-17	1	5.36e-15	9.97e-20	1	2.15e-17	0.398762	1	0.692009	0.00290976	1	0.0260893	0.970931	1	0.988504	NA	NA
K03810	2.26e-07	1	9.62e-07	7.46e-06	1	4.4e-05	0.592916	0	0.821756	0.0756421	1	0.231498	0.963353	1	0.987086	NA	virulence factor
K03863	1.24e-07	1	5.52e-07	0.000403102	1	0.00137521	0.137895	0	0.435612	0.548396	0	0.741772	0.0409716	0	0.466371	EC:1.14.13.82	vanillate monooxygenase
K10537	2.78e-10	1	2.17e-09	2.2e-05	1	0.000114308	0.17805	0	0.493814	0.156159	1	0.357127	0.892871	1	0.961302	NA	L-arabinose transport system substrate-binding protein
K09726	0.788415	0	0.825992	0.00360604	0	0.0093803	0.257088	0	0.602036	0.122787	1	0.307011	0.436858	1	0.83656	NA	hypothetical protein
K03074	0.0588883	1	0.102898	3.55e-05	1	0.000173872	0.0529391	1	0.261573	0.00678527	1	0.0463227	0.0133905	0	0.29346	NA	preprotein translocase subunit SecF
K02618	1.21e-08	1	6.44e-08	0.0109568	1	0.0248458	0.470976	1	0.745448	0.0526942	1	0.187134	0.747734	0	0.952908	NA	phenylacetic acid degradation protein
K03971	4.05e-06	1	1.39e-05	2.83e-06	1	1.83e-05	0.0715807	0	0.307047	0.17513	1	0.379108	0.0316082	0	0.406391	NA	phage shock protein D
K01278	4.92e-15	0	3.26e-13	0.353844	0	0.475556	0.290881	0	0.639333	0.0224997	0	0.106119	0.344213	1	0.784151	EC:3.4.14.5	dipeptidyl-peptidase 4
K11022	6.18e-05	1	0.00017648	0.484811	1	0.599795	0.00132942	1	0.0289493	0.00285882	1	0.0258694	0.767017	0	0.952908	NA	structural toxin protein (hemagglutinin/hemolysin) RtxA
K14832	0.12676	0	0.187561	NA	NA	NA	NA	NA	NA	0.427267	0	0.632688	0.87232	1	0.952908	NA	ribosome biogenesis protein MAK21
K06895	4.19e-09	0	2.46e-08	0.000811026	1	0.00252065	0.250421	1	0.592548	0.526596	0	0.724649	0.686201	0	0.952908	NA	L-lysine exporter family protein LysE/ArgO
K03350	0.00179639	1	0.00419442	0.0289151	1	0.0581514	0.0436991	0	0.233329	0.00758852	1	0.0501965	0.318473	1	0.759189	NA	anaphase-promoting complex subunit 3
K08153	0.0021125	1	0.00487478	0.00205227	1	0.00573155	0.000865845	1	0.0228105	0.221676	0	0.435014	0.254549	1	0.735938	NA	MFS transporter, DHA1 family, multidrug resistance protein
K01889	0.0193555	1	0.0383774	0.0332366	0	0.0657159	0.885948	1	0.964783	0.776038	1	0.878625	0.78401	0	0.952908	EC:6.1.1.20	phenylalanyl-tRNA synthetase alpha chain
K00676	0.000214038	1	0.000570823	0.0796307	1	0.138851	0.428549	0	0.715691	0.000360159	1	0.0060637	0.212432	1	0.700969	EC:2.3.1.128	ribosomal-protein-alanine N-acetyltransferase
K00353	0.0031	0	0.00698766	0.00392725	1	0.010074	0.258181	0	0.603211	0.917879	0	0.978862	0.141909	1	0.665315	NA	NA
K12529	2.88e-08	1	1.42e-07	0.0151709	1	0.0329663	0.583875	1	0.818335	0.260937	1	0.486677	0.820737	1	0.952908	NA	putative selenate reductase FAD-binding subunit
K07486	2.24e-08	1	1.13e-07	0.778858	0	0.852043	0.894781	1	0.97043	0.79763	0	0.894541	0.973458	1	0.988989	NA	transposase
K00217	0.823542	0	0.856166	4.14e-05	0	0.000197607	0.00773136	0	0.0850548	0.194618	1	0.400818	0.748029	1	0.952908	EC:1.3.1.32	maleylacetate reductase
K05898	3.03e-06	1	1.06e-05	0.000645985	1	0.00206715	0.028751	0	0.18212	0.670348	1	0.81466	0.417924	0	0.828953	EC:1.3.99.4	3-oxosteroid 1-dehydrogenase
K02077	0.00865057	0	0.0182756	0.0102094	1	0.023308	0.0124906	0	0.112895	0.75708	1	0.868658	0.833104	1	0.952908	NA	zinc/manganese transport system substrate-binding protein
K06438	0.0397084	1	0.0726007	0.00787623	0	0.0185812	0.0842059	1	0.332853	0.183657	0	0.387102	0.907922	1	0.966179	NA	similar to stage IV sporulation protein
K07778	2.47e-10	1	1.97e-09	2.35e-10	1	3.76e-09	9.97e-05	1	0.00604014	0.0873374	1	0.248823	0.656168	0	0.952908	EC:2.7.13.3	two-component system, NarL family, sensor histidine kinase DesK
K01850	0.00331141	1	0.00742781	0.208992	1	0.309381	0.0144337	1	0.12131	4.81e-05	1	0.00172483	0.0847434	1	0.587891	EC:5.4.99.5	chorismate mutase
K07022	0.0340693	1	0.0633477	0.0436619	0	0.0830839	0.0176782	0	0.13745	0.0544749	1	0.191092	0.849428	1	0.952908	NA	NA
K05290	0.206273	0	0.282648	NA	NA	NA	0.301031	1	0.641754	0.49834	0	0.70075	0.285186	1	0.738513	EC:2.6.-.-	phosphatidylinositol glycan, class K
K08170	0.119931	1	0.187561	0.0933612	1	0.159253	0.29492	0	0.641754	0.592133	0	0.762564	0.000737274	0	0.098713	NA	MFS transporter, DHA2 family, multidrug resistance protein
K07154	2.68e-14	0	1.27e-12	0.679726	1	0.771901	0.585209	0	0.818335	0.00646142	0	0.0444489	0.565204	1	0.904273	NA	NA
K15255	0.00367427	0	0.00819646	0.0435016	0	0.0828107	0.611078	0	0.831839	0.95824	1	0.99971	0.767017	1	0.952908	EC:3.6.4.12	ATP-dependent DNA helicase PIF1
K02008	7.88e-13	1	2.21e-11	0.295841	1	0.411505	0.315363	1	0.652148	0.0545676	1	0.191125	0.622195	0	0.937878	NA	cobalt/nickel transport system permease protein
K05590	2.07e-11	1	2.82e-10	1.24e-13	1	4.49e-12	0.595496	0	0.823466	0.253793	1	0.47873	0.236599	0	0.723334	EC:2.7.7.-	ATP-dependent RNA helicase SrmB
K02992	0.00233071	1	0.00535148	0.51614	0	0.628364	0.331796	1	0.653458	0.672529	1	0.81466	0.0293675	0	0.39176	NA	small subunit ribosomal protein S7
K01167	0.00029198	0	0.0007648	2.32e-05	0	0.000119539	0.107845	0	0.379116	0.862094	1	0.93945	0.966989	1	0.988019	EC:3.1.27.3	ribonuclease T1
K03798	9.35e-06	1	3.03e-05	0.0126394	0	0.028105	0.75008	1	0.895246	0.0928672	0	0.258273	0.375797	1	0.800333	EC:3.4.24.-	cell division protease FtsH
K09961	0.546323	0	0.60936	0.375737	0	0.49728	0.290881	0	0.639333	0.545086	1	0.738726	0.3573	1	0.795702	NA	hypothetical protein
K07168	0.153829	1	0.219819	0.332836	0	0.453601	0.242823	0	0.583599	0.0873988	1	0.248895	0.228567	0	0.717929	NA	CBS domain-containing membrane protein
K00647	0.0154329	0	0.0312179	0.0178061	1	0.0379299	0.00657215	0	0.0776557	0.713158	1	0.843926	0.326726	1	0.766563	EC:2.3.1.41	3-oxoacyl-[acyl-carrier-protein] synthase I
K07101	2.53e-05	0	7.67e-05	0.00193052	0	0.00543124	0.190356	0	0.511321	0.045611	1	0.168957	0.00752098	1	0.224635	NA	NA
K04018	5.08e-09	1	2.91e-08	3.65e-10	1	5.55e-09	0.653468	1	0.846218	0.456551	1	0.661298	0.751338	0	0.952908	NA	formate-dependent nitrite reductase complex NrfG subunit
K09667	0.282483	0	0.3565	NA	NA	NA	NA	NA	NA	0.315892	1	0.529772	0.262239	0	0.735938	EC:2.4.1.-	polypeptide N-acetylglucosaminyltransferase
K07570	4.78e-14	1	2.09e-12	1.22e-07	1	1.08e-06	0.301212	1	0.641754	0.152566	1	0.354626	0.578131	0	0.916086	NA	general stress protein 13
K06880	0.145034	1	0.208504	NA	NA	NA	0.178563	0	0.493814	0.983741	1	0.99971	0.213718	1	0.700969	NA	NA
K12670	0.282483	0	0.3565	NA	NA	NA	NA	NA	NA	NA	NA	NA	NA	NA	NA	NA	oligosaccharyltransferase complex subunit beta
K05778	8.76e-12	1	1.5e-10	0.000297732	1	0.00106058	0.510815	0	0.769503	0.184211	1	0.387586	0.321282	0	0.762805	NA	putative thiamine transport system permease protein
K04014	1.56e-08	1	8.16e-08	2.05e-05	1	0.00010771	0.0374602	1	0.213029	0.274333	1	0.503615	0.00428162	1	0.187053	NA	formate-dependent nitrite reductase, Fe-S protein
K03306	0.0692708	1	0.116441	0.000233177	1	0.000855631	0.164077	1	0.477408	0.00252525	1	0.0237553	0.0169562	0	0.323317	NA	inorganic phosphate transporter, PiT family
K00100	2.04e-08	1	1.05e-07	0.00751551	1	0.0178182	0.430725	1	0.716198	0.0253911	1	0.115408	0.0856055	1	0.588154	NA	NA
K11173	0.151836	1	0.217371	2.96e-09	1	3.71e-08	0.341865	0	0.653458	0.665988	1	0.813633	1	1	1	NA	NA
K01653	9.58e-06	1	3.09e-05	6.31e-06	1	3.77e-05	0.000326539	1	0.0128083	0.211414	0	0.421116	0.306817	1	0.749011	EC:2.2.1.6	acetolactate synthase I/III small subunit
K14273	0.12529	0	0.187561	NA	NA	NA	0.178563	0	0.493814	0.559162	1	0.746829	0.213718	1	0.700969	NA	xylose dehydrogenase (NAD/NADP)
K01656	NA	NA	NA	NA	NA	NA	NA	NA	NA	0.161543	0	0.361026	NA	NA	NA	NA	NA
K04338	4.33e-09	1	2.53e-08	7.47e-05	1	0.000325389	0.882143	1	0.964498	0.00635149	1	0.0439562	0.814192	0	0.952908	NA	curli production assembly/transport component CsgF
K12136	6.42e-08	1	2.97e-07	3.67e-13	1	1.15e-11	0.381297	1	0.681811	0.631984	0	0.79351	0.735758	0	0.952908	EC:1.-.-.-	hydrogenase-4 component A
K08261	0.225803	1	0.305946	1.96e-09	1	2.55e-08	0.242824	1	0.583599	0.966844	1	0.99971	0.15898	0	0.681342	EC:1.1.99.21	D-sorbitol dehydrogenase (acceptor)
K12811	0.0479865	0	0.0858038	0.00537308	0	0.0132717	0.759243	1	0.900524	0.252798	1	0.477708	0.596937	1	0.927588	EC:3.6.4.13	ATP-dependent RNA helicase DDX46/PRP5
K06714	0.773172	1	0.813728	0.0111767	0	0.0252148	0.897729	1	0.971904	9.23e-05	1	0.00253287	0.801106	1	0.952908	NA	arginine utilization regulatory protein
K02340	0.074653	1	0.124128	0.111998	1	0.185681	0.437292	1	0.72221	0.2715	1	0.500146	0.44412	1	0.83656	EC:2.7.7.7	DNA polymerase III subunit delta
K00891	0.12567	1	0.187561	0.295841	1	0.411505	1.98e-05	1	0.00237061	0.000265845	0	0.00500902	0.774287	0	0.952908	EC:2.7.1.71	shikimate kinase
K02015	5.06e-05	1	0.0001463	2.67e-06	1	1.73e-05	0.126182	1	0.415334	0.226794	0	0.442033	0.192253	1	0.698444	NA	iron complex transport system permease protein
K10857	4.67e-11	1	5.23e-10	0.00049922	1	0.0016663	0.721971	0	0.882876	0.0593068	1	0.202453	0.183746	0	0.697249	EC:3.1.11.-	exodeoxyribonuclease X
K05979	0.124518	1	0.187561	0.400654	0	0.521224	0.266107	0	0.610074	0.000105987	1	0.0027437	0.719106	1	0.952908	EC:3.1.3.71	2-phosphosulfolactate phosphatase
K02818	1.45e-16	1	1.89e-14	0.00385415	1	0.00993099	0.764249	1	0.903311	0.40366	1	0.616866	0.865381	1	0.952908	EC:2.7.1.69	PTS system, trehalose-specific IIB component
K00484	3.38e-09	1	2.03e-08	0.000511435	1	0.00170167	0.707296	0	0.876204	0.916863	0	0.978252	0.258163	0	0.735938	EC:1.14.13.3	4-hydroxyphenylacetate-3-hydroxylase small chain
K08343	0.0612234	0	0.104985	NA	NA	NA	NA	NA	NA	0.161543	0	0.361026	0.87232	1	0.952908	NA	NA
K01465	0.000677033	1	0.00167968	0.196455	0	0.294889	0.821672	0	0.932285	0.428409	0	0.633732	0.0279826	1	0.389885	EC:3.5.2.3	dihydroorotase
K00134	0.0214315	1	0.0420109	0.191719	1	0.288839	0.272567	0	0.616803	0.388042	0	0.601408	0.128657	1	0.655537	EC:1.2.1.12	glyceraldehyde 3-phosphate dehydrogenase
K14287	5.01e-11	1	5.47e-10	3.12e-05	1	0.0001552	0.784217	0	0.913155	0.149336	1	0.350022	0.215938	0	0.702382	EC:2.6.1.-	methionine aminotransferase
K07036	0.127178	0	0.187561	NA	NA	NA	NA	NA	NA	0.324357	0	0.529772	NA	NA	NA	NA	NA
K14067	0.409084	1	0.484139	0.0700284	0	0.124572	0.720949	1	0.882876	0.460886	1	0.664643	0.0239782	1	0.366182	NA	NA
K06580	0.883318	1	0.905716	0.0951364	0	0.161944	0.312052	0	0.649693	0.0533318	0	0.188093	0.210896	0	0.700969	NA	ammonium transporter Rh
K13641	2.04e-15	1	1.55e-13	0.751791	0	0.831003	0.842015	1	0.941574	0.00507536	1	0.0379467	0.451703	1	0.83656	NA	IclR family transcriptional regulator, acetate operon repressor
K09690	0.00796234	1	0.0169461	0.00063089	0	0.00203133	0.68605	1	0.863774	0.00656779	0	0.0451356	0.512888	0	0.872698	NA	lipopolysaccharide transport system permease protein
K00998	3.85e-05	0	0.000113162	0.000118344	1	0.000478049	0.147793	1	0.450928	0.137531	0	0.329992	0.870368	1	0.952908	EC:2.7.8.8	phosphatidylserine synthase
K14840	NA	NA	NA	NA	NA	NA	NA	NA	NA	0.315892	1	0.529772	NA	NA	NA	NA	NA
K12339	0.000335735	1	0.000868206	0.906662	0	0.940315	0.000241114	0	0.01039	0.00313235	1	0.0270972	0.529351	0	0.884216	EC:2.5.1.47	cysteine synthase B
K10084	0.531648	0	0.595881	NA	NA	NA	NA	NA	NA	0.993031	1	0.99971	0.87232	1	0.952908	NA	ER degradation enhancer, mannosidase alpha-like 1
K11076	6.39e-07	1	2.5e-06	0.682616	1	0.773344	0.132773	0	0.426702	0.00399108	1	0.0322565	0.823226	1	0.952908	NA	putrescine transport system ATP-binding protein
K01179	0.3409	0	0.418041	0.00133154	0	0.00391534	0.998514	1	0.99933	0.166824	0	0.369135	0.808463	1	0.952908	EC:3.2.1.4	endoglucanase
K02516	0.0303904	0	0.0570368	NA	NA	NA	NA	NA	NA	0.661311	1	0.813032	0.87232	1	0.952908	EC:2.1.1.125	protein arginine N-methyltransferase 5
K04485	0.658854	0	0.712648	0.821488	0	0.884656	0.250421	0	0.592548	0.103389	0	0.275945	0.686201	1	0.952908	NA	DNA repair protein RadA/Sms
K03650	0.321829	1	0.398005	0.121648	0	0.199086	0.0752489	1	0.313017	0.0109197	0	0.0637232	0.129456	0	0.655537	NA	tRNA modification GTPase
K12614	0.00373993	1	0.00833216	0.0046489	1	0.0117153	0.40642	1	0.69902	0.695799	1	0.831691	0.525068	1	0.881869	EC:3.6.4.13	ATP-dependent RNA helicase DDX6/DHH1
K08352	0.289679	1	0.364242	0.000633176	0	0.00203755	0.255057	1	0.599345	0.0372357	1	0.150296	0.000107151	1	0.0301361	EC:1.-.-.-	thiosulfate reductase
K03556	4.36e-06	1	1.49e-05	0.0175235	0	0.0374112	0.071656	0	0.307047	0.852258	0	0.932123	0.484733	0	0.851509	NA	LuxR family transcriptional regulator, maltose regulon positive regulatory protein
K01361	3.02e-07	1	1.26e-06	0.000565724	1	0.00184749	0.0188263	0	0.142396	0.00277926	1	0.0254156	0.0196069	1	0.341099	EC:3.4.21.96	lactocepin
K10834	0.0077245	0	0.0164958	0.477459	0	0.593122	0.68605	1	0.863774	0.00135101	0	0.0152759	0.170535	1	0.689289	EC:3.6.3.41	heme-transporting ATPase
K08309	1.83e-07	1	7.91e-07	0.0111767	1	0.0252148	0.0220594	1	0.155688	0.0105539	1	0.0623812	0.038084	0	0.444753	EC:3.2.1.-	soluble lytic murein transglycosylase
K13053	7.73e-11	1	7.53e-10	7.04e-05	1	0.00030894	0.66963	0	0.854862	0.0698754	1	0.222349	0.194362	0	0.698637	NA	cell division inhibitor SulA
K06972	0.00047874	1	0.00120947	0.860006	0	0.911927	0.0351356	1	0.204757	0.0943459	0	0.25997	0.860399	1	0.952908	NA	NA
K05757	NA	NA	NA	NA	NA	NA	NA	NA	NA	0.315892	1	0.529772	NA	NA	NA	NA	NA
K10555	1.47e-06	1	5.44e-06	0.0162995	1	0.0351122	0.778497	1	0.911349	0.975453	1	0.99971	0.4498	0	0.83656	NA	AI-2 transport system substrate-binding protein
K03817	2.26e-07	1	9.62e-07	0.0495666	1	0.0927836	0.141636	0	0.441504	0.00030709	1	0.00545006	0.707291	1	0.952908	EC:2.3.1.-	ribosomal-protein-serine acetyltransferase
K03070	0.00316047	1	0.00711931	0.941092	1	0.961059	0.721999	0	0.882876	0.066049	0	0.215042	0.0587363	1	0.514897	NA	preprotein translocase subunit SecA
K01109	0.282483	0	0.3565	NA	NA	NA	NA	NA	NA	NA	NA	NA	NA	NA	NA	EC:3.1.3.66	inositol polyphosphate-4-phosphatase
K11442	0.880305	0	0.902937	8.97e-07	0	6.55e-06	0.000529481	0	0.0170521	0.736581	0	0.857594	0.205242	0	0.700969	EC:2.7.7.-	putative uridylyltransferase
K14539	0.473593	0	0.541983	NA	NA	NA	NA	NA	NA	0.559162	1	0.746829	0.87232	1	0.952908	EC:3.6.1.-	large subunit GTPase 1
K06116	0.879485	1	0.902364	NA	NA	NA	NA	NA	NA	0.324357	0	0.529772	0.262239	0	0.735938	NA	NA
K05788	0.235406	1	0.316904	0.000155241	1	0.000602163	0.0247915	0	0.16561	0.114341	1	0.294118	0.0245615	0	0.371927	NA	integration host factor subunit beta
K03563	0.234399	0	0.315858	0.0743649	0	0.131065	0.480195	0	0.751486	0.000266964	0	0.00500902	0.119365	0	0.654931	NA	carbon storage regulator
K09116	1.61e-08	1	8.38e-08	0.453371	0	0.572764	0.000114415	1	0.00648243	0.0651003	1	0.213061	0.120877	1	0.655537	NA	hypothetical protein
K15116	0.234078	0	0.315487	NA	NA	NA	NA	NA	NA	0.769321	1	0.874593	0.444787	1	0.83656	NA	NA
K02932	0.0661834	0	0.111929	NA	NA	NA	NA	NA	NA	0.757395	1	0.868658	0.87232	1	0.952908	NA	large subunit ribosomal protein L5e
K12538	0.0032239	1	0.00725036	0.167416	1	0.259248	0.264797	0	0.610074	0.11838	0	0.300135	0.860197	1	0.952908	NA	outer membrane protein HasF
K08730	0.0303904	0	0.0570368	NA	NA	NA	NA	NA	NA	0.657535	0	0.811868	0.87232	1	0.952908	EC:2.7.8.-	phosphatidylserine synthase 2
K10716	7.65e-09	1	4.22e-08	1.84e-06	1	1.25e-05	0.275828	1	0.620759	0.562435	1	0.749261	0.793766	0	0.952908	NA	voltage-gated potassium channel
K07130	1.8e-06	1	6.56e-06	0.15395	0	0.24226	0.677851	1	0.858396	0.000132699	1	0.00320621	0.695545	1	0.952908	NA	NA
K02419	0.0210964	0	0.0414404	0.00820451	0	0.0192525	0.0947407	0	0.357189	0.00407382	0	0.0327502	0.18167	0	0.697249	NA	flagellar biosynthetic protein FliP
K01692	3.78e-09	1	2.25e-08	2.52e-09	1	3.2e-08	0.000112684	1	0.00644403	0.00165171	1	0.0176336	0.0562396	0	0.512525	EC:4.2.1.17	enoyl-CoA hydratase
K00448	1.49e-06	1	5.5e-06	0.00208937	1	0.00582254	0.129643	0	0.421707	0.445996	0	0.649837	0.00581818	0	0.204545	EC:1.13.11.3	protocatechuate 3,4-dioxygenase, alpha subunit
K03783	0.403783	0	0.478768	0.122124	0	0.199563	0.477881	0	0.750168	0.000105053	0	0.00272979	0.28202	1	0.738513	EC:2.4.2.1	purine-nucleoside phosphorylase
K10144	0.127178	0	0.187561	NA	NA	NA	NA	NA	NA	0.161543	0	0.361026	0.87232	1	0.952908	NA	NA
K05713	3.04e-11	1	3.8e-10	0.00122387	1	0.00362855	0.856605	0	0.949739	0.125172	1	0.310496	0.537667	0	0.889547	EC:1.13.11.16	2,3-dihydroxyphenylpropionate 1,2-dioxygenase
K00554	0.681812	1	0.733344	0.863103	1	0.913836	0.648118	1	0.843435	0.328264	1	0.532366	0.416341	0	0.828504	EC:2.1.1.31	tRNA (guanine-N1-)-methyltransferase
K10230	1.74e-07	1	7.55e-07	0.314424	1	0.432314	0.139628	0	0.438389	0.0873374	1	0.248823	0.344213	0	0.784151	NA	sorbitol/mannitol transport system ATP-binding protein
K02336	3.53e-11	1	4.26e-10	0.000105942	1	0.000438148	0.965826	1	0.981709	0.204191	1	0.412697	0.314377	0	0.757333	EC:2.7.7.7	DNA polymerase II
K14268	0.973933	1	0.979467	0.20762	0	0.307777	0.102362	0	0.367795	0.853634	0	0.9332	0.803147	1	0.952908	EC:2.6.1.48	5-aminovalerate aminotransferase
K11144	1.74e-11	1	2.47e-10	7.61e-07	1	5.65e-06	0.50843	0	0.769503	0.00807511	1	0.0522114	0.905411	0	0.965639	NA	primosomal protein DnaI
K02902	0.000107132	1	0.000297794	0.00282267	1	0.00759074	0.0156916	1	0.127174	0.00833705	1	0.0532057	0.042722	0	0.473739	NA	large subunit ribosomal protein L28
K11079	0.356935	1	0.432584	NA	NA	NA	NA	NA	NA	NA	NA	NA	NA	NA	NA	NA	NA
K01049	0.405812	1	0.480761	0.0281125	1	0.0568203	0.477682	0	0.750168	0.978766	1	0.99971	0.296464	0	0.740376	NA	NA
K03726	0.0695111	1	0.116816	0.0904841	1	0.155224	0.110494	0	0.386129	0.287334	0	0.519586	0.140042	0	0.665315	EC:3.6.4.-	helicase
K03600	8.06e-07	1	3.11e-06	5.6e-08	1	5.35e-07	0.352618	0	0.659234	0.061717	1	0.207209	0.384397	0	0.800333	NA	stringent starvation protein B
K03338	0.0262286	1	0.0504684	0.494729	1	0.608636	0.0472727	1	0.244722	0.616783	0	0.781592	0.0420772	0	0.471796	EC:2.7.1.92	5-dehydro-2-deoxygluconokinase
K01840	0.0108318	0	0.0225117	2.52e-06	0	1.64e-05	0.658868	0	0.850014	0.000139238	0	0.0032979	0.252	1	0.735938	EC:5.4.2.8	phosphomannomutase
K01949	0.127178	0	0.187561	NA	NA	NA	NA	NA	NA	0.309605	1	0.529772	0.262239	0	0.735938	NA	NA
K03270	2.48e-06	0	8.82e-06	0.108485	1	0.180956	0.933196	1	0.97983	0.902472	1	0.96828	0.771861	0	0.952908	EC:3.1.3.45	3-deoxy-D-manno-octulosonate 8-phosphate phosphatase (KDO 8-P phosphatase)
K02704	0.0173501	1	0.0347405	0.125967	1	0.204826	0.480544	1	0.75184	0.642308	1	0.800676	0.210765	1	0.700969	NA	photosystem II CP47 chlorophyll apoprotein
K09470	1.19e-10	1	1.06e-09	0.000118329	1	0.000478049	0.480181	0	0.751486	0.451905	1	0.656047	0.269442	0	0.738513	EC:6.3.1.11	gamma-glutamylputrescine synthase
K00172	0.900053	1	0.920048	0.00173478	0	0.00493878	0.503665	0	0.766267	0.769428	1	0.874593	0.801106	1	0.952908	EC:1.2.7.1	pyruvate ferredoxin oxidoreductase, gamma subunit
K10916	2.69e-05	0	8.11e-05	0.00139684	0	0.0040698	0.426749	0	0.715027	0.476353	0	0.678101	0.490336	0	0.852339	EC:2.7.13.3 3.1.3.-	two-component system, CAI-1 autoinducer sensor kinase/phosphatase CqsS
K07198	0.392601	0	0.46865	0.00285494	0	0.00765595	0.00331181	0	0.050037	0.815628	1	0.906897	0.659344	0	0.952908	EC:2.7.11.11	5'-AMP-activated protein kinase, catalytic alpha subunit
K02393	3.88e-08	1	1.87e-07	0.00236298	1	0.00649009	0.836187	1	0.938147	0.0904557	1	0.254132	0.560913	1	0.903424	NA	flagellar L-ring protein precursor FlgH
K03331	0.656811	1	0.71055	NA	NA	NA	NA	NA	NA	0.315892	1	0.529772	NA	NA	NA	NA	NA
K11801	NA	NA	NA	NA	NA	NA	NA	NA	NA	0.315892	1	0.529772	NA	NA	NA	NA	NA
K10022	0.791665	1	0.828392	0.577753	1	0.686164	0.0187227	0	0.141963	0.093423	0	0.259295	0.191863	0	0.698444	NA	arginine/ornithine transport system substrate-binding protein
K07569	0.379322	1	0.455952	0.676224	1	0.769909	0.798221	1	0.917815	0.604382	0	0.771931	0.420245	0	0.831619	NA	RNA-binding protein
K06297	0.566621	0	0.627236	0.000213185	0	0.000792422	0.00156737	0	0.032292	0.175288	1	0.379332	0.115125	0	0.650346	NA	spore germination protein KC
K06398	0.0164751	1	0.033181	4.96e-07	0	3.84e-06	0.656174	0	0.847789	0.170161	0	0.373285	0.440356	1	0.83656	NA	stage IV sporulation protein A
K04108	0.0303943	1	0.0570368	0.381529	0	0.502274	0.000588584	0	0.0180077	2.37e-05	1	0.00114329	0.73576	0	0.952908	EC:1.3.7.9	4-hydroxybenzoyl-CoA reductase subunit alpha
K00436	0.0786127	1	0.12988	2.04e-09	0	2.63e-08	0.605862	1	0.830112	0.0684204	1	0.219545	0.0128649	1	0.286606	EC:1.12.1.2	hydrogen dehydrogenase
K07249	0.282483	0	0.3565	NA	NA	NA	NA	NA	NA	0.315892	1	0.529772	NA	NA	NA	NA	NA
K01513	NA	NA	NA	NA	NA	NA	NA	NA	NA	0.324357	0	0.529772	NA	NA	NA	EC:3.1.4.1 3.6.1.9	ectonucleotide pyrophosphatase/phosphodiesterase family member 1/3
K05674	0.245732	0	0.322625	NA	NA	NA	NA	NA	NA	0.315892	1	0.529772	0.383944	1	0.800333	NA	NA
K02883	0.259629	1	0.337025	0.371831	0	0.493706	0.444371	0	0.727423	0.751986	1	0.866333	0.613271	0	0.932128	NA	large subunit ribosomal protein L18e
K01182	6.9e-08	1	3.17e-07	0.0746854	0	0.131509	0.0131624	1	0.115222	0.0425492	1	0.162684	0.405523	1	0.82102	EC:3.2.1.10	oligo-1,6-glucosidase
K12588	0.528731	0	0.593479	NA	NA	NA	0.301031	1	0.641754	0.676502	1	0.817161	0.125805	1	0.655537	NA	NA
K06970	0.00222731	1	0.00512771	9.96e-08	1	8.98e-07	0.0351356	0	0.204757	0.00465069	1	0.0355435	0.845488	1	0.952908	EC:2.1.1.181	ribosomal RNA large subunit methyltransferase F
K07407	0.0139452	0	0.0285016	0.00162186	1	0.00464966	0.603264	1	0.828219	0.00885524	0	0.0556869	0.113469	1	0.650016	EC:3.2.1.22	alpha-galactosidase
K06169	4.41e-05	1	0.000128459	8.07e-05	1	0.000346107	0.0677545	0	0.298911	0.567376	0	0.74943	0.0238119	0	0.366182	EC:1.-.-.-	tRNA-(ms[2]io[6]A)-hydroxylase
K09252	0.249989	1	0.326291	0.205812	1	0.305755	0.430725	0	0.716198	0.127121	0	0.313075	0.0291322	0	0.390169	EC:3.1.1.73	feruloyl esterase
K02317	6.56e-12	1	1.19e-10	0.000112211	1	0.000457795	0.724778	0	0.884346	0.277746	1	0.507444	0.269452	0	0.738513	NA	DNA replication protein DnaT
K01495	2.43e-08	0	1.21e-07	1.37e-05	1	7.62e-05	0.71921	1	0.881757	0.0192216	0	0.0953604	0.726228	1	0.952908	EC:3.5.4.16	GTP cyclohydrolase I
K09897	6.08e-11	1	6.36e-10	7.49e-12	1	1.66e-10	0.810099	0	0.924112	0.273358	1	0.502278	0.131876	0	0.658408	NA	hypothetical protein
K04781	8.03e-07	1	3.1e-06	0.000102457	1	0.000426199	0.795182	0	0.917815	0.450637	1	0.654578	0.981009	1	0.991914	EC:5.4.4.2 4.1.3.-	salicylate synthetase
K12855	0.0299025	0	0.056809	NA	NA	NA	0.346495	1	0.653458	0.388698	0	0.602289	0.285186	1	0.738513	NA	pre-mRNA-processing factor 6
K07117	0.925013	1	0.936821	0.601301	0	0.707674	0.168416	0	0.485415	0.548964	0	0.741772	0.0369216	0	0.437235	NA	NA
K03386	0.0424052	1	0.07692	4.52e-07	1	3.52e-06	0.883007	1	0.964498	0.00559012	1	0.0404345	0.416341	0	0.828504	EC:1.11.1.15	peroxiredoxin (alkyl hydroperoxide reductase subunit C)
K09898	9.54e-11	1	8.87e-10	1.09e-11	1	2.26e-10	0.454995	0	0.734928	0.205568	1	0.414307	0.181648	0	0.697249	NA	hypothetical protein
K02056	3.88e-16	1	4.18e-14	0.852272	0	0.908414	0.394611	0	0.686948	0.00140257	1	0.0157042	0.0844579	1	0.586513	EC:3.6.3.17	simple sugar transport system ATP-binding protein
K08476	8.54e-06	1	2.78e-05	0.00104701	1	0.00315646	0.380171	0	0.680804	0.853107	0	0.932904	0.014859	0	0.305197	NA	two-component system, NtrC family, phosphoglycerate transport system response regulator PgtA
K03768	0.618099	1	0.675233	0.795534	0	0.865657	0.807213	1	0.922723	0.000509126	0	0.00770515	0.325166	1	0.765296	EC:5.2.1.8	peptidyl-prolyl cis-trans isomerase B (cyclophilin B)
K11214	0.414794	0	0.48947	0.011001	0	0.0249263	0.0841464	1	0.332853	5.94e-05	0	0.00196864	0.0124679	1	0.283256	EC:2.7.1.14	sedoheptulokinase
K05945	6.01e-06	0	2.01e-05	0.763785	0	0.840369	0.798569	0	0.917815	0.000867971	0	0.0111508	0.0279826	0	0.389885	NA	NA
K13896	1.12e-07	1	5.02e-07	0.0277959	1	0.0562398	0.247362	1	0.589183	0.0124224	1	0.0702257	0.241657	0	0.727234	NA	microcin C transport system ATP-binding protein
K12984	0.0203935	1	0.0402046	1.3e-14	1	5.59e-13	0.0533976	1	0.2635	0.00166395	1	0.0177093	0.0489094	0	0.494206	EC:2.4.1.-	(heptosyl)LPS beta-1,4-glucosyltransferase
K03597	2.4e-11	1	3.13e-10	1.36e-13	1	4.91e-12	0.583926	0	0.818335	0.315343	1	0.529772	0.153883	0	0.673614	NA	sigma-E factor negative regulatory protein RseA
K07323	7.13e-05	1	0.000201969	6.68e-05	1	0.000295383	0.370257	0	0.67129	0.0483674	1	0.176035	0.258619	0	0.735938	NA	putative toluene tolerance protein
K11627	0.73374	0	0.77936	NA	NA	NA	0.722927	1	0.883727	0.00622943	1	0.0434716	0.0469205	1	0.48707	EC:6.1.1.26	pyrrolysyl-tRNA synthetase
K09891	9.05e-11	1	8.52e-10	8.71e-11	1	1.51e-09	0.684672	0	0.863774	0.252649	1	0.477558	0.171526	0	0.689577	NA	hypothetical protein
K02936	0.474192	0	0.542405	0.711033	1	0.794227	0.226687	1	0.560443	0.200385	0	0.407396	0.0336159	0	0.418863	NA	large subunit ribosomal protein L7Ae
K03963	0.125657	0	0.187561	NA	NA	NA	NA	NA	NA	0.570509	1	0.74943	0.87232	1	0.952908	EC:1.6.5.3 1.6.99.3	NADH dehydrogenase (ubiquinone) 1 beta subcomplex 7
K07451	0.229328	1	0.310235	0.327325	1	0.447901	0.206269	1	0.534588	0.705815	1	0.838392	0.817944	1	0.952908	EC:3.1.21.-	5-methylcytosine-specific restriction enzyme A
K08325	0.199574	0	0.274558	0.000165375	1	0.000636177	0.0210007	0	0.150826	0.0689637	1	0.220364	0.292061	1	0.739465	EC:1.1.-.-	NADP-dependent alcohol dehydrogenase
K14813	0.127178	0	0.187561	NA	NA	NA	NA	NA	NA	NA	NA	NA	NA	NA	NA	NA	NA
K06023	2.64e-06	1	9.35e-06	0.0103261	0	0.0235556	0.603264	1	0.828219	0.238625	0	0.458987	0.215939	1	0.702382	EC:2.7.11.- 2.7.4.-	HPr kinase/phosphorylase
K15022	0.704437	1	0.753102	0.00958839	0	0.0220838	0.956919	1	0.97983	0.0281311	0	0.123935	0.146259	1	0.667457	EC:1.2.1.43	formate dehydrogenase beta subunit
K11267	0.282483	0	0.3565	NA	NA	NA	NA	NA	NA	0.315892	1	0.529772	0.87232	1	0.952908	NA	NA
K13656	0.495621	0	0.562998	0.000640325	0	0.00205248	0.000335625	0	0.012998	0.0283014	1	0.124447	0.825212	0	0.952908	NA	NA
K00783	0.00276653	1	0.00628112	0.682616	1	0.773344	0.530166	1	0.78265	0.883691	1	0.955014	0.0199413	0	0.344524	NA	hypothetical protein
K03493	6.35e-14	1	2.57e-12	6.28e-15	1	2.93e-13	0.554786	1	0.800595	0.458378	1	0.663386	0.790039	1	0.952908	NA	transcriptional antiterminator
K02154	0.206273	0	0.282648	NA	NA	NA	0.346495	1	0.653458	0.979079	1	0.99971	0.45199	1	0.83656	EC:3.6.3.14	V-type H+-transporting ATPase subunit I
K00936	8.52e-05	1	0.000239426	0.010444	0	0.0237961	0.148839	1	0.451	0.635911	0	0.796841	0.469029	1	0.843281	NA	NA
K01392	0.0256272	0	0.0494352	9.65e-05	0	0.000405046	0.000476857	0	0.0160323	0.28289	1	0.512897	0.954439	1	0.984824	EC:3.4.24.15	thimet oligopeptidase
K01409	1.63e-06	1	5.98e-06	0.702975	1	0.788455	0.859537	0	0.951775	0.75708	1	0.868658	0.915461	1	0.968552	EC:3.4.24.57	O-sialoglycoprotein endopeptidase
K00898	0.243715	0	0.322122	NA	NA	NA	NA	NA	NA	0.570509	1	0.74943	0.87232	1	0.952908	NA	NA
K03481	1.44e-05	1	4.52e-05	0.0581302	1	0.10621	3.36e-06	1	0.00104538	7.58e-06	1	0.000511674	0.0990787	0	0.620967	NA	RpiR family transcriptional regulator, glv operon transcriptional regulator
K11935	4.64e-09	1	2.68e-08	0.000222067	1	0.000819061	0.541204	0	0.792639	0.385053	1	0.597492	0.169544	0	0.688601	NA	biofilm PGA synthesis protein PgaA
K06344	0.337465	1	0.414668	0.338367	0	0.459172	0.182036	0	0.497713	0.719893	0	0.847236	0.52523	0	0.881869	NA	spore coat protein Z
K03329	3.95e-08	1	1.9e-07	0.0130981	1	0.0290348	0.149485	1	0.45215	0.434922	1	0.638565	0.757215	1	0.952908	NA	hypothetical protein
K14446	0.725091	0	0.771715	0.00320381	0	0.00846858	0.0317942	0	0.193004	0.201069	0	0.408305	0.212558	1	0.700969	NA	crotonyl-CoA carboxylase/reductase
K01761	3.41e-06	1	1.18e-05	0.102547	0	0.172306	0.258181	1	0.603211	1.46e-07	1	4.58e-05	0.28202	1	0.738513	EC:4.4.1.11	methionine-gamma-lyase
K01836	0.243715	0	0.322122	NA	NA	NA	NA	NA	NA	0.993031	1	0.99971	0.87232	1	0.952908	NA	NA
K09384	1.54e-05	1	4.78e-05	0.00236875	1	0.00649817	0.781356	0	0.912452	0.197553	1	0.404265	0.372391	1	0.800333	NA	hypothetical protein
K10038	7.99e-12	1	1.4e-10	0.46895	1	0.586751	0.0381479	1	0.21514	1.72e-05	1	0.000883092	0.912947	1	0.967117	EC:3.6.3.-	glutamine transport system ATP-binding protein
K06195	6.51e-10	1	4.57e-09	0.000776996	1	0.00243234	0.328089	0	0.653458	0.019659	1	0.0968217	0.169057	0	0.688601	NA	ApaG protein
K09998	1.21e-11	1	1.91e-10	2.42e-10	1	3.84e-09	0.930234	1	0.97983	0.187572	1	0.390926	0.227928	0	0.716591	NA	arginine transport system permease protein
K01232	7.48e-07	1	2.9e-06	0.332774	1	0.453601	1.48e-05	1	0.00205942	0.401839	1	0.615039	0.268087	0	0.738513	EC:3.2.1.122	maltose-6'-phosphate glucosidase
K14257	0.262357	1	0.340054	0.655936	1	0.754913	0.136122	0	0.433494	0.207518	0	0.416366	0.789793	1	0.952908	EC:1.14.14.-	FADH2 O2-dependent halogenase II
K00958	0.426068	0	0.500463	0.469446	1	0.587244	0.0452582	0	0.238531	0.321559	1	0.529772	0.809761	0	0.952908	EC:2.7.7.4	sulfate adenylyltransferase
K13632	8.38e-12	1	1.46e-10	2.06e-08	1	2.14e-07	0.328074	0	0.653458	0.00330037	1	0.0282666	0.0285525	0	0.389885	NA	AraC family transcriptional regulator, multiple antibiotic resistance protein MarA
K08971	0.0447547	1	0.0807362	0.965362	1	0.975581	0.449311	0	0.729847	0.437429	0	0.641289	0.296859	0	0.740376	NA	putative membrane protein
K05661	0.476603	0	0.544152	0.0115732	0	0.0259863	0.132474	0	0.426413	0.413118	1	0.625765	0.18588	1	0.697249	NA	ATP-binding cassette, subfamily B (MDR/TAP), member 6
K06212	0.00133275	1	0.00317413	0.584491	1	0.692444	0.259753	0	0.605244	0.417164	1	0.628438	0.617724	1	0.934896	NA	formate transporter
K08361	2.44e-10	1	1.95e-09	2.05e-05	1	0.000107604	0.361086	0	0.666109	0.0461945	1	0.170217	0.188999	0	0.697249	EC:1.7.99.4	nitrate reductase 2, delta subunit
K12294	1.79e-11	1	2.51e-10	2.59e-18	1	3.4e-16	0.149868	1	0.45248	0.977311	1	0.99971	0.446753	0	0.83656	EC:2.7.13.-	two-component system, AgrA family, sensor histidine kinase ComD
K06075	0.20107	1	0.276341	0.771311	0	0.846698	0.287491	1	0.637839	0.0564962	1	0.195986	0.179607	0	0.69674	NA	MarR family transcriptional regulator, transcriptional regulator for hemolysin
K02425	0.00337911	1	0.00756737	0.0580949	1	0.10621	0.0118903	0	0.110238	0.461274	0	0.664643	0.840329	1	0.952908	NA	FliZ protein
K00860	0.0268671	0	0.0516393	0.744325	0	0.82466	0.575006	0	0.811454	0.876878	1	0.949997	0.948206	1	0.981337	EC:2.7.1.25	adenylylsulfate kinase
K06162	3.45e-06	1	1.2e-05	0.832234	0	0.893564	0.897729	1	0.971904	0.0857509	1	0.24665	0.973458	1	0.988989	NA	PhnM protein
K02279	0.106344	1	0.169004	4.59e-06	0	2.83e-05	0.0110006	0	0.104523	0.666238	1	0.813633	0.98104	1	0.991914	NA	pilus assembly protein CpaB
K08824	0.473593	0	0.541983	NA	NA	NA	NA	NA	NA	0.575078	1	0.74943	0.87232	1	0.952908	EC:2.7.11.22	cyclin-dependent kinase-like
K09861	0.0478799	1	0.0856577	0.00123458	1	0.0036546	0.150947	1	0.454549	0.942764	1	0.996909	0.915461	1	0.968552	NA	hypothetical protein
K02948	0.000211893	1	0.00056532	0.0929727	1	0.15878	0.317162	0	0.653458	0.463841	1	0.666529	0.294974	0	0.740175	NA	small subunit ribosomal protein S11
K07041	0.171231	1	0.241142	0.407517	0	0.527755	0.204243	0	0.532072	0.908088	1	0.971994	0.301679	1	0.743522	NA	NA
K01718	0.345267	0	0.422749	0.0361311	1	0.0707552	0.529757	1	0.78265	0.169728	1	0.373256	0.964615	1	0.987435	EC:4.2.1.70	pseudouridylate synthase
K12979	9.55e-06	1	3.08e-05	0.000925119	1	0.00283222	0.132924	0	0.42696	0.577864	0	0.751142	0.00153322	0	0.136715	EC:1.14.11.-	beta-hydroxylase
K01216	0.00593079	0	0.0128643	0.36521	0	0.48638	0.939122	1	0.97983	0.035265	1	0.144996	0.147141	1	0.667457	EC:3.2.1.73	licheninase
K10875	0.737591	1	0.782365	0.00383283	0	0.00989384	0.0638261	0	0.288443	0.464935	1	0.66731	0.257714	1	0.735938	EC:3.6.4.-	DNA repair and recombination protein RAD54 and RAD54-like protein
K07267	0.00105481	1	0.00254911	0.0293962	1	0.0589778	0.0703786	0	0.304396	0.598954	1	0.767473	0.0710381	0	0.550525	NA	porin
K01989	4.97e-07	1	1.98e-06	0.498473	1	0.612321	0.364318	1	0.668845	0.722842	0	0.849112	0.582471	1	0.919691	NA	putative ABC transport system substrate-binding protein
K03324	0.368335	0	0.444604	0.0996771	0	0.168174	0.0783541	1	0.318359	6.36e-07	0	0.000112005	0.00558715	1	0.199255	NA	phosphate:Na+ symporter
K01205	8.18e-06	0	2.68e-05	0.301337	1	0.41773	0.0410071	0	0.22565	0.95824	1	0.99971	0.362287	1	0.800333	EC:3.2.1.50	alpha-N-acetylglucosaminidase
K10213	3.2e-09	1	1.94e-08	0.0156525	1	0.0338969	0.00710885	1	0.0820737	0.000467741	1	0.00722167	0.221876	1	0.711479	EC:3.2.2.8	ribosylpyrimidine nucleosidase
K08724	6.59e-11	1	6.71e-10	0.268514	1	0.380617	0.585209	0	0.818335	0.000157946	1	0.00362107	0.613267	0	0.932128	NA	penicillin-binding protein 2B
K04064	7.16e-11	1	7.09e-10	7.43e-06	1	4.39e-05	0.798507	0	0.917815	0.0356091	1	0.145781	0.336156	0	0.776624	NA	osmotically inducible lipoprotein OsmE
K06998	7.75e-10	1	5.32e-09	0.0495666	1	0.0927836	0.229563	0	0.565269	4.76e-06	1	0.000362023	0.589009	0	0.925253	NA	NA
K11041	6.36e-06	1	2.12e-05	0.00361933	1	0.00940631	1.39e-05	1	0.00205942	0.0146219	1	0.0791559	0.855423	0	0.952908	NA	exfoliative toxin A/B
K01736	0.0256596	1	0.0494701	0.198511	0	0.297342	0.477881	0	0.750168	0.00393676	0	0.0320019	0.0810895	1	0.57677	EC:4.2.3.5	chorismate synthase
K02494	3.92e-10	1	2.9e-09	1.86e-10	1	3.04e-09	0.654826	0	0.847482	0.13176	1	0.320826	0.109198	0	0.646197	NA	outer membrane lipoprotein LolB
K03725	0.241766	1	0.322122	0.867	1	0.916607	0.675692	0	0.857081	0.186629	0	0.38955	0.722735	0	0.952908	EC:3.6.1.-	archaea-specific helicase
K04345	0.0402759	0	0.0735001	NA	NA	NA	0.301031	1	0.641754	0.40862	0	0.621138	0.180466	1	0.69674	EC:2.7.11.11	protein kinase A
K06426	0.000245349	1	0.000648068	0.281566	0	0.39549	0.0190723	0	0.142495	0.0723672	1	0.226098	0.127677	0	0.655537	NA	small acid-soluble spore protein I (minor)
K03686	1.11e-06	1	4.18e-06	0.13295	0	0.21476	0.0842059	1	0.332853	0.50774	0	0.708757	0.546078	1	0.893582	NA	molecular chaperone DnaJ
K12688	0.345694	1	0.423122	NA	NA	NA	0.346495	1	0.653458	0.315892	1	0.529772	NA	NA	NA	NA	NA
K12571	0.125657	0	0.187561	NA	NA	NA	NA	NA	NA	0.640651	1	0.799479	0.87232	1	0.952908	EC:3.1.13.4	PAB-dependent poly(A)-specific ribonuclease subunit 2
K00079	0.00474343	1	0.0104066	0.0941243	0	0.160324	0.0022371	1	0.0399422	0.00308879	1	0.0268554	0.533508	1	0.887208	EC:1.1.1.184	carbonyl reductase (NADPH)
K13137	0.127178	0	0.187561	NA	NA	NA	NA	NA	NA	0.161543	0	0.361026	0.87232	1	0.952908	NA	NA
K04024	2.03e-13	1	6.72e-12	1.17e-13	1	4.27e-12	0.00364001	1	0.053413	0.000571908	1	0.00830835	0.119365	1	0.654931	NA	ethanolamine utilization protein EutJ
K10402	0.127178	0	0.187561	NA	NA	NA	NA	NA	NA	0.997677	1	0.99971	0.87232	1	0.952908	NA	NA
K11227	0.12676	0	0.187561	NA	NA	NA	NA	NA	NA	0.184393	0	0.387586	0.87232	1	0.952908	NA	NA
K02087	0.0528876	0	0.0933419	NA	NA	NA	NA	NA	NA	0.748488	1	0.86507	0.459259	1	0.836662	NA	NA
K14006	0.0303904	0	0.0570368	NA	NA	NA	0.346495	1	0.653458	0.570509	1	0.74943	0.718697	1	0.952908	NA	protein transport protein SEC23
K14115	0.0654311	1	0.111412	0.652128	0	0.752028	0.263042	0	0.607378	0.447781	0	0.651678	0.194226	0	0.698637	NA	energy-converting hydrogenase B subunit F
K13480	8.91e-10	1	6.02e-09	0.975633	1	0.981804	9.82e-05	1	0.00600753	0.0737071	1	0.228625	0.00214821	1	0.162926	NA	xanthine dehydrogenase iron-sulfur-binding subunit
K07461	6.84e-14	1	2.74e-12	0.0195876	1	0.0412493	0.000621836	1	0.018561	0.0311223	1	0.133276	0.114193	0	0.650016	NA	putative endonuclease
K00856	0.343062	0	0.420347	0.489142	0	0.603837	0.69704	0	0.871692	0.553727	0	0.745303	0.615493	0	0.934075	EC:2.7.1.20	adenosine kinase
K09904	1.36e-08	1	7.21e-08	5.4e-09	1	6.3e-08	0.939103	1	0.97983	0.529048	1	0.726716	0.930553	1	0.975051	NA	hypothetical protein
K01583	0.000547004	1	0.00137138	0.0261618	0	0.0533861	0.0177254	1	0.137642	0.00376486	0	0.0310105	0.289168	1	0.738513	EC:4.1.1.19	arginine decarboxylase
K11786	0.237588	0	0.319469	0.0140017	0	0.0306933	0.396404	0	0.688988	0.0653733	0	0.21365	0.808086	0	0.952908	EC:3.6.4.-	ATP-dependent helicase STH1/SNF2
K07010	2.74e-12	1	5.88e-11	0.00135918	1	0.00397418	0.741619	0	0.892247	0.000757309	1	0.0101852	0.0805389	0	0.575278	NA	putative glutamine amidotransferase
K03824	0.00969857	1	0.0203278	0.939525	1	0.960656	0.247362	1	0.589183	0.0185646	1	0.0928366	0.405523	1	0.82102	EC:2.3.1.-	putative acetyltransferase
K02312	8.06e-05	1	0.00022697	0.24156	0	0.349094	0.280768	0	0.628903	0.98363	1	0.99971	0.531425	1	0.88615	EC:2.7.7.58	2,3-dihydroxybenzoate-AMP ligase
K02848	0.000197676	1	0.000529436	0.0193078	1	0.0407648	0.31177	1	0.649358	0.130451	1	0.318864	0.907902	1	0.966179	EC:2.7.1.-	heptose (I) phosphotransferase
K12537	0.0108777	1	0.0225911	0.747298	1	0.827006	0.148884	0	0.451	0.266434	0	0.493323	0.677828	1	0.952908	NA	protease secretion protein HasE
K03439	0.00360491	1	0.00804953	0.276266	1	0.389478	0.00867402	1	0.0915109	0.0763559	0	0.232936	0.0583139	0	0.512525	EC:2.1.1.33	tRNA (guanine-N7-)-methyltransferase
K05299	0.906122	1	0.92543	0.000267166	0	0.000964899	0.924314	1	0.97983	0.635132	1	0.796355	0.102365	1	0.63102	EC:1.2.1.43	formate dehydrogenase alpha subunit
K10040	7.66e-08	1	3.48e-07	1.07e-09	1	1.49e-08	0.0581671	0	0.273368	0.759545	0	0.869241	0.728607	1	0.952908	NA	putative glutamine transport system permease protein
K00706	0.857808	1	0.885124	NA	NA	NA	0.346495	1	0.653458	0.988386	1	0.99971	0.444787	1	0.83656	NA	NA
K07017	0.0458072	1	0.0825056	0.0177115	1	0.0377845	0.020186	0	0.148638	0.428409	0	0.633732	0.488703	1	0.851509	NA	NA
K05499	0.276694	1	0.356495	0.757781	1	0.836011	0.721999	0	0.882876	0.289787	1	0.522649	0.297905	1	0.740376	NA	LacI family transcriptional regulator, repressor for deo operon, udp, cdd, tsx, nupC, and nupG
K03788	3.83e-12	1	7.68e-11	1.49e-12	1	3.96e-11	0.721998	0	0.882876	0.283912	1	0.514478	0.120119	0	0.654931	EC:3.1.3.2	acid phosphatase (class B)
K06185	0.173599	1	0.243582	0.31237	1	0.430213	0.365647	1	0.669255	0.449754	0	0.653653	0.00666948	1	0.212707	NA	ATP-binding cassette, sub-family F, member 2
K05775	4e-11	1	4.7e-10	3.44e-05	1	0.000168901	0.868311	0	0.956831	0.158024	1	0.360274	0.248732	0	0.731894	NA	maltose operon periplasmic protein
K11450	NA	NA	NA	NA	NA	NA	NA	NA	NA	0.315892	1	0.529772	NA	NA	NA	EC:1.-.-.-	lysine-specific histone demethylase 1
K06401	0.194704	1	0.268448	0.0429745	0	0.0819979	0.010116	0	0.0998382	0.269689	1	0.497531	0.388344	0	0.803102	NA	stage IV sporulation protein FA
K02750	0.0739793	1	0.123156	0.00573926	1	0.0140549	0.368651	1	0.67129	0.0878059	1	0.249538	0.483713	1	0.851509	NA	NA
K11717	0.210529	0	0.287615	0.0319546	0	0.06351	0.00372768	0	0.0537964	0.00116618	0	0.0139174	0.635693	1	0.942233	EC:2.8.1.7 4.4.1.16	cysteine desulfurase / selenocysteine lyase
K14791	NA	NA	NA	NA	NA	NA	NA	NA	NA	0.315892	1	0.529772	NA	NA	NA	NA	periodic tryptophan protein 1
K10580	0.243715	0	0.322122	NA	NA	NA	NA	NA	NA	0.575078	1	0.74943	0.87232	1	0.952908	NA	NA
K07060	0.321891	1	0.39801	0.680809	0	0.77247	0.393399	0	0.686792	0.871324	1	0.946278	0.696655	0	0.952908	NA	UPF0271 protein
K11262	0.833516	1	0.865102	0.0101365	0	0.0232063	0.351972	0	0.659233	0.424496	0	0.631278	0.82383	1	0.952908	EC:6.4.1.2 6.3.4.14	acetyl-CoA carboxylase / biotin carboxylase
K06404	0.00105888	1	0.00255716	0.00233794	0	0.00643214	0.0118493	1	0.110024	0.000708424	0	0.00975641	0.412716	1	0.826412	NA	stage V sporulation protein AB
K03105	0.51049	1	0.578042	0.929231	1	0.954733	0.561465	0	0.804211	0.738517	1	0.858633	0.517248	0	0.875922	NA	signal recognition particle subunit SRP19
K00616	2.27e-05	1	6.92e-05	4.34e-06	1	2.69e-05	0.0932778	1	0.354955	0.0909935	1	0.255019	0.902901	0	0.964791	EC:2.2.1.2	transaldolase
K02527	9.59e-07	0	3.66e-06	0.0130666	1	0.0289763	0.405038	0	0.697559	0.342343	0	0.54759	0.835578	0	0.952908	EC:2.-.-.-	3-deoxy-D-manno-octulosonic-acid transferase
K14552	0.282483	0	0.3565	NA	NA	NA	NA	NA	NA	NA	NA	NA	NA	NA	NA	NA	NA
K01662	0.000267605	0	0.000703088	0.539324	0	0.651465	0.888891	0	0.966268	0.000513241	0	0.00773077	0.00547935	1	0.199044	EC:2.2.1.7	1-deoxy-D-xylulose-5-phosphate synthase
K02676	0.887333	1	0.909065	0.891093	1	0.930231	0.0413969	0	0.226775	0.301939	1	0.529772	0.0328755	0	0.416732	NA	type IV pilus assembly protein PilZ
K11709	1.29e-05	1	4.07e-05	2.79e-27	1	1.6e-23	0.0496964	0	0.251732	0.910757	0	0.97368	0.0484311	0	0.494206	NA	manganese/zinc/iron transport system permease protein
K08794	0.200447	0	0.275594	NA	NA	NA	0.352267	1	0.659234	0.258787	0	0.484636	0.504282	1	0.866509	EC:2.7.11.17	calcium/calmodulin-dependent protein kinase I
K02194	0.000161608	1	0.000439315	0.000157718	1	0.00061	0.394611	1	0.686948	0.463841	1	0.666529	0.112748	1	0.650016	NA	heme exporter protein B
K12842	0.282483	0	0.3565	NA	NA	NA	NA	NA	NA	NA	NA	NA	NA	NA	NA	NA	NA
K00183	0.747234	1	0.790893	0.000326424	0	0.00114296	0.184127	1	0.501189	0.0176675	1	0.0895864	6.85e-05	1	0.0220084	EC:1.2.7.-	molybdopterin oxidoreductase, molybdopterin binding subunit
K00549	4.34e-05	1	0.000126645	8.59e-07	1	6.29e-06	0.1829	1	0.499181	0.0903757	0	0.254011	0.900392	0	0.963635	EC:2.1.1.14	5-methyltetrahydropteroyltriglutamate--homocysteine methyltransferase
K14089	0.0100118	1	0.0209335	7.2e-05	0	0.00031494	0.915441	1	0.97983	0.0416474	1	0.160484	0.0216866	0	0.357036	NA	ech hydrogenase subunit D
K11395	0.403496	0	0.478592	NA	NA	NA	0.962486	1	0.97983	0.255897	0	0.480925	0.213718	1	0.700969	NA	NA
K05571	0.0155054	1	0.0313376	0.0138804	0	0.0304802	0.00511419	0	0.0667264	9.99e-06	1	0.000603473	0.0682099	1	0.542256	NA	multicomponent Na+:H+ antiporter subunit G
K13108	0.0103024	0	0.0215085	0.146771	0	0.233141	0.664349	1	0.852582	0.0027977	0	0.0254275	0.586677	1	0.922468	NA	smad nuclear-interacting protein 1
K02137	0.398109	0	0.473668	0.0466655	0	0.0879031	0.792661	1	0.917063	0.665096	1	0.813473	0.680826	0	0.952908	NA	NA
K13639	7.08e-15	1	4.21e-13	5.1e-09	1	6.02e-08	0.0918332	1	0.351424	0.015382	1	0.0819175	0.823226	0	0.952908	NA	MerR family transcriptional regulator, redox-sensitive transcriptional activator SoxR
K01783	0.000807591	1	0.00198716	0.502231	0	0.615617	0.781356	0	0.912452	0.185802	0	0.388766	0.123944	0	0.655537	EC:5.1.3.1	ribulose-phosphate 3-epimerase
K06632	0.0612234	0	0.104985	NA	NA	NA	NA	NA	NA	0.570509	1	0.74943	0.859014	1	0.952908	NA	NA
K13024	0.0700885	0	0.117529	NA	NA	NA	NA	NA	NA	0.485296	0	0.687602	0.285186	1	0.738513	EC:2.7.4.21 2.7.4.24	inositol hexakisphosphate/diphosphoinositol-pentakisphosphate kinase
K07704	1.47e-08	1	7.68e-08	0.0796307	0	0.138851	0.0676432	1	0.298635	0.000389401	1	0.00635406	0.262648	1	0.735938	EC:2.7.13.3	two-component system, LytT family, sensor histidine kinase LytS
K07564	0.469262	1	0.541983	0.89012	1	0.929555	0.393399	0	0.686792	0.70725	0	0.839676	0.397533	0	0.812152	NA	probable brix-domain ribosomal biogenesis protein
K02567	0.00111778	1	0.00269187	3.96e-05	1	0.000190738	0.582651	1	0.817716	0.667808	1	0.813633	0.0222393	1	0.361723	EC:1.7.99.4	periplasmic nitrate reductase NapA
K02216	0.473593	0	0.541983	NA	NA	NA	NA	NA	NA	0.161543	0	0.361026	0.87232	1	0.952908	NA	NA
K11686	0.194949	0	0.268731	NA	NA	NA	0.909368	1	0.977935	0.973546	1	0.99971	0.814476	1	0.952908	NA	NA
K11748	2.43e-13	1	7.96e-12	8.28e-08	1	7.56e-07	0.613655	0	0.831948	0.0290344	1	0.126619	0.140583	0	0.665315	NA	glutathione-regulated potassium-efflux system ancillary protein KefG
K01207	6.25e-08	1	2.89e-07	1.56e-05	1	8.49e-05	0.618936	1	0.831948	0.625933	1	0.789265	0.484733	1	0.851509	EC:3.2.1.52	beta-N-acetylhexosaminidase
K08682	0.0506313	1	0.0899274	0.931688	1	0.956915	0.0932778	0	0.354955	0.25357	1	0.478509	0.115653	0	0.650346	EC:3.1.4.14	acyl carrier protein phosphodiesterase
K07546	0.0517092	0	0.0916766	0.00631467	0	0.0152425	0.116833	0	0.399864	0.584541	1	0.755471	0.0708972	1	0.550064	NA	NA
K03638	1.13e-13	1	4.13e-12	6.59e-13	1	1.9e-11	0.0511381	1	0.256487	0.00385655	1	0.0316522	0.436611	0	0.83656	NA	molybdenum cofactor biosynthesis protein B
K09564	0.0303904	0	0.0570368	3.61e-05	1	0.000175977	0.346495	1	0.653458	0.982882	1	0.99971	0.476159	0	0.846859	NA	NA
K07337	3.29e-09	1	1.98e-08	0.0106199	1	0.0241489	0.0357869	0	0.207171	0.0227552	1	0.106888	0.370695	0	0.800333	NA	hypothetical protein
K06680	0.473593	0	0.541983	NA	NA	NA	NA	NA	NA	0.570509	1	0.74943	0.87232	1	0.952908	NA	NA
K05803	1.13e-10	1	1.02e-09	5.35e-14	1	2.04e-12	0.577548	0	0.814104	0.223486	1	0.437318	0.189032	0	0.697249	NA	lipoprotein NlpI
K01623	0.74015	0	0.784116	0.00655949	1	0.0157538	0.0267716	0	0.174643	0.0291526	1	0.127054	0.510849	1	0.871646	EC:4.1.2.13	fructose-bisphosphate aldolase, class I
K14306	0.127178	0	0.187561	NA	NA	NA	NA	NA	NA	0.315892	1	0.529772	NA	NA	NA	NA	nuclear pore complex protein Nup62
K09916	6.49e-11	1	6.65e-10	9.94e-05	1	0.000415733	0.801386	0	0.919224	0.130537	1	0.318864	0.136335	0	0.661582	NA	hypothetical protein
K01704	0.171339	1	0.241195	0.0956881	1	0.162497	0.0055429	1	0.0697881	0.364745	0	0.575272	0.681547	0	0.952908	EC:4.2.1.33 4.2.1.35	3-isopropylmalate/(R)-2-methylmalate dehydratase small subunit
K00954	0.757577	1	0.800122	0.15225	1	0.240047	0.0822172	1	0.328386	0.00196233	0	0.0199147	0.945684	1	0.980547	EC:2.7.7.3	pantetheine-phosphate adenylyltransferase
K02916	0.259047	0	0.336395	0.98978	1	0.992205	0.00580209	1	0.0717232	0.291759	0	0.524968	0.000944375	0	0.109906	NA	large subunit ribosomal protein L35
K00710	0.243715	0	0.322122	NA	NA	NA	NA	NA	NA	0.665096	1	0.813473	0.87232	1	0.952908	EC:2.4.1.41	polypeptide N-acetylgalactosaminyltransferase
K03743	4.32e-08	1	2.06e-07	0.598103	0	0.70507	0.164077	1	0.477408	0.0031654	1	0.0273144	0.767017	0	0.952908	NA	NA
K06306	1.32e-06	1	4.9e-06	9.05e-06	0	5.21e-05	0.900678	1	0.972687	0.00242798	1	0.023029	0.504758	1	0.866509	NA	spore germination protein
K00256	0.116224	0	0.183355	2.48e-06	0	1.63e-05	0.928854	1	0.97983	0.230259	1	0.446763	0.00645375	0	0.212634	NA	NA
K08326	3.92e-08	1	1.89e-07	0.145741	1	0.231761	0.930234	1	0.97983	0.10826	1	0.284534	0.899138	0	0.963635	EC:3.4.11.-	aminopeptidase
K07097	8.95e-06	1	2.91e-05	0.00057883	1	0.00188597	0.670552	1	0.854862	0.0293915	1	0.127852	0.0501209	1	0.497523	NA	NA
K02206	0.127871	0	0.18794	NA	NA	NA	NA	NA	NA	0.725249	1	0.850803	0.87232	1	0.952908	NA	NA
K06416	0.21585	1	0.294252	1.54e-06	0	1.06e-05	0.15201	1	0.456626	0.0811306	1	0.240184	0.895377	1	0.961661	NA	stage V sporulation protein S
K09012	0.656811	1	0.71055	NA	NA	NA	0.621867	1	0.831948	0.304093	1	0.529772	NA	NA	NA	NA	DeoR family transcriptional regulator, suf operon transcriptional repressor
K08311	6.02e-10	1	4.25e-09	2.73e-08	1	2.77e-07	0.510823	0	0.769503	0.0706281	1	0.224433	0.30532	0	0.747519	EC:3.6.1.-	putative (di)nucleoside polyphosphate hydrolase
K01607	0.000298388	1	0.000779664	0.0699939	1	0.124568	0.853689	0	0.948216	0.000257053	1	0.00493054	0.757357	1	0.952908	EC:4.1.1.44	4-carboxymuconolactone decarboxylase
K02680	1e-12	1	2.68e-11	1.43e-10	1	2.39e-09	0.80865	0	0.923848	0.401819	1	0.615039	0.289168	0	0.738513	NA	prepilin peptidase dependent protein B
K07264	2.1e-08	1	1.07e-07	0.0197781	1	0.0415892	0.423137	1	0.712906	0.148419	1	0.348597	0.168566	0	0.687093	EC:2.-.-.-	4-amino-4-deoxy-L-arabinose transferase
K00216	1.18e-10	1	1.05e-09	3.58e-05	1	0.000175064	0.676485	0	0.85791	0.0455419	1	0.168934	0.199926	0	0.700969	EC:1.3.1.28	2,3-dihydro-2,3-dihydroxybenzoate dehydrogenase
K02371	0.0339529	1	0.0631651	0.158554	1	0.248074	0.0752489	1	0.313017	0.0596413	0	0.203101	0.18167	1	0.697249	EC:1.3.1.-	enoyl-[acyl carrier protein] reductase II
K00090	1.45e-08	1	7.59e-08	0.0491111	1	0.0920511	0.611078	0	0.831839	0.00205726	1	0.020442	0.221876	0	0.711479	EC:1.1.1.215	gluconate 2-dehydrogenase
K15052	0.243715	0	0.322122	NA	NA	NA	NA	NA	NA	0.182675	0	0.385859	0.87232	1	0.952908	NA	NA
K03897	2.23e-05	1	6.8e-05	0.00915108	1	0.021213	0.525093	0	0.778842	0.00235687	1	0.0224473	0.0936339	0	0.611178	EC:1.14.13.59	lysine N6-hydroxylase
K01440	0.463666	1	0.538479	0.184792	0	0.280171	0.828142	1	0.935117	0.0552413	0	0.192829	0.397307	0	0.811935	EC:3.5.1.19	nicotinamidase
K01002	2.85e-21	1	6.56e-18	2.25e-12	1	5.7e-11	0.000224126	1	0.00979589	0.00410175	1	0.0327664	0.695545	1	0.952908	EC:2.7.8.20	phosphoglycerol transferase
K02898	0.12676	0	0.187561	NA	NA	NA	NA	NA	NA	0.994294	1	0.99971	0.45199	1	0.83656	NA	large subunit ribosomal protein L26e
K03195	0.700644	0	0.750445	7.22e-05	1	0.000315395	0.968796	1	0.983421	0.118853	1	0.300707	0.624429	0	0.938433	NA	type IV secretion system protein VirB10
K13117	0.125657	0	0.187561	NA	NA	NA	NA	NA	NA	0.430048	0	0.634249	0.87232	1	0.952908	EC:3.6.4.13	ATP-dependent RNA helicase DDX35
K01503	0.0897269	1	0.145991	NA	NA	NA	0.962486	1	0.97983	0.998348	1	1	0.109895	0	0.646197	NA	NA
K09493	0.0225222	1	0.043912	0.518521	0	0.631066	0.247833	0	0.589877	0.789038	0	0.888096	0.416707	0	0.828504	NA	T-complex protein 1 subunit alpha
K12057	0.010478	1	0.0218354	0.812898	1	0.879041	0.111049	0	0.38673	0.563626	0	0.74943	0.293752	0	0.740175	NA	conjugal transfer pilus assembly protein TraF
K12428	0.36182	0	0.437735	5.84e-05	0	0.000265272	0.000818142	0	0.0223492	0.40814	0	0.621138	0.437022	1	0.83656	NA	fatty acid CoA ligase FadD32
K06202	2.19e-05	1	6.68e-05	7.09e-07	1	5.31e-06	0.207275	0	0.535606	0.104077	1	0.276921	0.163719	0	0.684029	NA	CyaY protein
K14519	0.00126975	1	0.00303142	0.573081	1	0.682313	0.0295785	0	0.185441	0.350757	0	0.558453	0.0882852	1	0.597718	EC:1.2.1.4	NADP-dependent aldehyde dehydrogenase
K07466	0.283472	1	0.357552	0.210715	0	0.311156	0.314975	0	0.652148	0.510114	0	0.711062	0.668328	0	0.952908	NA	replication factor A1
K02808	8.03e-16	1	7.01e-14	4.17e-05	1	0.000198741	8.68e-05	1	0.00564915	0.0282863	1	0.124447	0.665353	1	0.952908	EC:2.7.1.69	PTS system, sucrose-specific IIA component
K00499	0.436174	1	0.511091	0.506152	0	0.618267	0.0174193	0	0.135955	0.500971	0	0.70287	0.00329486	0	0.176595	EC:1.14.15.7	choline monooxygenase
K01084	0.142405	1	0.205408	NA	NA	NA	0.346495	1	0.653458	0.996724	1	0.99971	0.859014	1	0.952908	EC:3.1.3.9	glucose-6-phosphatase
K08255	0.500692	1	0.568198	0.684547	0	0.774918	0.500319	1	0.765363	0.378264	1	0.590775	0.0344766	0	0.423122	EC:1.8.1.14	CoA-disulfide reductase
K07164	7.01e-12	0	1.27e-10	0.139689	0	0.223815	0.535059	0	0.787972	0.180826	0	0.384495	0.754948	1	0.952908	NA	NA
K05578	0.309378	1	0.384882	0.483025	1	0.598479	0.714824	1	0.879436	0.701642	0	0.835757	0.581011	1	0.91846	EC:1.6.5.3	NADH dehydrogenase I subunit 6
K00273	0.0286842	0	0.0547809	0.0157597	0	0.0340648	0.950409	1	0.97983	0.790971	1	0.889293	0.0711462	1	0.55073	EC:1.4.3.3	D-amino-acid oxidase
K02224	0.555422	1	0.617911	0.599472	0	0.705957	0.270942	1	0.616546	0.000799901	0	0.0105527	0.910434	1	0.966415	EC:6.3.5.9 6.3.1.-	cobyrinic acid a,c-diamide synthase
K09153	9.35e-10	1	6.29e-09	0.705901	0	0.790808	0.00956664	1	0.0973787	0.470454	1	0.672151	0.733374	1	0.952908	NA	hypothetical protein
K07719	0.00110443	1	0.00266159	0.0716845	0	0.127006	0.00315223	1	0.0489556	0.820218	1	0.910384	0.762183	1	0.952908	NA	two-component system, response regulator YcbB
K01070	0.206218	0	0.282648	0.600842	1	0.707426	0.00573629	0	0.0714875	0.0107521	1	0.0629581	0.370695	1	0.800333	EC:3.1.2.12	S-formylglutathione hydrolase
K09790	0.0135211	1	0.0276921	0.187067	1	0.283022	0.8101	0	0.924112	0.183657	1	0.387102	0.626681	0	0.938978	NA	hypothetical protein
K01925	0.392374	1	0.46846	0.945798	1	0.96466	0.658868	1	0.850014	0.000626748	0	0.00893538	0.660754	1	0.952908	EC:6.3.2.9	UDP-N-acetylmuramoylalanine--D-glutamate ligase
K01584	0.0169797	1	0.0340482	0.952074	1	0.968991	0.575006	1	0.811454	0.137817	1	0.33032	0.759769	1	0.952908	EC:4.1.1.19	arginine decarboxylase
K13670	0.0324663	1	0.0606612	0.582808	0	0.691021	2.28e-05	0	0.00258687	0.561696	1	0.74858	0.483308	0	0.851339	EC:2.4.-.-	putative glycosyltransferase
K12530	0.582706	0	0.641543	0.00675362	0	0.0161725	0.945049	1	0.97983	0.0860171	0	0.246848	0.126282	0	0.655537	NA	ATP-binding cassette, subfamily B, bacterial RtxB
K09789	3.99e-07	0	1.63e-06	0.0594485	0	0.108377	0.294298	0	0.641754	0.946201	1	0.99947	0.98104	1	0.991914	NA	hypothetical protein
K05835	9.01e-10	1	6.07e-09	3.74e-09	1	4.58e-08	0.477881	0	0.750168	0.329328	1	0.532852	0.352356	0	0.79043	NA	threonine efflux protein
K13779	0.38693	0	0.463001	0.285338	0	0.4002	0.990155	1	0.994706	0.00629631	1	0.0436181	0.910142	1	0.966415	NA	NA
K09008	0.177437	0	0.248059	0.870337	1	0.918902	0.0189186	0	0.142419	0.278144	1	0.507498	0.262341	0	0.735938	NA	hypothetical protein
K10238	0.203528	1	0.279218	NA	NA	NA	0.450808	0	0.730533	0.560108	1	0.747461	0.637943	1	0.9431	NA	NA
K03152	0.046552	1	0.083716	0.661057	1	0.759433	0.107929	1	0.379116	4.25e-07	0	8.12e-05	0.224283	1	0.715122	NA	4-methyl-5(b-hydroxyethyl)-thiazole monophosphate biosynthesis
K00599	0.024991	1	0.0482753	0.872407	1	0.920115	0.942086	1	0.97983	0.000397457	0	0.00647019	0.306817	1	0.749011	NA	NA
K01554	0.000192821	1	0.00051764	0.594004	0	0.701537	0.0764787	0	0.314287	0.140124	0	0.333641	0.933079	1	0.975873	NA	NA
K09806	1.21e-10	1	1.07e-09	4.91e-05	1	0.000228623	0.465261	1	0.743544	0.0309084	1	0.132856	0.712008	0	0.952908	NA	hypothetical protein
K01520	0.131885	0	0.192895	5.07e-05	0	0.000234833	0.0308541	1	0.190319	0.0402883	0	0.15736	0.872864	0	0.952908	EC:3.6.1.23	dUTP pyrophosphatase
K02170	4.03e-11	1	4.72e-10	0.000737938	1	0.00232759	0.274197	0	0.61935	0.093908	1	0.259801	0.451703	0	0.83656	NA	biotin biosynthesis protein BioH
K07118	0.0251014	1	0.048475	3.17e-05	1	0.000156947	0.0547929	0	0.266051	7.78e-05	1	0.00225216	0.398405	1	0.812458	NA	NA
K05846	1.6e-13	1	5.44e-12	3.76e-06	1	2.37e-05	0.603264	1	0.828219	0.00035136	1	0.00597398	0.416341	1	0.828504	NA	osmoprotectant transport system permease protein
K09000	0.717506	1	0.764468	0.197943	0	0.296656	0.276359	0	0.621706	0.0422522	1	0.161998	0.438136	1	0.83656	NA	hypothetical protein
K01529	0.86846	0	0.894377	0.333759	1	0.454642	0.452836	1	0.731881	0.766129	0	0.872572	0.0958768	0	0.61343	NA	NA
K13953	4.99e-16	1	5.07e-14	1.11e-11	1	2.28e-10	0.634783	0	0.83496	0.0228205	1	0.107045	0.0411256	1	0.467336	EC:1.1.1.1	alcohol dehydrogenase, propanol-preferring
K09960	0.152757	0	0.218378	0.295497	0	0.411505	0.733189	1	0.890155	0.466158	0	0.668185	0.850451	1	0.952908	NA	hypothetical protein
K01142	5.03e-07	1	2.01e-06	0.0952963	1	0.162024	0.0581671	1	0.273368	0.114838	1	0.294954	0.865381	0	0.952908	EC:3.1.11.2	exodeoxyribonuclease III
K11108	0.473593	0	0.541983	NA	NA	NA	NA	NA	NA	0.996724	1	0.99971	0.859014	1	0.952908	NA	NA
K06878	1.14e-17	1	2.46e-15	4.32e-11	1	7.83e-10	0.710868	0	0.876976	0.000315497	1	0.00558486	0.764599	1	0.952908	NA	tRNA-binding protein
K10837	0.57175	0	0.6319	NA	NA	NA	0.962486	1	0.97983	0.790026	1	0.888744	0.110251	1	0.64753	EC:2.7.1.164	O-phosphoseryl-tRNA(Sec) kinase
K03311	3.17e-10	1	2.4e-09	7.75e-05	1	0.000334529	0.0133005	1	0.115242	0.000881531	1	0.0112412	0.253314	0	0.735938	NA	branched-chain amino acid:cation transporter, LIVCS family
K10615	0.127178	0	0.187561	NA	NA	NA	NA	NA	NA	0.326536	0	0.531148	0.87232	1	0.952908	EC:6.3.2.19	E3 ubiquitin-protein ligase HERC4
K02611	2.26e-09	1	1.4e-08	0.00102873	1	0.00310789	0.87855	0	0.963695	0.294902	1	0.528386	0.31741	0	0.758206	NA	phenylacetic acid degradation protein
K06333	0.000620353	1	0.00154573	5.51e-05	0	0.000252165	0.225259	1	0.558945	0.905893	1	0.970589	0.504758	1	0.866509	NA	spore coat protein JB
K03628	0.001953	1	0.00453249	0.556385	1	0.66715	0.299474	1	0.641754	0.296229	0	0.529277	0.0789052	1	0.575173	NA	transcription termination factor Rho
K03425	3.43e-11	1	4.18e-10	2.68e-06	1	1.74e-05	0.874048	0	0.960701	0.142418	1	0.338042	0.267844	0	0.738513	NA	sec-independent protein translocase protein TatE
K11805	0.849927	1	0.8787	NA	NA	NA	NA	NA	NA	0.684219	1	0.82332	0.87232	1	0.952908	NA	WD repeat-containing protein 68
K05338	0.130745	1	0.191466	0.619384	0	0.72538	0.247847	1	0.589877	0.840879	1	0.925003	0.376735	0	0.800333	NA	holin-like protein
K09697	0.00745509	1	0.0159501	0.181854	0	0.276669	0.148839	0	0.451	0.00135101	0	0.0152759	0.488703	1	0.851509	NA	sodium transport system ATP-binding protein
K09478	0.0399259	0	0.0729404	0.250476	1	0.359131	0.0976287	0	0.360215	0.821367	1	0.910925	0.0220958	1	0.36113	NA	NA
K00033	0.093375	1	0.151143	0.0070437	1	0.016783	0.290881	0	0.639333	0.000576493	1	0.00833977	0.635693	1	0.942233	EC:1.1.1.44	6-phosphogluconate dehydrogenase
K01628	4.39e-09	1	2.55e-08	0.47016	1	0.587623	0.530166	1	0.78265	0.000156597	1	0.00360644	0.429175	0	0.83656	EC:4.1.2.17	L-fuculose-phosphate aldolase
K01103	0.000715224	0	0.00176871	3.95e-07	0	3.14e-06	0.249585	0	0.592104	0.241924	1	0.463648	0.522748	1	0.881266	EC:2.7.1.105 3.1.3.46	6-phosphofructo-2-kinase / fructose-2,6-bisphosphatase
K11320	0.359825	1	0.43578	NA	NA	NA	0.704994	1	0.8749	0.797039	1	0.894024	0.963956	1	0.98736	EC:3.6.4.-	E1A-binding protein p400
K14657	0.101419	1	0.161736	0.0427999	1	0.0817465	0.154882	0	0.46222	0.616202	0	0.781571	0.138914	0	0.665315	NA	LysR family transcriptional regulator, nod-box dependent transcriptional activator
K06674	0.0195839	0	0.0387746	2.54e-06	0	1.65e-05	0.509441	0	0.769503	0.225308	1	0.440134	0.425671	0	0.835282	NA	structural maintenance of chromosome 2
K01055	1.48e-06	1	5.47e-06	0.0047292	1	0.0118898	0.00054524	0	0.01724	0.732211	1	0.855012	0.226646	0	0.716591	EC:3.1.1.24	3-oxoadipate enol-lactonase
K12606	0.0612234	0	0.104985	NA	NA	NA	NA	NA	NA	0.993031	1	0.99971	0.859014	1	0.952908	NA	NA
K05020	5.19e-08	1	2.44e-07	6.55e-06	1	3.9e-05	0.144689	1	0.445764	2.09e-05	1	0.00101906	0.943161	1	0.979889	NA	glycine betaine transporter
K01993	5.62e-07	0	2.22e-06	0.580436	1	0.688636	0.173298	0	0.492984	0.485184	0	0.687586	0.360619	1	0.799665	NA	HlyD family secretion protein
K05566	0.403304	1	0.478447	2.95e-07	0	2.41e-06	0.0977215	0	0.360215	0.000948664	1	0.0118557	0.264	1	0.736974	NA	multicomponent Na+:H+ antiporter subunit B
K02606	0.127178	0	0.187561	NA	NA	NA	NA	NA	NA	0.324357	0	0.529772	NA	NA	NA	NA	NA
K00835	1.45e-09	1	9.27e-09	3.69e-05	1	0.000179154	0.129913	0	0.421707	0.0632323	1	0.210056	0.16372	0	0.684029	EC:2.6.1.66	valine--pyruvate aminotransferase
K03804	2.93e-10	1	2.26e-09	8.79e-10	1	1.24e-08	0.885948	0	0.964783	0.293972	1	0.52716	0.601075	0	0.930149	NA	chromosome partition protein MukE
K00097	0.00250815	0	0.00573409	0.234343	1	0.339999	0.611078	0	0.831839	0.919593	0	0.980235	0.374092	1	0.800333	EC:1.1.1.262	4-hydroxythreonine-4-phosphate dehydrogenase
K02454	2.33e-06	1	8.32e-06	1.97e-06	1	1.33e-05	0.00090797	1	0.0232463	0.00476174	1	0.0361514	6.86e-06	0	0.00514356	NA	general secretion pathway protein E
K01974	1.06e-05	1	3.38e-05	0.677754	1	0.771027	0.330865	1	0.653458	0.153321	1	0.354626	0.512883	1	0.872698	EC:6.5.1.4	RNA 3'-terminal phosphate cyclase
K03046	0.447283	1	0.521918	0.204773	1	0.304581	0.487173	0	0.756601	0.00134091	0	0.015262	0.0398851	1	0.455541	EC:2.7.7.6	DNA-directed RNA polymerase subunit beta'
K01043	9.82e-14	0	3.68e-12	0.357951	1	0.479449	0.903628	1	0.974497	0.00646142	0	0.0444489	0.2613	1	0.735938	NA	NA
K03119	7.02e-11	1	7.01e-10	0.000182424	1	0.000691545	0.430691	0	0.716198	0.107504	1	0.283088	0.205542	0	0.700969	EC:1.14.11.17	taurine dioxygenase
K12140	0.0220662	1	0.0430959	0.000172021	1	0.000658208	0.772789	1	0.908491	0.463841	1	0.666529	0.626681	1	0.938978	EC:1.-.-.-	hydrogenase-4 component E
K11963	0.594211	0	0.652649	0.0539456	0	0.0997419	0.31797	1	0.653458	0.5137	1	0.71447	0.765482	1	0.952908	NA	NA
K10715	0.00101814	0	0.00246827	0.786426	0	0.857538	0.417765	0	0.709297	0.618304	0	0.782799	0.455522	1	0.836662	EC:2.7.13.3	two-component system, sensor histidine kinase RpfC
K06138	0.0421459	0	0.0764698	0.622959	1	0.727633	0.0173712	0	0.135752	0.0383314	1	0.153192	0.314377	1	0.757333	NA	pyrroloquinoline quinone biosynthesis protein D
K11017	0.297329	1	0.372986	2.84e-10	1	4.44e-09	0.0106768	0	0.103209	0.0340612	0	0.141719	0.0104551	0	0.259456	NA	hemolysin activation/secretion protein??
K02120	0.000866604	1	0.00212178	3.46e-06	0	2.2e-05	0.284128	1	0.633136	0.00109735	1	0.0131874	0.0430475	1	0.476345	EC:3.6.3.14	V-type H+-transporting ATPase subunit D
K01499	0.000324714	1	0.000842547	0.000778011	1	0.00243389	0.552945	1	0.800595	6.04e-05	1	0.00196864	0.111203	1	0.649404	EC:3.5.4.27	methenyltetrahydromethanopterin cyclohydrolase
K01791	0.0200271	0	0.0395839	0.054816	1	0.101025	0.468687	0	0.744618	0.439189	1	0.642911	0.895377	1	0.961661	EC:5.1.3.14	UDP-N-acetylglucosamine 2-epimerase
K12994	0.423726	1	0.498221	0.0502443	0	0.0936772	0.177447	0	0.493814	0.181519	1	0.385308	0.112031	0	0.650016	EC:2.4.1.-	alpha-1,3-rhamnosyltransferase
K09945	6.21e-06	1	2.08e-05	0.00245761	1	0.00671941	0.0987518	0	0.36205	0.789294	0	0.888184	0.0250307	0	0.377136	NA	hypothetical protein
K11339	0.0303904	0	0.0570368	NA	NA	NA	NA	NA	NA	0.0467639	0	0.17165	0.718697	1	0.952908	NA	NA
K11021	0.337526	0	0.414668	0.130299	0	0.211072	0.786264	0	0.914055	0.752504	0	0.866333	0.225332	0	0.715938	NA	insecticidal toxin complex protein TccC
K01960	1.35e-13	0	4.76e-12	0.0540739	0	0.0999203	0.328097	0	0.653458	0.635141	0	0.796355	0.0496412	1	0.496412	EC:6.4.1.1	pyruvate carboxylase subunit B
K06676	0.477139	0	0.544152	NA	NA	NA	NA	NA	NA	0.996724	1	0.99971	0.383944	1	0.800333	NA	condensin complex subunit 2
K13533	0.0276906	0	0.0530448	0.102341	0	0.172061	0.153951	1	0.460198	0.00784104	0	0.0511635	0.229571	0	0.719741	EC:2.7.13.3	two-component system, sporulation sensor kinase E
K09777	0.0238571	1	0.0462662	0.0449559	0	0.0851827	0.880067	1	0.963695	0.42027	1	0.629552	0.895377	1	0.961661	NA	hypothetical protein
K08286	0.0753765	0	0.12512	0.627723	0	0.732151	0.307077	0	0.647263	0.37746	0	0.589787	0.673547	1	0.952908	EC:2.7.11.-	protein-serine/threonine kinase
K00363	8.65e-10	1	5.85e-09	4.31e-06	1	2.68e-05	0.481291	0	0.752048	0.135682	1	0.327021	0.168562	0	0.687093	EC:1.7.1.4	nitrite reductase (NAD(P)H) small subunit
K07054	1.85e-12	1	4.28e-11	4.09e-14	1	1.6e-12	0.945051	1	0.97983	0.196055	1	0.402435	0.369003	0	0.800333	NA	NA
K03777	2.39e-12	1	5.31e-11	3.24e-07	1	2.62e-06	0.680575	0	0.860783	0.193439	1	0.399677	0.194423	0	0.698637	EC:1.1.1.28	D-lactate dehydrogenase
K01899	0.639577	1	0.695503	0.0688737	0	0.122938	0.147902	0	0.450928	0.858326	1	0.935935	0.302935	0	0.74465	EC:6.2.1.4 6.2.1.5	succinyl-CoA synthetase alpha subunit
K02575	1.55e-13	1	5.35e-12	9.1e-15	1	4.04e-13	0.211329	1	0.539927	0.00560869	1	0.0404837	0.440356	1	0.83656	NA	MFS transporter, NNP family, nitrate/nitrite transporter
K00360	NA	NA	NA	NA	NA	NA	NA	NA	NA	0.315892	1	0.529772	NA	NA	NA	EC:1.7.1.1	nitrate reductase (NADH)
K07396	0.0024614	0	0.00563282	0.0340523	0	0.0669971	0.83312	0	0.936086	0.0603771	1	0.204102	0.977096	1	0.990545	NA	putative protein-disulfide isomerase
K01101	2.73e-07	1	1.15e-06	0.410668	1	0.530995	0.204603	0	0.532072	0.000136826	1	0.00327147	0.113469	1	0.650016	EC:3.1.3.41	4-nitrophenyl phosphatase
K06139	0.00113626	1	0.00273447	0.378539	1	0.499832	0.0273262	0	0.176941	0.826891	1	0.915029	0.183185	0	0.697249	NA	pyrroloquinoline quinone biosynthesis protein E
K02257	0.282483	0	0.3565	NA	NA	NA	NA	NA	NA	NA	NA	NA	0.262239	0	0.735938	NA	NA
K02735	0.243715	0	0.322122	NA	NA	NA	NA	NA	NA	0.161543	0	0.361026	0.859014	1	0.952908	NA	NA
K03802	0.0389535	1	0.0713904	0.0528208	1	0.0978833	0.670785	0	0.854862	0.0385413	0	0.153408	0.0574203	1	0.512525	EC:6.-.-.-	cyanophycin synthetase
K02356	0.466861	1	0.541194	0.000749827	1	0.00235731	0.953951	1	0.97983	0.378617	0	0.591057	0.126283	0	0.655537	NA	elongation factor P
K07656	0.255637	0	0.332594	0.00155993	0	0.0045014	0.517997	0	0.775212	0.043941	0	0.165163	0.594424	1	0.927588	NA	NA
K00298	0.000789259	1	0.00194622	0.453948	0	0.573366	0.173088	0	0.492984	0.0266209	1	0.119577	0.93306	1	0.975873	EC:1.5.1.24	N5-(carboxyethyl)ornithine synthase
K10956	0.0346641	0	0.0642458	NA	NA	NA	NA	NA	NA	0.424496	0	0.631278	0.87232	1	0.952908	NA	protein transport protein SEC61 subunit alpha
K02881	0.442209	0	0.51731	0.46895	0	0.586751	0.885948	1	0.964783	0.0941335	0	0.259801	0.0496412	0	0.496412	NA	large subunit ribosomal protein L18
K10107	0.482909	0	0.549825	0.780289	0	0.853045	0.541207	0	0.792639	0.0432076	1	0.163683	0.141038	1	0.665315	NA	capsular polysaccharide transport system permease protein
K00394	0.432162	0	0.506931	5.56e-05	0	0.000253883	0.390486	1	0.686792	0.0166609	0	0.0858092	0.915461	1	0.968552	EC:1.8.99.2	adenylylsulfate reductase, subunit A
K03251	0.245732	0	0.322625	NA	NA	NA	NA	NA	NA	0.329415	0	0.532852	0.718697	1	0.952908	NA	translation initiation factor 3 subunit D
K01632	0.261932	1	0.339759	1.12e-07	0	1e-06	0.842015	0	0.941574	0.776038	0	0.878625	0.30832	1	0.751049	EC:4.1.2.22	fructose-6-phosphate phosphoketolase
K07225	4.45e-09	1	2.58e-08	1.91e-05	1	0.00010141	0.356339	0	0.661824	0.147815	1	0.347649	0.0964162	0	0.615132	NA	putative hemin transport protein
K01405	0.473593	0	0.541983	NA	NA	NA	NA	NA	NA	0.988386	1	0.99971	0.87232	1	0.952908	NA	NA
K11085	0.220947	0	0.30031	0.156239	1	0.24536	0.441701	0	0.725381	0.357366	1	0.565837	0.707291	0	0.952908	EC:3.6.3.-	ATP-binding cassette, subfamily B, bacterial MsbA
K14683	0.537506	0	0.60147	NA	NA	NA	0.621867	1	0.831948	0.170163	1	0.373285	NA	NA	NA	0	NA
K03750	5.09e-09	1	2.92e-08	0.00335475	1	0.00879452	1.85e-05	1	0.00230774	0.0121228	1	0.0689899	0.970931	1	0.988504	NA	molybdopterin biosynthesis protein MoeA
K14407	0.00419479	0	0.00927665	0.130427	0	0.21122	0.211329	0	0.539927	0.000238252	1	0.00472734	0.975985	1	0.989917	NA	cleavage stimulation factor subunit 2
K07738	1.02e-12	1	2.7e-11	0.240603	1	0.348199	0.192891	1	0.515639	0.0473939	1	0.173408	0.4498	0	0.83656	NA	transcriptional repressor NrdR
K06132	7e-11	1	7.01e-10	0.2229	1	0.3259	0.301212	0	0.641754	0.107682	1	0.28323	0.0389757	0	0.45049	EC:2.7.8.-	putative cardiolipin synthase
K02404	0.000403922	0	0.00103255	5.92e-05	0	0.00026777	0.781356	0	0.912452	1.75e-06	0	0.000197768	0.32361	0	0.764032	NA	flagellar biosynthesis protein FlhF
K07489	1.25e-09	1	8.16e-09	0.00361217	1	0.00939197	0.716417	1	0.880099	0.501443	1	0.703246	0.70729	0	0.952908	NA	transposase
[truncated: 5,018 more rows]
