# Supplementary material for: The gut microbiome in atherosclerotic cardiovascular disease
Source: Nat Commun. 2017 Oct 10;8:845. doi: 10.1038/s41467-017-00900-1 (PMC5635030; doi:10.1038/s41467-017-00900-1)
Supplement: Supplementary file 8 — Supplementary Data 6 [file 41467_2017_900_MOESM8_ESM.xlsx]

## Sheet: Supplementary Data 6
Supplementary Data 6 Reporter score for KO modules in the cohorts. rs >0, ACVD-enriched; rs < 0, control-enriched.
Module	ACVD (n=405)	Cirrhosis (n=233)	Obese(n=151)	T2D (n=345)	RA (n=169)	Definition
M00299	0.60061	-1.21509	0.183182	-1.22721	2.93932	Spermidine/putrescine transport system.
M00359	-1.21492	-2.36827	-1.34516	-5.93706	3.46283	Aminoacyl-tRNA biosynthesis, eukaryotes.
M00260	0.928149	1.38444	0.481703	-0.364658	0.439126	DNA polymerase III complex, bacteria.
M00037	-0.712375	0.126512	-0.208001	0.499052	1.23706	Melatonin biosynthesis, tryptophan => serotonin => melatonin.
M00095	3.89692	4.81732	1.95349	2.07061	-0.663788	C5 isoprenoid biosynthesis, mevalonate pathway.
M00011	-2.73048	1.34607	-1.74076	0.536313	-0.374609	Citrate cycle, second carbon oxidation.
M00353	-1.38276	-0.773902	NA	-0.65169	-0.203901	Spliceosome, Prp19/CDC5L complex.
M00016	1.65028	0.424208	1.16712	-0.580375	1.71862	Lysine biosynthesis, aspartate => lysine.
M00064	0.0426012	2.97294	0.532731	2.94902	-4.37139	ADP-L-glycero-D-manno-heptose biosynthesis.
M00042	NA	NA	NA	-0.0799062	NA	Catecholamine biosynthesis, tyrosine => dopamine => noradrenaline => adrenaline.
M00073	-0.961844	-0.746634	NA	-0.356181	NA	N-glycan precursor trimming.
M00317	2.95496	4.64218	-2.66073	0.271644	-2.59314	Manganese/iron transport system.
M00348	3.35698	0.434913	1.21265	2.72588	0.968226	Glutathione transport system.
M00374	0.507147	1.49491	-0.977051	2.30395	0.126425	Dicarboxylate-hydroxybutyrate cycle.
M00178	-0.127111	-0.812592	4.26033	-3.12548	-8.38532	Ribosome, bacteria.
M00055	-2.47962	-1.95227	NA	-0.70824	-0.865393	N-glycan precursor biosynthesis.
M00180	-2.0383	-1.50036	NA	-1.6294	0.764524	RNA polymerase II, eukaryotes.
M00131	-0.474256	0.515905	-0.407672	0.100932	0.554545	Inositol phosphate metabolism, Ins(1,3,4,5)P4 => Ins(1,3,4)P3 => myo-inositol.
M00083	-1.37346	0.562835	0.339815	-2.1709	1.28762	Fatty acid biosynthesis, elongation.
M00283	2.83004	4.38738	1.95057	3.39221	-2.42637	PTS system, ascorbate-specific II component.
M00008	0.454531	0.661414	-0.813133	0.791272	1.29653	Entner-Doudoroff pathway, glucose-6P => glyceraldehyde-3P + pyruvate.
M00219	1.85266	1.11019	-0.0376367	-0.705756	-1.21949	AI-2 transport system.
M00367	0.0416678	0.540868	NA	0.139598	-1.02807	C10-C20 isoprenoid biosynthesis, non-plant eukaryotes.
M00082	0.0395863	0.522777	0.981802	-2.19817	0.822242	Fatty acid biosynthesis, initiation.
M00045	-0.983581	-0.59196	-2.37463	0.991864	1.20356	Histidine degradation, histidine => N-formiminoglutamate => glutamate.
M00143	-1.62652	-1.55739	-0.616941	-0.572293	0.0574699	Complex I (NADH dehydrogenase), NADH dehydrogenase (ubiquinone) Fe-S protein/flavoprotein.
M00293	-0.652661	-0.476538	NA	-0.468226	0.788755	DNA polymerase zeta complex.
M00254	0.474538	-0.400023	-1.6935	0.54341	1.35676	ABC-2 type transport system.
M00307	1.79089	0.43604	-2.95833	3.5161	0.457453	Pyruvate oxidation, pyruvate => acetyl-CoA.
M00251	0.334507	-1.09474	0.943754	-0.609561	2.11186	Teichoic acid transport system.
M00106	-0.73126	-1.35594	-0.0158848	0.357196	0.499064	Conjugated bile acid biosynthesis, choloyl-CoA => taurocholate/glycocholate.
M00363	-0.439483	-0.768619	0.556605	0.561404	-0.226351	EHEC pathogenicity signature, Shiga toxin.
M00334	2.4683	3.07105	-2.27653	2.38011	-2.48271	Type VI secretion system.
M00323	-1.31259	-2.36033	-0.274398	-1.32437	1.24441	Urea transport system.
M00026	-0.839409	-0.918207	3.8373	-1.18717	1.39447	Histidine biosynthesis, PRPP => histidine.
M00364	1.41325	0.639858	0.638216	0.579944	0.198725	C10-C20 isoprenoid biosynthesis, bacteria.
M00117	2.62493	1.27657	0.194782	2.73057	-1.17149	Ubiquinone biosynthesis, prokaryotes, chorismate => ubiquinone.
M00295	-2.62834	-2.69275	-3.3703	-1.34612	0.503671	BRCA1-associated genome surveillance complex (BASC).
M00320	-0.253421	2.11324	-1.11545	0.447598	-1.44151	Lipopolysaccharide export system.
M00226	2.86497	1.79457	-0.63938	1.37149	-1.82561	Histidine transport system.
M00236	2.51107	0.857926	0.962393	0.934884	-0.537173	Polar amino acid transport system.
M00159	1.79043	-3.59434	2.40733	2.79889	4.47965	V-type ATPase, prokaryotes.
M00091	-0.718616	-1.2023	-1.49026	0.232363	0.700548	Phosphatidylcholine (PC) biosynthesis, PE => PC.
M00264	0.0253288	-0.970314	0.411303	-0.526539	-0.642649	DNA polymerase II complex, archaea.
M00333	-0.748338	-0.286218	1.61707	1.75233	-2.10238	Type IV secretion system.
M00358	0.348343	-0.361328	-1.43195	1.54133	-0.233149	Coenzyme M biosynthesis.
M00061	-2.41415	-0.59365	1.41092	-3.11669	2.71335	Uronic acid metabolism.
M00199	1.57718	-1.45398	0.314453	0.683962	0.170008	Lactose/L-arabinose transport system.
M00326	-1.58277	-2.12153	-0.911775	-0.482846	-0.974084	RTX toxin transport system.
M00094	-1.22945	-1.60769	-2.61306	-0.257523	-0.528277	Ceramide biosynthesis.
M00186	-0.830422	-3.45145	1.17551	0.973222	0.126297	Putative tungstate transport system.
M00344	1.35175	1.47558	0.521243	0.924759	-1.1094	Formaldehyde assimilation, xylulose monophosphate pathway.
M00031	-1.01005	-1.75494	-0.621729	-0.957295	1.25877	Lysine biosynthesis, archaea, 2-aminoadipate => lysine.
M00127	-2.40423	-0.639658	0.429638	-2.74458	0.639652	Thiamine biosynthesis, AIR => thiamine-P/thiamine-2P.
M00191	2.81952	3.59556	-0.511979	1.1787	-1.84696	Thiamine transport system.
M00215	2.27797	0.999037	-0.875128	1.91207	0.274745	D-Xylose transport system.
M00004	1.21944	0.983585	-1.10611	1.86073	0.498535	Pentose phosphate pathway (Pentose phosphate cycle).
M00211	0.326989	2.06099	-1.06932	2.9657	1.30751	Putative ABC transport system.
M00087	0.797072	0.169788	-1.07538	2.67118	-1.04314	beta-Oxidation.
M00314	0.3627	-0.692122	1.66884	0.414952	1.3317	Bacitracin transport system.
M00279	0.895443	1.61928	2.34693	1.59821	-0.0425894	PTS system, galactitol-specific II component.
M00001	1.28198	-0.776029	-0.677185	0.28742	2.38013	Glycolysis (Embden-Meyerhof pathway), glucose => pyruvate.
M00027	1.17554	0.491429	-1.31103	2.09898	-1.14588	GABA (gamma-Aminobutyrate) shunt.
M00271	1.65493	0.733947	2.37417	-0.20558	0.464203	PTS system, beta-glucosides-specific II component.
M00208	-1.12754	1.43835	-0.928532	1.63283	1.39447	Glycine betaine/proline transport system.
M00288	-0.603371	NA	NA	-0.63934	-0.390924	RPA complex.
M00247	1.77081	-0.641079	0.891809	-0.909981	0.98023	Putative ABC transport system.
M00310	-0.117837	-2.7602	-0.908369	0.512537	0.0742098	Pyruvate:ferredoxin oxidoreductase.
M00300	2.43232	1.28271	-1.5699	2.0755	-1.55322	Putrescine transport system.
M00166	0.152983	0.474533	-1.84014	-0.0108662	-0.845157	Reductive pentose phosphate cycle, RuBP + CO2 => glyceraldehyde-3P.
M00357	-0.111165	-1.66298	-3.08185	0.474723	1.35361	Methanogenesis, acetate => methane.
M00244	-2.11589	0.422008	-1.49996	0.343413	0.995781	Zinc/manganese transport system.
M00049	0.240163	1.17785	0.652566	-1.90241	0.564356	Adenine nucleotide biosynthesis, IMP => ADP/dADP,ATP/dATP.
M00233	0.407391	-0.477045	2.26586	0.942796	0.828771	Glutamate transport system.
M00090	-0.457872	-0.592525	NA	-0.0839461	-0.242422	Phosphatidylcholine (PC) biosynthesis, choline => PC.
M00176	-1.26575	-1.99178	-0.139457	-1.80751	-1.66867	Sulfur reduction, sulfate => H2S.
M00377	0.871232	-1.5107	0.766794	-0.312598	4.19785	Reductive acetyl-CoA pathway (Wood-Ljungdahl pathway).
M00164	-0.434242	-0.299212	2.8104	-5.25594	0.525632	ATP synthase.
M00173	-2.57735	0.214744	-1.16251	0.0991551	1.08624	Reductive citric acid cycle (Arnon-Buchanan cycle).
M00136	2.56337	2.3709	-1.70294	-0.28654	-1.88924	GABA biosynthesis, prokaryotes, putrescine => GABA.
M00268	1.83689	1.89399	2.96564	1.35478	-0.761923	PTS system, arbutin-like II component.
M00141	-0.428682	-1.42598	0.644649	-0.755876	0.490524	C1-unit interconversion, eukaryotes.
M00066	1.09719	2.60046	1.27536	0.088799	-0.365189	Lactosylceramide biosynthesis.
M00177	-4.77702	-4.4997	-2.06896	-2.33305	0.10093	Ribosome, eukaryotes.
M00126	-1.87726	0.829317	0.0866416	-0.349477	-0.234532	Tetrahydrofolate biosynthesis, GTP => THF.
M00155	2.42249	2.72967	-0.0765674	0.780029	-1.86811	Complex IV (Cytochrome c oxidase), cytochrome o ubiquinol oxidase/cytochrome c oxidase/quinol oxidase polypeptide.
M00181	-2.33625	-1.46835	NA	-1.16682	0.715214	RNA polymerase III, eukaryotes.
M00079	-2.7799	-1.01797	-1.65283	0.474445	1.82147	Keratan sulfate degradation.
M00021	-0.171929	0.102575	-1.61745	-0.32263	1.08061	Cysteine biosynthesis, serine => cysteine.
M00053	1.1562	1.10263	0.472283	0.50814	0.411534	Pyrimidine deoxyribonuleotide biosynthesis, CDP/CTP => dCDP/dCTP,dTDP/dTTP.
M00160	-2.58481	-1.88614	-0.428925	-0.921247	0.597962	V-type ATPase, eukaryotes.
M00072	-1.40199	NA	NA	NA	NA	Oligosaccharyltransferase.
M00225	2.82605	1.81086	-0.627543	1.21643	-2.13479	Lysine/arginine/ornithine transport system.
M00284	-1.41688	NA	NA	-0.718077	NA	Origin recognition complex.
M00308	-1.04756	-1.40769	-0.88863	-1.54081	1.12392	Semi-phosphorylative Entner-Doudoroff pathway, gluconate => glyceraldehyde-3P + pyruvate.
M00010	-0.100748	-1.92835	2.20081	-1.64465	1.85018	Citrate cycle, first carbon oxidation.
M00116	-2.67644	4.18253	-2.75585	-1.51884	1.15475	Menaquinone biosynthesis, chorismate => menaquinone.
M00245	3.22566	0.868202	2.75709	2.20169	0.275924	Cobalt transport system.
M00221	2.83579	0.0317236	-1.01531	1.77032	1.99251	Simple sugar transport system.
M00194	4.20528	-0.0929876	1.9806	1.69113	-0.0688652	Maltose/maltodextrin transport system.
M00276	3.7615	2.59896	4.27859	1.96882	-0.474765	PTS system, mannose-specific II component.
M00330	-0.733442	-1.00059	-1.97258	-0.365662	2.425	Adhesin protein transport system.
M00349	2.64575	1.45567	-0.19667	1.57337	-2.07341	Microcin C transport system.
M00318	1.87295	3.77993	2.1114	-0.273442	-0.148085	Iron/zinc/copper transport system.
M00006	-0.201487	1.01013	-1.38673	1.77923	1.1234	Pentose phosphate pathway, oxidative phase, glucose 6P => ribulose 5P.
M00373	-2.19716	-1.93872	-2.43703	0.91139	0.568308	Ethylmalonyl pathway.
M00255	-2.66663	-0.67424	-0.96748	-1.8571	0.986499	Lipoprotein-releasing system.
M00352	-3.06993	-1.98989	NA	-0.514414	0.0927071	Spliceosome, U2-snRNP.
M00123	-1.7864	0.0728691	-0.291412	-0.0973148	-0.776581	Biotin biosynthesis, pimeloyl-CoA => biotin.
M00292	-0.835659	-0.870552	-1.63184	-0.274689	-0.521039	MRX complex.
M00291	-0.835659	-0.870552	-1.63184	-0.274689	-0.521039	MRN complex.
M00237	3.50329	-0.0953566	-0.520078	3.76448	0.481986	Branched-chain amino acid transport system.
M00162	-0.215881	0.203639	-0.243342	0.596318	1.80012	Cytochrome b6f complex.
M00133	0.212511	0.138392	2.15392	-0.0787266	0.0703905	Polyamine biosynthesis, arginine => agmatine => putrescine => spermidine.
M00375	-1.05077	-1.60489	-1.18724	1.59749	-0.678626	Hydroxypropionate-hydroxybutylate cycle.
M00335	0.608731	1.36381	1.07474	-1.07861	-0.588643	Sec (secretion) system.
M00172	-0.855654	-0.810951	-1.67483	-0.586367	1.78882	C4-dicarboxylic acid cycle, NADP+ -malic enzyme type.
M00207	2.62239	-0.800283	-1.12492	1.92897	0.648223	Multiple sugar transport system.
M00048	-1.84979	-1.15691	0.419861	-3.62015	2.146	Inosine monophosphate biosynthesis, PRPP + glutamine => IMP.
M00266	2.07518	1.24737	2.63171	0.190673	-0.187086	PTS system, maltose and glucose-specific II component.
M00313	-2.52598	-2.21395	-2.11504	0.120106	-0.765984	indolepyruvate:ferredoxin oxidoreductase.
M00022	0.828881	-0.963692	2.06153	-2.89425	1.58728	Shikimate pathway, phosphoenolpyruvate + erythrose-4P => chorismate.
M00272	1.91505	1.3841	1.70375	-0.14272	-0.525323	PTS system, arbutin-, cellobiose-, and salicin-specific II component.
M00234	1.18668	-0.0573806	-0.74696	0.864679	-0.294195	Cystine transport system.
M00230	1.6067	2.06002	-1.06853	1.67367	-1.36672	Glutamate/aspartate transport system.
M00012	0.0453301	-0.0411745	0.991673	-0.760431	0.889245	Glyoxylate cycle.
M00321	-1.44304	-2.01585	-1.76785	-0.447768	-0.00492437	Bicarbonate transport system.
M00222	1.40431	-1.96882	0.177293	0.109654	1.90458	Phosphate transport system.
M00338	1.43308	-0.423197	-0.627465	1.3107	-0.210882	Cysteine biosynthesis, homocysteine + serine => cysteine.
M00238	2.72273	2.93864	1.76868	1.60898	-0.660819	D-Methionine transport system.
M00046	0.76781	-1.02079	0.0483263	2.31867	0.437476	beta-Alanine biosynthesis, cytosine / uracil => beta-alanine.
M00376	-2.01976	-0.280575	-0.770625	0.243111	-1.81053	3-Hydroxypropionate bicycle.
M00198	3.19817	1.26621	0.152069	2.7554	0.508766	sn-Glycerol 3-phosphate transport system.
M00119	-2.54278	-1.22329	0.19351	-3.48199	0.610115	Pantothenate biosynthesis, valine/L-aspartate => pantothenate.
M00092	-1.611	-0.794504	NA	-0.237019	-0.66445	Phosphatidylethanolamine (PE) biosynthesis, ethanolamine => PE.
M00142	NA	0.527337	NA	-0.953772	NA	Complex I (NADH dehydrogenase), NADH dehydrogenase I.
M00281	0.891801	0.667781	3.21769	-0.273416	1.11595	PTS system, lactose-specific II component.
M00052	-0.833223	-0.761257	-0.71087	-1.1757	-0.673983	Pyrimidine ribonucleotide biosynthesis, UMP => UDP/UTP,CDP/CTP.
M00204	-1.09368	-1.69894	-1.87349	0.54039	1.04758	Trehalose/maltose transport system.
M00241	2.51988	1.94767	-0.574101	1.16501	-1.91744	Vitamin B12 transport system.
M00252	-0.859037	-1.00909	1.35966	-0.715682	-3.23931	Lipooligosaccharide transport system.
M00259	0.209333	1.93992	-0.594755	0.193178	0.366642	Heme transport system.
M00267	0.885543	-0.376367	1.89666	-0.751111	-0.43524	PTS system, N-acetylglucosamine-specific II component.
M00024	-0.234655	0.344528	1.23205	0.675518	-0.873422	Phenylalanine biosynthesis, chorismate => phenylalanine.
M00328	0.203734	-0.224673	-1.69569	-0.844282	0.654009	Hemophore/metalloprotease transport system.
M00351	-1.66901	NA	NA	-0.49728	-0.0578487	Spliceosome, U1-snRNP.
M00248	0.015178	-0.205465	1.05518	-0.727454	1.09411	Antibiotic transport system.
M00190	1.63474	1.66531	-1.88981	1.72917	-2.02236	Iron(III) transport system.
M00304	0.155835	-0.159711	0.90002	0.530247	0.76211	PTS system, fructose-specific II component.
M00240	1.19781	2.81776	1.08863	-0.54572	0.362401	Iron complex transport system.
M00296	NA	NA	NA	0.00333636	NA	BER complex.
M00360	-0.038868	-0.833863	0.658822	-3.68287	1.79525	Aminoacyl-tRNA biosynthesis, prokaryotes.
M00345	1.61483	-1.38079	-0.0494902	1.30978	1.89952	Formaldehyde assimilation, ribulose monophosphate pathway.
M00036	-1.33798	-2.06083	-2.70608	3.34122	1.56463	Leucine degradation, leucine => acetoacetate + acetyl-CoA.
M00249	-0.890312	-0.526163	-0.567386	1.5982	2.02375	Capsular polysaccharide transport system.
M00167	2.01864	1.37193	0.0069167	1.85053	-0.111454	Reductive pentose phosphate cycle, glyceraldehyde-3P => RuBP.
M00216	1.93079	0.448027	-0.714915	3.04928	4.05382	Putative multiple sugar transport system.
M00174	1.89944	3.85919	-2.14457	0.600575	-1.01341	Methane oxidation, methylotroph, methane => CO2.
M00009	-0.793944	1.7555	0.037737	0.337605	0.396773	Citrate cycle (TCA cycle, Krebs cycle).
M00356	-0.311183	-1.68611	-1.98444	0.911993	0.781044	Methanogenesis, methanol => methane.
M00151	-0.0502509	3.4522	-2.51689	-1.75338	-0.585134	Complex III (Cytochrome bc1 complex).
M00100	-0.830978	NA	NA	-0.66452	0.638811	Sphingosine degradation.
M00005	0.759832	0.564274	1.18007	-0.210381	0.875644	PRPP biosynthesis, ribose 5P => PRPP.
M00148	-0.840403	-1.1588	-0.574253	-0.487832	0.0630566	Complex II (succinate dehydrogenase / fumarate reductase), succinate dehydrogenase (ubiquinone).
M00185	0.845722	-1.62258	1.01773	-2.04816	-0.71769	Sulfate transport system.
M00315	0.610687	-1.22939	3.48335	0.388481	-0.193629	Putative ABC transport system.
M00078	-2.9937	-2.07131	-2.87786	-0.0633328	1.16282	Heparan sulfate degradation.
M00093	-1.93717	1.13813	0.94882	-1.29367	-0.412089	Phosphatidylethanolamine (PE) biosynthesis, PA => PS => PE.
M00063	-2.98179	0.996027	0.171037	0.36007	-1.32362	CMP-KDO biosynthesis.
M00080	1.62091	1.79612	1.15092	1.03558	-3.52508	Lipopolysaccharide biosynthesis, inner core => outer core => O-antigen.
M00220	2.94786	1.77588	0.54649	1.89842	-0.316495	Rhamnose transport system.
M00235	0.000940927	0.973325	-3.53975	-0.981955	-3.08194	Arginine/ornithine transport system.
M00028	-1.69538	-1.78846	0.121735	-1.194	0.1659	Ornithine biosynthesis, glutamate => ornithine.
M00193	3.11234	2.83975	0.756313	2.61313	-0.515252	Putative spermidine/putrescine transport system.
M00355	-3.8129	-1.59979	NA	-0.982673	-0.878473	Spliceosome, 35S U5-snRNP.
M00205	1.61152	-0.969937	0.796792	0.193179	1.17533	N-Acetylglucosamine transport system.
M00007	1.89602	0.20891	-0.598016	1.14495	-0.84846	Pentose phosphate pathway, non-oxidative phase, fructose 6P => ribose 5P.
M00289	-1.30938	-1.3394	-1.56992	-0.936725	1.49633	RF-C complex.
M00217	1.0656	-0.590025	-0.142154	2.25369	-0.528547	D-Allose transport system.
M00290	-0.502671	-0.432561	2.6695	-1.10292	-0.690539	Holo-TFIIH complex.
M00035	0.522364	-0.366806	-0.776406	1.63825	1.13259	Methionine degradation.
M00346	-0.749006	-0.145963	0.97589	-0.79556	1.79723	Formaldehyde assimilation, serine pathway.
M00182	-1.8008	NA	NA	-1.76927	0.930709	RNA polymerase I, eukaryotes.
M00175	0.00993814	-1.1671	0.740693	0.929021	-1.34033	Nitrogen fixation, N2 => ammonia.
M00319	1.58648	5.25013	-2.7722	-0.499631	-2.57434	Manganese/zinc/iron transport system.
M00129	-0.260864	0.648554	-1.47467	1.05357	-0.200693	Ascorbate biosynthesis, animals, glucose-1P => ascorbate.
M00085	-1.08184	-1.18215	-2.98653	0.80346	1.12847	Fatty acid biosynthesis, elongation, mitochondria.
M00040	0.326758	1.13759	-0.308747	0.277728	-2.23188	Tyrosine biosynthesis, prephanate => pretyrosine => tyrosine.
M00077	-2.62508	-1.56031	-2.9132	0.393945	1.13386	Chondroitin sulfate degradation.
M00280	1.72889	1.60207	3.43827	1.45189	-2.77574	PTS system, glucitol/sorbitol-specific II component.
M00342	-0.639557	0.195616	-0.0823276	0.196391	-0.518577	Bacterial proteasome.
M00115	-0.777631	-1.35345	2.01938	-2.40905	0.806165	NAD biosynthesis, aspartate => NAD.
M00179	-1.38503	-2.47997	0.767717	-3.57246	-5.46688	Ribosome, archaea.
M00306	2.12658	1.74968	1.83385	2.68008	0.0690653	PTS system, fructose-specific II-like component.
M00171	-1.56201	-0.289743	0.315889	-0.703889	1.86797	C4-dicarboxylic acid cycle, NAD+ -malic enzyme type.
M00013	-0.206824	NA	NA	NA	NA	Malonate semialdehyde pathway, propanoyl-CoA => Acetyl-CoA.
M00206	2.15218	3.2489	-1.86858	3.87613	1.63441	Cellobiose transport system.
M00051	-1.22589	-1.67681	-0.523883	-2.81396	2.50764	Uridine monophosphate biosynthesis, glutamine (+ PRPP) => UMP.
M00168	-0.933493	0.996703	0.848514	-0.172608	0.854768	CAM (Crassulacean acid metabolism), dark.
M00089	0.823086	NA	NA	-0.807473	NA	Triacylglycerol biosynthesis.
M00197	4.20528	-0.0929876	1.9806	1.69113	-0.0688652	Putative sugar transport system.
M00124	-1.32903	-0.249292	-1.64941	0.641207	1.09556	Pyridoxal biosynthesis, erythrose-4P => pyridoxal-5P.
M00202	1.52545	0.206683	-0.201046	-2.05707	-0.898438	Oligogalacturonide transport system.
M00231	0.803256	-0.885285	-0.784416	-0.0847465	1.37491	Octopine/nopaline transport system.
M00246	2.10581	1.63255	1.11745	0.528002	-0.533899	Nickel transport system.
M00273	2.49146	1.97314	2.62791	1.09165	-0.886545	PTS system, fructose-specific II component.
M00278	1.33877	1.38534	-0.270659	1.04295	-0.243075	PTS system, sorbose-specific II component.
M00030	-1.23034	-1.92143	-1.55917	0.676327	1.59625	Lysine biosynthesis, 2-oxoglutarate => 2-aminoadipate => lysine.
M00134	-0.013625	1.7114	2.24256	1.85739	-3.04765	Polyamine biosynthesis, arginine => ornithine => putrescine.
M00302	1.85625	2.63194	-2.17022	-0.206213	-3.85004	2-Aminoethylphosphonate transport system.
M00150	1.45368	2.45201	-0.839569	1.06334	-0.60359	Complex II (succinate dehydrogenase / fumarate reductase), fumarate reductase.
M00121	1.72875	2.13126	2.3502	0.901408	-2.78611	Heme biosynthesis, glutamate => protoheme/siroheme.
M00309	-0.672046	-0.154183	-1.19241	0.221288	0.733948	Non-phosphorylative Entner-Doudoroff pathway, gluconate => glyceraldehyde + pyruvate.
M00097	-0.649214	-0.300363	NA	NA	-0.891352	beta-Carotene biosynthesis, GGAP => beta-carotene.
M00265	2.38164	1.97275	1.99976	0.147035	-0.846563	PTS system, glucose-specific II component.
M00189	0.815186	2.42738	1.75842	0.28645	0.259737	Molybdate transport system.
M00033	0.286739	-0.398951	-1.26484	0.223413	0.511189	Ectoine biosynthesis.
M00340	-3.09108	-1.86799	NA	-1.39114	-0.399524	Proteasome, 20S core particle.
M00253	0.458804	-0.877971	-1.22701	-2.80024	0.751213	Sodium transport system.
M00003	1.00953	0.264335	-0.0789958	0.250509	1.91919	Gluconeogenesis, oxaloacetate => fructose-6P.
M00060	-3.98413	3.05561	0.327342	-1.7551	-2.63121	Lipopolysaccharide biosynthesis, KDO2-lipid A.
M00144	-4.35977	-1.36219	-2.63265	-2.05967	2.056	Complex I (NADH dehydrogenase), NADH dehydrogenase I.
M00229	3.34179	4.47479	-0.914487	1.13942	-2.38758	Arginine transport system.
M00285	-1.94175	-1.56554	NA	-1.04037	0.247098	MCM complex.
M00153	-1.6735	2.18076	-0.310445	-0.161646	0.501336	Cytochrome bd complex.
M00212	2.97794	1.34588	1.62751	2.52999	1.27571	Ribose transport system.
M00274	1.00993	1.37902	2.64977	1.08831	0.601652	PTS system, mannitol-specific II component.
M00324	3.02714	3.69592	-0.578897	1.76586	-1.85599	Dipeptide transport system.
M00023	-1.06207	0.362026	1.23443	-1.38424	1.43376	Tryptophan biosynthesis, chorismate => tryptophan.
M00336	0.792094	1.99568	-1.03024	1.4243	-0.628344	Twin-arginine translocation (Tat) system.
M00378	0.163593	-1.84662	0.893976	0.232757	-1.31916	F420 biosynthesis.
M00361	-3.11227	-0.577467	-0.763421	-1.80973	-1.35074	Nucleotide sugar biosynthesis, eukaryotes.
M00184	-0.889778	-1.56703	-1.68147	-0.608121	-1.47157	RNA polymerase, archaea.
M00331	5.00334	3.79259	0.196727	2.76543	-5.94585	Type II general secretion system.
M00019	0.89069	1.28504	2.04467	-2.38739	3.62978	Leucine biosynthesis, pyruvate => 2-oxoisovalerate => leucine.
M00081	-3.37897	-0.0563627	-1.48197	-2.42809	2.3763	Pectin degradation.
M00242	-0.483269	-0.571131	0.0339405	-1.61681	0.293125	Zinc transport system.
M00312	-0.550218	-2.52481	-1.96897	2.5039	0.560774	2-oxoisovalerate:ferredoxin oxidoreductase.
M00277	3.2814	2.53868	3.37394	1.27787	0.970716	PTS system, N-acetylgalactosamine-specific II component.
M00020	-0.181401	-1.354	-0.506638	1.23862	1.36761	Serine biosynthesis, glycerate-3P => serine.
M00025	-0.396327	0.024746	1.35447	-0.14933	-0.712415	Tyrosine biosynthesis, chorismate => tyrosine.
M00224	1.60336	0.120021	-0.146187	1.13817	-0.576314	Putative phosphonate transport system.
M00015	0.312277	0.277903	1.52028	-2.16627	1.84265	Proline biosynthesis, glutamate => proline.
M00256	-0.404358	-0.445887	0.651065	-1.43718	-1.55363	Cell division transport system.
M00298	1.39104	2.17197	0.175845	0.327064	-1.33799	Multidrug/hemolysin transport system.
M00232	0.315935	0.266052	0.473109	1.71956	0.858653	General L-amino acid transport system.
M00017	1.41437	2.07188	1.80866	-0.84963	0.954429	Methionine biosynthesis, apartate => homoserine => methionine.
M00169	-2.08744	-1.57317	-1.41262	-1.62052	2.50218	CAM (Crassulacean acid metabolism), light.
M00029	-1.2246	-0.177459	1.10745	-0.739477	-0.822275	Urea cycle.
M00086	-2.34417	-0.918019	-0.246097	-0.374109	0.889421	beta-Oxidation, acyl-CoA synthesis.
M00125	-3.09706	-0.15518	-0.875838	-2.96463	-0.476163	Riboflavin biosynthesis, GTP => riboflavin/FMN/FAD.
M00149	-2.05396	1.62863	-0.440339	-1.30779	0.0187879	Complex II (succinate dehydrogenase / fumarate reductase), succinate dehydrogenase.
M00114	-2.74459	-1.86471	-1.44336	-1.84717	1.44384	Ascorbate biosynthesis, plants, glucose-6P => ascorbate.
M00343	-0.49513	-0.812337	-1.36338	-0.268995	-0.671116	Archaeal proteasome.
M00201	-0.609341	NA	-0.348804	0.0699192	NA	alpha-Glucoside transport system.
M00096	-2.66813	-1.11865	0.681795	-4.06258	0.884608	C5 isoprenoid biosynthesis, non-mevalonate pathway.
M00257	-0.694778	-0.760329	-0.586718	-0.576176	0.830182	Hemin transport system.
M00120	0.33731	1.51209	-0.0524473	-0.774378	0.105951	Coenzyme A biosynthesis, pantothenate => CoA.
M00218	-0.157001	-1.37481	-1.14764	1.87735	1.50417	Fructose transport system.
M00322	-0.221901	-1.28354	-1.21284	1.13074	0.0812378	Neutral amino acid transport system.
M00223	1.03756	-0.961182	-1.49328	2.46631	1.13575	Phosphonate transport system.
M00118	0.954644	1.44064	-0.0410686	0.475169	-0.779029	Glutathione biosynthesis, glutamate => glutathione.
M00034	2.07048	3.26497	1.09597	2.36832	-3.45287	Methionine salvage pathway.
M00140	-0.168028	-1.11847	0.335281	-0.922284	1.25451	C1-unit interconversion, prokaryotes.
M00337	-2.65452	-1.53804	NA	-1.20322	-0.0473975	Immunoproteasome.
M00329	-0.231923	-0.476538	0.0130439	0.676289	-0.226351	Multiple protein transport system.
M00050	1.2257	1.30435	0.843623	0.104992	1.69717	Guanine nucleotide biosynthesis, IMP => GDP/dGDP,GTP/dGTP.
M00044	-0.214204	0.494544	-1.67672	-1.68167	-1.09477	Tyrosine degradation, tyrosine => homogentisate.
M00258	-0.542612	-1.26516	-0.762157	-0.499554	2.63715	Uncharacterized ABC transport system.
M00076	-2.59785	-0.989199	-2.78293	-0.0128323	0.786434	Dermatan sulfate degradation.
M00303	2.13742	1.56012	1.65219	0.65412	-0.384249	PTS system, N-acetylmuramic acid-specific II component.
M00366	0.151808	0.706402	-0.0624149	-0.726922	-0.653944	C10-C20 isoprenoid biosynthesis, plants.
M00200	0.612187	-0.358357	0.136052	2.6864	0.880287	Sorbitol/mannitol transport system.
M00261	-0.914749	-1.17224	-0.850492	-1.156	-0.507773	DNA polymerase alpha / primase complex.
M00362	-2.0453	-0.803714	-0.543621	-1.14007	-1.45757	Nucleotide sugar biosynthesis, prokaryotes.
M00243	2.58355	4.00522	1.18523	1.2002	1.1626	Manganese/iron transport system.
M00365	1.68309	1.14134	1.4543	2.06603	-0.278869	C10-C20 isoprenoid biosynthesis, archaea.
M00301	-0.11439	-0.330759	-0.133901	0.388507	1.4146	Mannopine transport system.
M00354	-3.27399	-1.97999	NA	-1.98853	-0.0382031	Spliceosome, U4/U6.U5 tri-snRNP.
M00214	2.07414	-0.879378	0.750641	-1.07058	0.96185	Methyl-galactoside transport system.
M00135	0.449514	0.705314	-0.0673793	1.28175	0.538419	GABA biosynthesis, eukaryotes, putrescine => GABA.
M00183	0.377099	0.708645	0.871442	-1.25305	-0.607761	RNA polymerase, bacteria.
M00239	4.34102	2.51155	2.3165	3.50706	0.762178	Peptides/nickel transport system.
M00269	2.73151	1.52763	3.36509	1.26707	0.712911	PTS system, sucrose-specific II component.
M00287	2.36309	0.605269	1.92238	1.56922	0.350633	PTS system, galactosamine-specific II component.
M00227	1.45538	1.70615	2.37543	2.99017	-2.28116	Glutamine transport system.
M00032	0.452878	1.36133	-1.61788	1.64326	0.472995	Lysine degradation, lysine => saccharopine => acetoacetyl-CoA.
M00250	0.633101	-2.18774	0.441526	-2.2991	-0.533822	Lipopolysaccharide transport system.
M00325	-1.43217	-1.1922	-1.33935	-0.321893	0.0241886	alpha-Hemolysin/cyclolysin transport system.
M00311	-4.67321	-2.23742	-1.92122	-1.15567	0.145183	2-oxoglutarate:ferredoxin oxidoreductase.
M00209	2.64258	3.30651	1.28952	3.82659	1.29268	Osmoprotectant transport system.
M00192	2.78493	2.3437	0.09501	1.242	-1.28915	Putative thiamine transport system.
M00170	-0.373295	1.29548	1.20211	-0.779632	2.35805	C4-dicarboxylic acid cycle, phosphoenolpyruvate carboxykinase type.
M00270	2.42098	1.2367	2.13399	0.278807	0.379026	PTS system, trehalose-specific II component.
M00018	0.656717	-0.456017	0.585524	-0.0902601	1.31495	Threonine biosynthesis, apartate => homoserine => threonine.
M00145	-0.515703	-0.0822487	0.549683	0.122019	2.15199	Complex I (NADH dehydrogenase), NADH dehydrogenase I/diaphorase subunit of the bidirectional hydrogenase.
M00275	3.23892	2.45149	3.39212	1.3108	-0.78159	PTS system, cellobiose-specific II component.
M00088	1.94821	1.96361	0.534281	1.56932	0.478851	Ketone body biosynthesis, acetyl-CoA => acetoacetate/3-hydroxybutyrate/acetone.
M00002	1.18831	-0.712162	-0.896841	-0.394272	1.72357	Glycolysis, core module involving three-carbon compounds.
M00122	0.427584	-1.17119	2.70543	-1.58589	-0.885344	Cobalamin biosynthesis, cobinamide => cobalamin.
M00165	1.95833	1.35858	-0.874808	1.76055	-0.528021	Reductive pentose phosphate cycle (Calvin cycle).
M00228	2.41241	2.33861	-1.02466	0.496261	-0.384772	Putative glutamine transport system.
M00347	0.962961	-1.19702	-3.343	0.926588	0.238514	Methanogenesis, formate => methane.
M00210	-2.10182	1.85105	-0.138149	-0.431099	-2.24665	Putative ABC transport system.
M00157	-0.434242	-0.299212	2.8104	-5.25594	0.525632	F-type ATPase, bacteria.
M00014	-1.11654	-0.36269	1.26518	0.434072	1.43125	Glucuronate pathway (uronate pathway).
M00188	2.40909	0.723828	0.61626	0.715409	-0.847726	Sulfonate/nitrate/taurine transport system.
M00341	-2.92699	-1.71772	NA	-0.715087	0.164041	Proteasome, 19S regulatory particle (PA700).
M00332	-1.34768	-3.38031	-0.557077	3.08879	2.90658	Type III secretion system.
M00156	-1.34733	1.7459	-1.18337	-0.97232	-2.08259	Complex IV (Cytochrome c oxidase), cytochrome c oxidase, cbb3-type.
M00213	2.29446	1.89349	-2.38513	1.43523	0.39209	L-Arabinose transport system.
