# Supplementary material for: The gut microbiome in atherosclerotic cardiovascular disease
Source: Nat Commun. 2017 Oct 10;8:845. doi: 10.1038/s41467-017-00900-1 (PMC5635030; doi:10.1038/s41467-017-00900-1)
Supplement: Supplementary file 9 — Supplementary Data 7 [file 41467_2017_900_MOESM9_ESM.xlsx]

## Sheet: Supplementary Data 7
Supplementary Data 7 Reporter score for KO pathways in the cohorts. rs >0, ACVD-enriched; rs < 0, control-enriched.
Pathway	ACVD (n=405)	Cirrhosis (n=233)	Obese(n=151)	T2D (n=345)	RA (n=169)	Definition
map00351	NA	NA	-0.653801	-0.30331	NA	DDT degradation.
map00750	-1.25117	-0.289847	-0.242331	-0.581566	0.779783	Vitamin B6 metabolism.
map00364	2.18372	1.82654	-3.3892	-0.0800157	-3.79329	Fluorobenzoate degradation.
map00730	-0.275286	-1.52065	0.565271	-2.05247	1.07222	Thiamine metabolism.
map00312	2.43456	NA	3.1922	0.152761	1.32983	beta-Lactam resistance.
map00791	0.856042	0.148285	1.57595	1.4375	1.24826	Atrazine degradation.
map00450	1.88304	0.991289	2.91126	-0.137268	1.65169	Selenocompound metabolism.
map02040	-2.76671	-4.49481	-1.48444	-8.63897	-3.89779	Flagellar assembly.
map00620	3.02421	1.66685	-0.746901	2.9433	2.45776	Pyruvate metabolism.
map00430	-0.473721	-0.688626	-1.34569	1.38986	2.00037	Taurine and hypotaurine metabolism.
map00260	1.12599	-2.15306	0.0747172	1.22205	1.59956	Glycine, serine and threonine metabolism.
map04011	-2.81461	NA	NA	NA	0.437756	MAPK signaling pathway - yeast.
map03440	0.46544	0.693695	-0.530057	-2.30667	-0.152443	Homologous recombination.
map03420	-1.30507	-2.13849	-0.169057	-1.9402	1.02464	Nucleotide excision repair.
map00521	-1.55132	0.584393	0.591599	-1.4265	2.70485	Streptomycin biosynthesis.
map04966	-2.05909	-1.35121	NA	-0.374248	0.518912	Collecting duct acid secretion.
map03015	-3.98	-3.0037	NA	-0.548914	0.0802753	mRNA surveillance pathway.
map01200	NA	-2.23651	NA	NA	NA	Carbon metabolism.
map02030	-1.27872	-1.9545	-1.26867	-5.28648	-2.27285	Bacterial chemotaxis.
map00052	4.87491	2.65141	5.47096	1.79139	2.39263	Galactose metabolism.
map00860	0.996929	0.153365	4.73117	-0.384206	-2.85605	Porphyrin and chlorophyll metabolism.
map00623	0.851832	NA	-2.50111	0.481823	-2.52808	Toluene degradation.
map00960	0.533681	-0.336877	2.10629	0.373198	-0.194131	Tropane, piperidine and pyridine alkaloid biosynthesis.
map00380	2.16082	NA	-2.08315	3.42825	0.627066	Tryptophan metabolism.
map00910	2.25986	4.33551	-0.00997611	0.914127	2.03015	Nitrogen metabolism.
map01230	NA	-1.12335	NA	NA	NA	Biosynthesis of amino acids.
map00983	-0.182708	-2.28649	-0.638228	0.482511	0.891127	Drug metabolism - other enzymes.
map00670	-2.00721	-1.35974	0.173915	-1.66959	2.22996	One carbon pool by folate.
map00561	5.19339	NA	3.9271	2.30084	0.40925	Glycerolipid metabolism.
map00361	-0.440606	NA	-2.30573	0.676461	-1.46984	Chlorocyclohexane and chlorobenzene degradation.
map00626	1.89281	NA	-0.386247	2.07358	1.01456	Naphthalene degradation.
map01212	NA	0.156195	NA	NA	NA	Fatty acid metabolism.
map00770	1.12884	1.47047	0.803402	-1.19911	0.774509	Pantothenate and CoA biosynthesis.
map00720	-2.12638	-2.34976	-0.74089	1.18831	1.56823	Carbon fixation pathways in prokaryotes.
map04113	-4.78001	NA	NA	-2.03439	0.73437	Meiosis - yeast.
map00970	0.690839	-1.08829	1.6708	-3.09794	1.44569	Aminoacyl-tRNA biosynthesis.
map00785	-0.794589	-0.235602	-2.25302	2.74216	0.569185	Lipoic acid metabolism.
map00240	-1.51903	-0.824198	-0.648915	-3.11265	0.592257	Pyrimidine metabolism.
map00072	1.97241	0.607401	-0.68857	1.7958	1.38903	Synthesis and degradation of ketone bodies.
map03020	-2.22409	-1.68415	-1.01751	-2.28839	-0.552895	RNA polymerase.
map00565	0.587843	NA	NA	0.408763	1.22531	Ether lipid metabolism.
map00410	0.845557	0.68884	0.375799	1.94073	-0.936375	beta-Alanine metabolism.
map03010	-2.83384	-3.06316	2.41489	-3.61197	-5.79791	Ribosome.
map00900	0.126251	1.10269	2.96663	-2.40808	0.928075	Terpenoid backbone biosynthesis.
map00311	0.0531356	-0.261718	0.344117	1.7483	2.90565	Penicillin and cephalosporin biosynthesis.
map00040	-1.29193	0.274117	0.696313	-0.637508	3.1254	Pentose and glucuronate interconversions.
map00270	2.37843	2.97973	1.68442	1.77151	-0.736731	Cysteine and methionine metabolism.
map05110	-2.90349	NA	NA	-1.87908	0.0768646	Vibrio cholerae infection.
map00965	NA	NA	NA	0.151838	NA	Betalain biosynthesis.
map00650	3.14805	0.528657	-1.75075	5.08284	1.11551	Butanoate metabolism.
map00300	0.447302	-1.31092	0.512326	-1.14458	3.54895	Lysine biosynthesis.
map00621	2.20464	NA	-0.448408	1.27617	-0.528007	Dioxin degradation.
map00510	-3.12936	NA	NA	-1.05098	-0.594731	N-Glycan biosynthesis.
map00660	2.01706	1.20508	2.17425	2.69668	-0.0391567	C5-Branched dibasic acid metabolism.
map00480	0.747477	3.57056	-1.03721	1.17337	-0.838378	Glutathione metabolism.
map02060	9.54397	7.26008	10.3855	4.64202	-1.65079	Phosphotransferase system (PTS).
map00920	-0.445943	-0.910554	-0.382356	-1.01463	-1.1558	Sulfur metabolism.
map03022	-0.977816	NA	NA	-1.33394	-0.41236	Basal transcription factors.
map04070	-2.18616	NA	NA	NA	NA	Phosphatidylinositol signaling system.
map03030	-1.1186	-1.31852	-0.59596	-1.94636	0.291966	DNA replication.
map01055	-1.74128	NA	-0.0252429	-1.01155	1.43913	Biosynthesis of vancomycin group antibiotics.
map00640	2.09467	1.3607	0.191917	3.96162	-0.693637	Propanoate metabolism.
map04122	3.42683	2.0281	2.86235	0.228515	-0.534661	Sulfur relay system.
map00710	0.507883	0.0415219	-0.371921	-0.434027	1.95417	Carbon fixation in photosynthetic organisms.
map00400	-0.751095	0.0254978	2.64685	-2.53796	0.80438	Phenylalanine, tyrosine and tryptophan biosynthesis.
map00280	-0.532483	-1.6653	-1.9331	5.13915	0.0682659	Valine, leucine and isoleucine degradation.
map00253	NA	0.609175	NA	NA	NA	Tetracycline biosynthesis.
map02010	11.807	6.77552	-0.15173	6.68395	-1.0881	ABC transporters.
map00030	3.21245	1.15735	-0.653167	3.11483	1.09291	Pentose phosphate pathway.
map00350	2.78428	2.99224	-0.313667	1.25848	-1.43183	Tyrosine metabolism.
map01053	2.09009	0.473572	-3.41654	1.64603	-1.20563	Biosynthesis of siderophore group nonribosomal peptides.
map03430	-0.296792	-0.22643	-0.911545	-1.25766	0.376736	Mismatch repair.
map03018	-3.2769	-1.04874	NA	-2.03058	0.892263	RNA degradation.
map00121	-0.707305	NA	0.0165996	0.442849	0.453633	Secondary bile acid biosynthesis.
map00550	1.80351	1.48677	1.55055	-1.10167	0.303638	Peptidoglycan biosynthesis.
map03060	0.361974	1.1309	0.750391	0.0562069	-0.73439	Protein export.
map03013	-4.08784	NA	NA	NA	NA	RNA transport.
map00531	-4.15715	-1.3579	-3.47681	0.370996	1.98087	Glycosaminoglycan degradation.
map00053	3.33313	3.632	-0.28807	3.8156	-1.00095	Ascorbate and aldarate metabolism.
map04111	-5.23932	NA	NA	-2.43773	NA	Cell cycle - yeast.
map00330	0.581787	1.07405	2.56845	0.694112	2.33635	Arginine and proline metabolism.
map03040	-6.10566	-3.11689	NA	-1.5948	-0.0933277	Spliceosome.
map00460	0.168078	NA	-1.22792	0.0208162	2.50476	Cyanoamino acid metabolism.
map00061	0.579237	0.812149	0.509834	-2.3017	0.878529	Fatty acid biosynthesis.
map03070	2.67645	3.18017	-0.352587	3.95382	-4.04694	Bacterial secretion system.
map00440	-1.03222	-0.519498	NA	-0.117403	0.0549734	Phosphonate and phosphinate metabolism.
map04150	-2.93027	-2.3909	NA	-1.76717	0.247821	mTOR signaling pathway.
map00471	-0.78262	0.890454	-0.45835	-2.50335	-0.51311	D-Glutamine and D-glutamate metabolism.
map00625	1.51277	-0.820901	0.824991	2.24065	0.352141	Chloroalkane and chloroalkene degradation.
map00633	1.86626	-0.800419	0.0839236	3.73484	2.53012	Nitrotoluene degradation.
map01210	NA	-2.18678	NA	NA	NA	2-Oxocarboxylic acid metabolism.
map00051	1.28018	1.879	3.65752	1.35217	0.383321	Fructose and mannose metabolism.
map00627	2.07795	0.675925	-1.93118	3.5284	-1.43935	Aminobenzoate degradation.
map03008	-4.52577	-3.0346	NA	-2.11258	0.275278	Ribosome biogenesis in eukaryotes.
map00520	-1.18869	-1.37848	2.02658	-1.5659	1.77553	Amino sugar and nucleotide sugar metabolism.
map01503	NA	3.26288	NA	NA	NA	Cationic antimicrobial peptide (CAMP) resistance.
map00562	-1.23267	NA	NA	-0.398279	-0.484065	Inositol phosphate metabolism.
map00643	1.72455	0.695328	-0.842951	2.7055	-1.58064	Styrene degradation.
map00930	1.73404	0.616259	-1.0853	2.46843	0.151601	Caprolactam degradation.
map00760	0.683214	0.209716	1.2919	-0.606027	0.573943	Nicotinate and nicotinamide metabolism.
map03410	1.01387	-1.6335	-0.274623	1.29643	-0.812346	Base excision repair.
map00740	-1.95153	0.397311	-1.58085	-2.65696	-0.975823	Riboflavin metabolism.
map00071	1.95219	0.455452	-0.14496	2.98627	0.273085	Fatty acid degradation.
map00010	4.94006	2.04104	0.338898	3.55766	1.90108	Glycolysis / Gluconeogenesis.
map00230	0.703038	-0.102553	2.73892	-3.09212	0.348634	Purine metabolism.
map00790	-0.662092	2.69635	2.00034	0.255042	-0.171149	Folate biosynthesis.
map00680	1.998	-3.08644	-1.21434	3.00322	2.80448	Methane metabolism.
map00780	-1.6046	0.800748	0.534842	-0.146391	-1.42253	Biotin metabolism.
map00472	-0.125304	-0.256526	0.931831	0.473923	-0.226529	D-Arginine and D-ornithine metabolism.
map00310	1.83227	NA	-2.0069	3.20068	-0.819785	Lysine degradation.
map00290	2.07708	1.68168	0.558589	-1.01164	4.70506	Valine, leucine and isoleucine biosynthesis.
map00250	-3.03093	-1.50127	0.711304	-1.79845	4.08716	Alanine, aspartate and glutamate metabolism.
map04112	-1.8802	-2.3152	1.05565	-2.51414	1.67885	Cell cycle - Caulobacter.
map00220	NA	-0.854141	NA	NA	NA	Arginine biosynthesis.
map00362	3.46893	2.14925	-3.13628	3.18381	-4.86688	Benzoate degradation.
map00500	0.434698	0.271063	1.84093	-2.3627	4.26389	Starch and sucrose metabolism.
map00363	1.49739	1.83628	0.143565	1.68762	0.568868	Bisphenol degradation.
map00473	2.59805	1.44283	0.917614	0.744073	0.0709138	D-Alanine metabolism.
map00130	0.274919	2.75436	-2.22118	1.36065	-0.866881	Ubiquinone and other terpenoid-quinone biosynthesis.
map04721	NA	-2.21794	NA	NA	NA	Synaptic vesicle cycle.
map01051	1.70764	NA	-1.81062	0.630587	0.40095	Biosynthesis of ansamycins.
map00564	1.55323	0.863827	0.190593	0.361144	0.284248	Glycerophospholipid metabolism.
map00903	2.87865	2.65659	0.0263598	2.84097	-0.559775	Limonene and pinene degradation.
map00360	3.31249	2.82326	0.187857	2.15016	-1.56866	Phenylalanine metabolism.
map05111	-0.971058	0.421002	-1.34797	-0.481063	-0.0155564	Vibrio cholerae pathogenic cycle.
map00190	-2.30363	0.660199	-0.349392	-1.94624	2.21589	Oxidative phosphorylation.
map00020	-1.26323	0.843764	-1.58249	1.45698	1.18076	Citrate cycle (TCA cycle).
map03050	-3.99757	-2.06712	NA	-1.43771	-0.269598	Proteasome.
map00281	-0.632109	0.688414	-0.114682	2.00932	-0.148818	Geraniol degradation.
map00340	-0.882346	-0.338044	1.79081	-0.628315	2.60584	Histidine metabolism.
map01040	0.90157	1.11872	NA	0.202302	-1.14473	Biosynthesis of unsaturated fatty acids.
map04964	-1.04561	NA	-0.582667	0.510728	-0.283526	Proximal tubule bicarbonate reclamation.
map00622	2.91163	3.80355	-0.832951	1.71965	-0.440436	Xylene degradation.
map00630	0.960704	-1.60781	-0.185202	1.67784	0.803095	Glyoxylate and dicarboxylate metabolism.
map04142	-5.35138	-2.82756	NA	-1.18568	1.8497	Lysosome.
map00062	-1.02917	NA	-3.02223	0.973769	1.28976	Fatty acid elongation.
map02020	3.23239	1.54462	-1.64685	1.71333	-2.64864	Two-component system.
map05130	-1.85176	-1.69579	NA	-1.45311	2.61627	Pathogenic Escherichia coli infection.
map00511	-1.94234	0.603705	-0.741673	0.0194799	2.24546	Other glycan degradation.
map00540	-1.38349	4.66408	1.83287	1.22491	-6.47347	Lipopolysaccharide biosynthesis.
