# Supplementary material for: The gut microbiome in atherosclerotic cardiovascular disease
Source: Nat Commun. 2017 Oct 10;8:845. doi: 10.1038/s41467-017-00900-1 (PMC5635030; doi:10.1038/s41467-017-00900-1)
Supplement: Supplementary file 10 — Supplementary Data 8 [file 41467_2017_900_MOESM10_ESM.xlsx]

## Sheet: Supplementary Data 8
Supplementary Data 8 Disease probability according to the RFCV model in Fig. 3.
Sample ID	Status	Prob for Control	Prob for ACVD	Prob for Cirrhosis	Prob for T2D	Prob for Obesity
N1260A	Control	0.271437	0.327926	0.124855	0.211472	0.0643105
N1261A	Control	0.402874	0.187931	0.0982759	0.189368	0.121552
N1262A	Control	0.473745	0.147776	0.0789096	0.188522	0.111047
N1263A	Control	0.257315	0.275961	0.0998279	0.110729	0.256168
N1265A	Control	0.241054	0.256799	0.0970512	0.277985	0.127111
N1266A	Control	0.202622	0.424622	0.0900541	0.131946	0.150755
N1267A	Control	0.268341	0.220953	0.0465315	0.108193	0.355981
N1269A	Control	0.228448	0.350862	0.132471	0.0991379	0.18908
N1270A	Control	0.314253	0.207212	0.0898683	0.252433	0.136234
N1271A	Control	0.320326	0.220663	0.0480067	0.201572	0.209433
N1272A	Control	0.264857	0.180286	0.0388571	0.102	0.414
N1273A	Control	0.332289	0.139806	0.0879841	0.153759	0.286162
N1274A	Control	0.272597	0.122426	0.140446	0.285755	0.178776
N1275A	Control	0.276936	0.266554	0.101852	0.109989	0.244669
N1276A	Control	0.183271	0.380531	0.216671	0.0862118	0.133314
N1277A	Control	0.214327	0.237342	0.115938	0.187284	0.245109
N1279A	Control	0.207558	0.234183	0.217292	0.102777	0.238191
N1280A	Control	0.227129	0.265845	0.0762833	0.129911	0.300832
N1285A	Control	0.180917	0.286523	0.164213	0.0843715	0.283975
N1287A	Control	0.302813	0.255741	0.0820896	0.146383	0.212974
N1288A	Control	0.272934	0.203419	0.145299	0.137037	0.241311
N1291A	Control	0.384769	0.208214	0.0596121	0.166572	0.180833
N1292A	Control	0.191021	0.162711	0.482699	0.115814	0.0477552
N1293A	Control	0.347014	0.228135	0.0631192	0.131333	0.230399
N1294A	Control	0.318882	0.20251	0.0328009	0.152025	0.293782
N1295A	Control	0.241143	0.262571	0.0911429	0.288857	0.116286
N1296A	Control	0.407082	0.129462	0.189235	0.150992	0.123229
N1297A	Control	0.29943	0.178063	0.0623932	0.125926	0.334188
N1298A	Control	0.335517	0.13415	0.0919966	0.203931	0.234406
N1299A	Control	0.219154	0.392005	0.0641357	0.100374	0.224331
N1300A	Control	0.215226	0.330853	0.131082	0.128792	0.194047
N1301A	Control	0.257788	0.199771	0.0408688	0.177765	0.323807
N1302A	Control	0.356351	0.171355	0.0559818	0.144643	0.271668
N1307A	Control	0.349587	0.242372	0.0932421	0.116054	0.198745
N1309A	Control	0.334865	0.176335	0.112579	0.301264	0.0749569
ZSL402A	ACVD	0.244942	0.108743	0.254335	0.322254	0.0697254
ZSL399A	ACVD	0.129289	0.544541	0.153206	0.118544	0.0544194
ZSL403A	ACVD	0.177189	0.425881	0.0906871	0.125218	0.181025
ZSL404A	ACVD	0.286362	0.296826	0.102546	0.174398	0.139867
ZSL405A	ACVD	0.0786164	0.354997	0.432914	0.0925926	0.0408805
ZSL408A	ACVD	0.253653	0.305498	0.128392	0.179193	0.133264
ZSL409A	ACVD	0.0923932	0.648836	0.09934	0.104898	0.0545328
ZSL401A	ACVD	0.15113	0.387359	0.0455508	0.0709746	0.344986
ZSL415A	ACVD	0.199578	0.253432	0.172826	0.30447	0.0696938
ZSL416A	ACVD	0.185461	0.398936	0.169149	0.122695	0.123759
ZSL417A	ACVD	0.131459	0.488225	0.110721	0.057645	0.211951
ZSL422A	ACVD	0.305282	0.212324	0.068662	0.122535	0.291197
ZSL429A	ACVD	0.257667	0.193514	0.150511	0.256962	0.141346
ZSL430A	ACVD	0.133707	0.570879	0.099755	0.0511026	0.144557
ZSL433A	ACVD	0.212839	0.400961	0.086852	0.113972	0.185376
ZSL435A	ACVD	0.316719	0.262721	0.0920734	0.145379	0.183108
ZSL436A	ACVD	0.161609	0.52717	0.0832745	0.117855	0.110092
ZSL437A	ACVD	0.0888496	0.442124	0.32885	0.112566	0.0276106
ZSL439A	ACVD	0.207824	0.37059	0.0415648	0.101642	0.278379
ZSL446A	ACVD	0.185352	0.473447	0.0638667	0.147865	0.129469
ZSL450A	ACVD	0.16094	0.357293	0.115708	0.279804	0.0862553
ZSL452A	ACVD	0.105753	0.328626	0.337582	0.175336	0.0527041
ZSL453A	ACVD	0.149071	0.492459	0.0557699	0.15363	0.149071
ZSL454A	ACVD	0.191031	0.339336	0.195975	0.155367	0.118291
ZSL466A	ACVD	0.318609	0.160696	0.22087	0.181913	0.117913
ZSL467A	ACVD	0.242773	0.353535	0.0505051	0.20411	0.149077
ZSL468A	ACVD	0.235049	0.208971	0.301113	0.187413	0.0674548
ZSL475A	ACVD	0.213315	0.369565	0.0431386	0.214334	0.159647
ZSL478A	ACVD	0.237585	0.340836	0.16756	0.176134	0.077885
ZSL479A	ACVD	0.134851	0.376883	0.330998	0.097373	0.0598949
ZSL480A	ACVD	0.214485	0.266713	0.214485	0.215181	0.0891365
ZSL482A	ACVD	0.272472	0.311447	0.0505618	0.158357	0.207163
ZSL487A	ACVD	0.202006	0.260118	0.0764441	0.404358	0.0570737
ZSL488A	ACVD	0.352304	0.21264	0.0789106	0.239525	0.11662
ZSL490A	ACVD	0.441389	0.124785	0.047439	0.167068	0.219319
ZSL492A	ACVD	0.160645	0.477727	0.0543669	0.104525	0.202736
ZSL503A	ACVD	0.141664	0.427776	0.175426	0.118343	0.136791
ZSL477A	ACVD	0.194435	0.310957	0.04	0.111652	0.342957
N1308A	Control	0.437253	0.172696	0.0655738	0.215941	0.108536
N1268A	Control	0.352841	0.212044	0.0409952	0.201301	0.192819
N1282A	Control	0.198	0.134857	0.0557143	0.114	0.497429
N1283A	Control	0.25043	0.218911	0.0604585	0.095702	0.374499
N1284A	Control	0.494912	0.104862	0.0672696	0.176936	0.15602
N1286A	Control	0.209627	0.285674	0.0606665	0.0917118	0.352321
N1290A	Control	0.212846	0.40553	0.123848	0.157834	0.0999424
ZSL495A	ACVD	0.178348	0.450382	0.0510062	0.0631506	0.257113
ZSL497A	ACVD	0.159646	0.476106	0.0318584	0.079646	0.252743
ZSL501A	ACVD	0.116892	0.513701	0.250434	0.0641693	0.054804
ZSL505A	ACVD	0.251497	0.312786	0.0605847	0.190208	0.184924
ZSL510A	ACVD	0.198751	0.25529	0.294832	0.156087	0.0950399
ZSL515A	ACVD	0.168099	0.448952	0.0739086	0.116535	0.192506
ZSL506A	ACVD	0.276255	0.272695	0.126023	0.186187	0.138839
ZSL512A	ACVD	0.113924	0.491618	0.228874	0.128293	0.0372905
ZSL516A	ACVD	0.156958	0.546564	0.0292989	0.0952215	0.171957
ZSL517A	ACVD	0.404959	0.158402	0.141185	0.171832	0.123623
ZSL520A	ACVD	0.173366	0.388675	0.204124	0.145054	0.0887801
ZSL524A	ACVD	0.0996128	0.240408	0.502992	0.0869412	0.0700458
ZSL525A	ACVD	0.227754	0.295904	0.0632062	0.149011	0.264124
ZSL527A	ACVD	0.320351	0.22386	0.0557895	0.188421	0.211579
ZSL529A	ACVD	0.156239	0.268579	0.296578	0.229865	0.0487383
ZSL530A	ACVD	0.229865	0.305565	0.0684411	0.0846872	0.311441
ZSL532A	ACVD	0.163934	0.427625	0.151727	0.114405	0.142309
N1264A	Control	0.192963	0.370885	0.243757	0.11294	0.0794552
ZSL444A	ACVD	0.528276	0.108276	0.0603448	0.171379	0.131724
ZSL496A	ACVD	0.407599	0.165803	0.056304	0.234197	0.136097
ZSL431A	ACVD	0.329743	0.214038	0.0378735	0.202224	0.216122
ZSL432A	ACVD	0.156938	0.369801	0.264942	0.0989165	0.109402
N001A	Control	0.485852	0.117148	0.0602716	0.173458	0.163271
N002A	Control	0.418506	0.0919638	0.193265	0.199774	0.0964912
N003A	Control	0.344239	0.201422	0.133144	0.207112	0.114083
N005A	Control	0.33	0.245714	0.0842857	0.206857	0.133143
N006A	Control	0.449131	0.123397	0.0934739	0.22542	0.108578
N009A	Control	0.44511	0.122042	0.067294	0.240376	0.125178
N011A	Control	0.4864	0.0789931	0.128762	0.222512	0.0833333
N013A	Control	0.272235	0.211231	0.314424	0.145667	0.0564424
N017A	Control	0.339317	0.152577	0.149392	0.125941	0.232774
N020A	Control	0.417404	0.187447	0.0636234	0.2602	0.0713267
N021A	Control	0.395322	0.135767	0.0895608	0.264689	0.114661
N022A	Control	0.392096	0.205857	0.0557293	0.22178	0.124538
N024A	Control	0.349459	0.176722	0.178145	0.175299	0.120376
N025A	Control	0.357041	0.150498	0.116643	0.18862	0.187198
N026A	Control	0.368571	0.179714	0.0485714	0.171429	0.231714
N027A	Control	0.48908	0.0775862	0.0614943	0.177874	0.193966
N028A	Control	0.304174	0.116638	0.0606061	0.418525	0.100057
N029A	Control	0.311283	0.226518	0.0650057	0.310137	0.0870561
N031A	Control	0.300765	0.101388	0.14132	0.284339	0.172189
N032A	Control	0.278202	0.234097	0.27594	0.135991	0.0757704
N033A	Control	0.32864	0.04196	0.135736	0.314559	0.179104
N034A	Control	0.497433	0.0864233	0.106389	0.187963	0.121791
N035A	Control	0.370328	0.219116	0.0770328	0.242796	0.0907275
N037A	Control	0.393204	0.132781	0.038835	0.240434	0.194746
N038A	Control	0.38012	0.169579	0.0498425	0.219421	0.181037
N039A	Control	0.410904	0.125108	0.108752	0.263702	0.0915352
N040A	Control	0.352117	0.200801	0.129577	0.264588	0.0529176
N042A	Control	0.294473	0.204663	0.158031	0.142487	0.200345
N043A	Control	0.295941	0.25451	0.0885006	0.276776	0.0842728
N044A	Control	0.417718	0.141915	0.107225	0.229358	0.103784
N046A	Control	0.337053	0.176538	0.117883	0.235479	0.133047
N047A	Control	0.442563	0.147897	0.1256	0.158623	0.125318
N049A	Control	0.368616	0.141227	0.119258	0.194009	0.17689
N051A	Control	0.299859	0.192405	0.211814	0.257947	0.0379747
N052A	Control	0.342045	0.0804136	0.112866	0.211373	0.253303
N056A	Control	0.21728	0.452691	0.166006	0.100567	0.0634561
N062A	Control	0.466078	0.0946408	0.115735	0.158495	0.165051
N064A	Control	0.374857	0.261117	0.0521665	0.167047	0.144812
N066A	Control	0.463	0.162461	0.0643606	0.220017	0.0901616
N074A	Control	0.506667	0.103262	0.111489	0.152908	0.125674
N079A	Control	0.417787	0.154132	0.0806405	0.143838	0.203603
N082A	Control	0.34559	0.207124	0.0666475	0.171215	0.209423
N083A	Control	0.276839	0.35929	0.105926	0.187804	0.0701403
N084A	Control	0.461953	0.0837592	0.107325	0.129756	0.217206
N085A	Control	0.342986	0.256677	0.0944616	0.192578	0.113298
N086A	Control	0.402165	0.148676	0.0561094	0.256337	0.136713
N087A	Control	0.374144	0.202626	0.0530822	0.176655	0.193493
N088A	Control	0.437732	0.228555	0.0578512	0.137361	0.138501
N089A	Control	0.497568	0.141917	0.0795422	0.16681	0.114163
N103A	Control	0.499569	0.130635	0.0726385	0.184037	0.113121
N109A	Control	0.304727	0.28081	0.102138	0.230445	0.0818796
N110A	Control	0.204099	0.454028	0.0799886	0.151438	0.110447
N111A	Control	0.346132	0.185722	0.145904	0.203925	0.118316
N115A	Control	0.397734	0.160907	0.0668555	0.249575	0.124929
N116A	Control	0.277778	0.32398	0.10941	0.194444	0.0943878
N117A	Control	0.178755	0.213592	0.369503	0.147344	0.0908053
N118A	Control	0.345295	0.209946	0.0517095	0.235377	0.157672
N121A	Control	0.34795	0.24459	0.104499	0.146925	0.156036
N123A	Control	0.275902	0.188323	0.0878649	0.201488	0.246422
N124A	Control	0.289218	0.199087	0.0975471	0.192242	0.221905
N125A	Control	0.289353	0.159702	0.191757	0.161706	0.197481
N127A	Control	0.278251	0.255253	0.0397501	0.210108	0.216638
N128A	Control	0.223489	0.261973	0.11545	0.238597	0.16049
N129A	Control	0.151507	0.147243	0.264355	0.394542	0.0423536
N135A	Control	0.238367	0.303169	0.0585213	0.137025	0.262917
N136A	Control	0.134671	0.199244	0.456079	0.109366	0.10064
N137A	Control	0.40307	0.181069	0.0992041	0.216885	0.0997726
N140A	Control	0.346617	0.221617	0.0662271	0.197248	0.168291
N142A	Control	0.257944	0.364729	0.0893215	0.186945	0.101059
N143A	Control	0.259531	0.263485	0.177351	0.171703	0.12793
N147A	Control	0.215017	0.242036	0.322241	0.138794	0.0819113
N148A	Control	0.278521	0.185775	0.0577525	0.115505	0.362447
N149A	Control	0.250921	0.267933	0.155656	0.134959	0.19053
N150A	Control	0.413322	0.0717336	0.137489	0.253914	0.123541
N152A	Control	0.154551	0.150544	0.403549	0.159989	0.131368
N153A	Control	0.243579	0.2337	0.196726	0.193057	0.132938
N155A	Control	0.271457	0.340177	0.0935272	0.133162	0.161677
ZSL.004	ACVD	0.0810904	0.707384	0.0679779	0.0721187	0.0714286
ZSL.007	ACVD	0.115133	0.448121	0.288176	0.104447	0.0441227
ZSL.010	ACVD	0.225443	0.444065	0.0774216	0.139836	0.113233
ZSL.011	ACVD	0.14246	0.454135	0.198054	0.147325	0.0580264
ZSL.019	ACVD	0.119346	0.563674	0.0431454	0.0842032	0.189631
ZSL.022	ACVD	0.12754	0.476524	0.177996	0.127891	0.0900491
ZSL.023	ACVD	0.25338	0.310225	0.109185	0.101213	0.225997
ZSL.024	ACVD	0.11061	0.645978	0.0260055	0.0742025	0.143204
ZSL.025	ACVD	0.0895212	0.716516	0.0530881	0.0801527	0.0607217
ZSL.028	ACVD	0.162246	0.415432	0.112642	0.147778	0.161901
ZSL.029	ACVD	0.316832	0.201556	0.145332	0.2843	0.0519802
ZSL.031	ACVD	0.0886427	0.49446	0.260042	0.109418	0.0474377
ZSL.033	ACVD	0.151167	0.361198	0.0532915	0.100313	0.33403
ZSL.035	ACVD	0.0878049	0.636237	0.110453	0.0505226	0.114983
ZSL.037	ACVD	0.219784	0.330547	0.101358	0.130268	0.218042
ZSL.040	ACVD	0.127298	0.620534	0.0860215	0.0887964	0.07735
ZSL.042	ACVD	0.133404	0.596621	0.0608941	0.0749736	0.134108
ZSL.044	ACVD	0.0917526	0.634708	0.135395	0.0920962	0.0460481
ZSL.045	ACVD	0.106442	0.531175	0.215295	0.0902515	0.0568378
ZSL.046	ACVD	0.130404	0.444212	0.249303	0.135286	0.040795
ZSL.047	ACVD	0.104305	0.60518	0.0896045	0.115506	0.0854043
ZSL.050	ACVD	0.273555	0.298074	0.114186	0.210858	0.103327
ZSL.052	ACVD	0.106376	0.514207	0.191268	0.0824671	0.105683
ZSL.053	ACVD	0.120251	0.572673	0.0853956	0.0770303	0.14465
ZSL.055	ACVD	0.15767	0.533736	0.150568	0.104048	0.0539773
ZSL.057	ACVD	0.226967	0.22495	0.155346	0.348689	0.0440484
ZSL.062	ACVD	0.0834217	0.559208	0.273595	0.0494875	0.0342877
ZSL.063	ACVD	0.199581	0.431961	0.0505932	0.108165	0.2097
ZSL.065	ACVD	0.201249	0.304997	0.218598	0.185635	0.0895212
ZSL.066	ACVD	0.128169	0.18169	0.246831	0.397887	0.0454225
ZSL.068	ACVD	0.109827	0.472288	0.287657	0.0873852	0.0428426
ZSL.071	ACVD	0.191347	0.431235	0.0443194	0.163911	0.169187
ZSL.073	ACVD	0.111854	0.62434	0.0907492	0.0837144	0.0893422
ZSL.074	ACVD	0.0836735	0.676871	0.107823	0.0404762	0.0911565
ZSL.076	ACVD	0.231664	0.487659	0.0680536	0.102962	0.109661
ZSL.077	ACVD	0.269244	0.273041	0.154643	0.221954	0.0811184
ZSL.079	ACVD	0.15928	0.543283	0.0786011	0.123615	0.0952216
ZSL.080	ACVD	0.146783	0.465043	0.0591304	0.184	0.145043
ZSL.083	ACVD	0.0864023	0.214235	0.501062	0.16466	0.0336402
ZSL.084	ACVD	0.123098	0.539073	0.12621	0.158714	0.0529046
ZSL.085	ACVD	0.103172	0.59289	0.133845	0.0724991	0.097595
ZSL.086	ACVD	0.10007	0.453814	0.193142	0.1662	0.086774
ZSL.088	ACVD	0.0686411	0.781533	0.0682927	0.0456446	0.0358885
ZSL.089	ACVD	0.139045	0.405197	0.317065	0.0951545	0.0435393
ZSL.091	ACVD	0.221174	0.336129	0.126485	0.168414	0.147799
ZSL.092	ACVD	0.0978037	0.588195	0.180508	0.0875086	0.0459849
ZSL.094	ACVD	0.204139	0.279902	0.144861	0.315679	0.0554192
ZSL.095	ACVD	0.111072	0.600419	0.0530912	0.106881	0.128536
ZSL.097	ACVD	0.0985033	0.533937	0.233554	0.106857	0.0271493
ZSL.098	ACVD	0.105281	0.606671	0.0371786	0.062196	0.188673
ZSL.099	ACVD	0.204346	0.295829	0.216614	0.123729	0.159481
ZSL.103	ACVD	0.277471	0.304077	0.0946786	0.237388	0.0863856
ZSL.105	ACVD	0.0845461	0.746362	0.038808	0.0703396	0.0599446
ZSL.111	ACVD	0.110274	0.561644	0.191096	0.0825342	0.0544521
ZSL.113	ACVD	0.146512	0.424465	0.043463	0.153172	0.232387
ZSL.115	ACVD	0.259831	0.319171	0.0933989	0.192065	0.135534
ZSL.116	ACVD	0.139567	0.281196	0.308697	0.17188	0.0986593
ZSL.120	ACVD	0.159075	0.560386	0.0638371	0.094893	0.121808
ZSL.122	ACVD	0.240083	0.35633	0.0714039	0.161435	0.170749
ZSL.123	ACVD	0.222496	0.458745	0.0610014	0.143865	0.113893
ZSL.127	ACVD	0.194192	0.416375	0.129461	0.145556	0.114416
ZSL.128	ACVD	0.130076	0.541982	0.0825877	0.0870613	0.158293
ZSL.129	ACVD	0.186761	0.473151	0.0442418	0.176967	0.118879
ZSL.131	ACVD	0.2594	0.248706	0.0593308	0.189031	0.243532
ZSL.132	ACVD	0.14446	0.577139	0.0308555	0.125526	0.12202
ZSL.133	ACVD	0.160098	0.550401	0.065225	0.131845	0.0924311
ZSL.137	ACVD	0.0917335	0.583537	0.0903383	0.14789	0.0865016
ZSL.138	ACVD	0.126946	0.447596	0.173642	0.195434	0.0563819
ZSL.146	ACVD	0.0976039	0.716702	0.0433404	0.0560254	0.0863284
ZSL.151	ACVD	0.114731	0.423159	0.211756	0.180595	0.0697592
ZSL.153	ACVD	0.0759099	0.718891	0.0689775	0.0533795	0.0828423
ZSL.155	ACVD	0.105119	0.640673	0.0707661	0.0711096	0.112333
ZSL_107A	ACVD	0.0703206	0.762496	0.0503275	0.0558428	0.0610134
ZSL_110A	ACVD	0.164432	0.442484	0.0613973	0.158786	0.1729
ZSL_112A	ACVD	0.264665	0.306564	0.0537709	0.228701	0.146299
ZSL_130A	ACVD	0.090784	0.633081	0.0484869	0.0742779	0.15337
ZSL_135A	ACVD	0.141526	0.463928	0.0814636	0.122886	0.190197
ZSL_139A	ACVD	0.129165	0.455514	0.107867	0.101683	0.205771
ZSL_145A	ACVD	0.0938375	0.615196	0.0577731	0.0794818	0.153711
ZSL_15A	ACVD	0.0897524	0.629298	0.0275103	0.0643054	0.189133
ZSL_30A	ACVD	0.0820817	0.65386	0.113168	0.0817324	0.0691582
ZSL_36A	ACVD	0.237042	0.363165	0.0459572	0.180373	0.173462
ZSL_56A	ACVD	0.191972	0.368237	0.200698	0.147993	0.0910995
ZSL_58A	ACVD	0.146703	0.309631	0.17708	0.306179	0.0604073
ZSL_67A	ACVD	0.125611	0.572575	0.0980461	0.0903699	0.113398
ZSL_6A	ACVD	0.0944938	0.61492	0.113321	0.0724689	0.104796
ZSL_82A	ACVD	0.181129	0.316804	0.200069	0.219697	0.0823003
ZSL_96A	ACVD	0.124058	0.619602	0.10281	0.0908156	0.0627142
N167	Control	0.232795	0.357689	0.0506939	0.122628	0.236194
N168	Control	0.200282	0.448801	0.0668547	0.174612	0.10945
N170	Control	0.301081	0.194081	0.0685828	0.329824	0.106431
N171	Control	0.235108	0.289784	0.0707914	0.0820144	0.322302
N172	Control	0.164889	0.45085	0.154511	0.0928221	0.136927
N173	Control	0.241193	0.387216	0.0823864	0.160227	0.128977
N174	Control	0.235344	0.384178	0.0643142	0.099317	0.216847
N175	Control	0.30607	0.239384	0.0795098	0.209461	0.165574
N176	Control	0.344183	0.170393	0.175488	0.144353	0.165582
N182	Control	0.213124	0.335235	0.0522111	0.184879	0.214551
N184	Control	0.352671	0.108845	0.163699	0.267375	0.10741
N185	Control	0.249285	0.249571	0.0657519	0.134077	0.301315
N186	Control	0.256862	0.346721	0.0826351	0.127131	0.186651
N187	Control	0.294336	0.103833	0.0600687	0.134439	0.407323
N188	Control	0.310726	0.278093	0.0961975	0.165437	0.149546
N189	Control	0.205666	0.446459	0.151841	0.0988669	0.0971671
N190	Control	0.342663	0.153237	0.144755	0.211479	0.147865
N191	Control	0.240306	0.243702	0.174639	0.253043	0.0883102
N193	Control	0.26202	0.293883	0.0483642	0.111807	0.283926
N194	Control	0.255271	0.328205	0.051567	0.126496	0.238462
N195	Control	0.284485	0.240034	0.0802983	0.177803	0.217379
N197	Control	0.264087	0.194935	0.0702903	0.200911	0.269778
N198	Control	0.180556	0.370181	0.209184	0.144274	0.095805
N199	Control	0.262736	0.238981	0.0532341	0.24356	0.201488
N200	Control	0.179909	0.45857	0.0638479	0.142736	0.154938
N201	Control	0.482877	0.101313	0.0864726	0.19121	0.138128
N202	Control	0.238953	0.370391	0.0855615	0.174219	0.130875
N203	Control	0.339709	0.153583	0.0576649	0.188695	0.260348
N204	Control	0.3962	0.163642	0.0433919	0.252411	0.144356
N206	Control	0.209454	0.272007	0.0481177	0.114067	0.356354
N207	Control	0.213651	0.191855	0.191855	0.228563	0.174075
N209	Control	0.350557	0.171282	0.0987725	0.155866	0.223523
N210	Control	0.355334	0.164723	0.058606	0.159602	0.261735
N213	Control	0.369472	0.171755	0.0507846	0.212839	0.19515
N214	Control	0.270485	0.286362	0.0691806	0.218883	0.155089
N215	Control	0.316643	0.211949	0.139118	0.26202	0.0702703
N218	Control	0.308677	0.229018	0.110953	0.131437	0.219915
N220	Control	0.485194	0.109339	0.0498292	0.168565	0.187073
N221	Control	0.319052	0.283348	0.0805484	0.240503	0.0765496
N222	Control	0.131549	0.381127	0.225352	0.182817	0.0791549
N223	Control	0.226464	0.364811	0.0642939	0.109357	0.235075
N224	Control	0.358421	0.17779	0.0451576	0.206759	0.211872
N225	Control	0.264904	0.115861	0.0472441	0.117829	0.454162
N226	Control	0.388952	0.096034	0.0767705	0.239093	0.19915
N227	Control	0.21723	0.353463	0.209788	0.165713	0.0538065
N231	Control	0.178551	0.501997	0.126925	0.0904164	0.102111
N232	Control	0.132129	0.526821	0.0849802	0.123941	0.132129
N233	Control	0.224167	0.280632	0.125918	0.0886505	0.280632
N234	Control	0.173653	0.412603	0.102367	0.0815512	0.229826
N235	Control	0.361261	0.171542	0.0678784	0.243681	0.155638
N236	Control	0.425248	0.147801	0.0578723	0.161418	0.20766
N237	Control	0.227077	0.407588	0.101179	0.120437	0.143719
N239	Control	0.302027	0.258065	0.119041	0.156152	0.164716
N240	Control	0.225457	0.353881	0.0371005	0.222888	0.160674
N241	Control	0.254885	0.361088	0.0909091	0.210422	0.0826961
N242	Control	0.213961	0.299943	0.206583	0.183314	0.0961975
N244	Control	0.227638	0.279817	0.071961	0.101491	0.319094
N245	Control	0.265801	0.139108	0.211061	0.153499	0.23053
N247	Control	0.134053	0.545584	0.109344	0.122124	0.0888952
N248	Control	0.209957	0.452063	0.05633	0.109531	0.172119
N249	Control	0.34658	0.242975	0.0931025	0.160942	0.156401
N251	Control	0.382003	0.129032	0.0707414	0.175439	0.242784
N267	Control	0.27215	0.237518	0.123232	0.101299	0.265801
N268	Control	0.382864	0.177626	0.0546541	0.16197	0.222886
N281	Control	0.204578	0.311016	0.189127	0.186838	0.108441
N287	Control	0.174508	0.174793	0.325064	0.18905	0.136584
N288	Control	0.376579	0.113088	0.130597	0.254018	0.125718
ZSL229	ACVD	0.199309	0.13886	0.214162	0.347496	0.100173
ZSL234	ACVD	0.330885	0.2305	0.116125	0.206366	0.116125
ZSL235	ACVD	0.247199	0.204132	0.155812	0.237395	0.155462
ZSL236	ACVD	0.220374	0.321899	0.0641026	0.234581	0.159044
ZSL237	ACVD	0.253156	0.284362	0.110799	0.259818	0.0918654
ZSL238	ACVD	0.263213	0.0962548	0.428421	0.130907	0.0812041
ZSL239	ACVD	0.222338	0.370564	0.132568	0.100905	0.173626
ZSL240	ACVD	0.18804	0.319392	0.171794	0.238852	0.0819219
ZSL248	ACVD	0.166609	0.477265	0.0333218	0.1437	0.179104
ZSL252	ACVD	0.288428	0.145621	0.099191	0.289483	0.177278
ZSL253	ACVD	0.196922	0.420077	0.0657573	0.1546	0.162644
ZSL254	ACVD	0.165214	0.460439	0.113628	0.128616	0.132102
ZSL261	ACVD	0.277293	0.23474	0.0383676	0.175096	0.274503
ZSL265	ACVD	0.28248	0.234761	0.0936956	0.135841	0.253222
ZSL266	ACVD	0.213287	0.356643	0.112587	0.166434	0.151049
ZSL267	ACVD	0.154783	0.44751	0.0927983	0.244357	0.0605518
ZSL270	ACVD	0.325847	0.246717	0.0964064	0.210435	0.120594
ZSL271	ACVD	0.438408	0.0878893	0.0986159	0.234256	0.14083
ZSL272	ACVD	0.32953	0.226141	0.109959	0.225104	0.109267
ZSL273	ACVD	0.256098	0.333449	0.0902439	0.24216	0.0780488
ZSL275	ACVD	0.306158	0.186103	0.0412797	0.127967	0.338493
ZSL277	ACVD	0.147507	0.521468	0.0879501	0.183172	0.059903
ZSL280	ACVD	0.164263	0.338727	0.224059	0.138234	0.134717
ZSL281	ACVD	0.369111	0.0977683	0.100602	0.230606	0.201913
ZSL282	ACVD	0.143559	0.429975	0.242892	0.103194	0.0803791
ZSL283	ACVD	0.292158	0.181471	0.114157	0.2644	0.147814
ZSL289	ACVD	0.177032	0.399293	0.174558	0.0812721	0.167845
ZSL290	ACVD	0.459691	0.112521	0.172556	0.144768	0.110463
ZSL291	ACVD	0.161313	0.506736	0.136788	0.117098	0.0780656
ZSL292	ACVD	0.240181	0.243657	0.134863	0.322906	0.0583942
ZSL294	ACVD	0.18612	0.308798	0.287767	0.143007	0.0743077
ZSL297	ACVD	0.287557	0.260369	0.177762	0.211572	0.0627396
ZSL300	ACVD	0.153685	0.530562	0.0831296	0.121202	0.111422
ZSL301	ACVD	0.269191	0.296283	0.0875304	0.147968	0.199027
ZSL302	ACVD	0.149254	0.466158	0.19403	0.0826102	0.107949
ZSL306	ACVD	0.167424	0.4446	0.162531	0.139112	0.0863335
ZSL308	ACVD	0.321117	0.248168	0.0809773	0.135777	0.213962
ZSL310	ACVD	0.263433	0.281577	0.113398	0.241452	0.10014
ZSL312	ACVD	0.394746	0.176049	0.0607301	0.197885	0.17059
ZSL313	ACVD	0.225017	0.334731	0.113906	0.107966	0.218379
ZSL314	ACVD	0.15935	0.316281	0.212236	0.0680954	0.244037
ZSL315	ACVD	0.310501	0.238873	0.103964	0.270862	0.0757997
ZSL317	ACVD	0.362671	0.22363	0.080137	0.172945	0.160616
ZSL318	ACVD	0.211034	0.421034	0.0906897	0.102069	0.175172
ZSL319	ACVD	0.326715	0.198189	0.0710554	0.252177	0.151863
ZSL322	ACVD	0.110993	0.321949	0.435076	0.090715	0.0412665
ZSL325	ACVD	0.164413	0.397509	0.103915	0.278292	0.0558719
ZSL330	ACVD	0.177465	0.314085	0.13838	0.319014	0.0510563
ZSL332	ACVD	0.188889	0.188542	0.344792	0.140625	0.137153
ZSL334	ACVD	0.130952	0.561275	0.108193	0.134804	0.0647759
ZSL335	ACVD	0.400208	0.101349	0.0916638	0.261501	0.145278
ZSL336	ACVD	0.25649	0.213569	0.0709588	0.268259	0.190723
ZSL338	ACVD	0.272222	0.322569	0.151042	0.136111	0.118056
ZSL339	ACVD	0.14159	0.532647	0.0606813	0.118524	0.146558
ZSL340	ACVD	0.180055	0.50831	0.0543629	0.114612	0.142659
ZSL341A	ACVD	0.388029	0.23323	0.0918473	0.150327	0.136567
ZSL343	ACVD	0.280934	0.260369	0.0840014	0.268735	0.10596
ZSL349	ACVD	0.168211	0.454858	0.105046	0.0854789	0.186406
ZSL350	ACVD	0.256508	0.298507	0.0416522	0.17008	0.233252
ZSL353	ACVD	0.194493	0.456954	0.145347	0.120251	0.0829557
ZSL359	ACVD	0.203141	0.401047	0.0750436	0.21466	0.106108
ZSL365	ACVD	0.193906	0.381579	0.0370499	0.196676	0.190789
ZSL368	ACVD	0.222103	0.189092	0.1446	0.189092	0.255113
ZSL369	ACVD	0.243065	0.244105	0.122053	0.175451	0.215326
ZSL370	ACVD	0.355082	0.200893	0.0703984	0.167582	0.206044
ZSL374	ACVD	0.0721368	0.25641	0.545983	0.0923077	0.0331624
ZSL375	ACVD	0.176138	0.302506	0.155665	0.207907	0.157783
ZSL376	ACVD	0.235231	0.279715	0.0679715	0.134875	0.282206
ZSL377	ACVD	0.17643	0.486811	0.0959233	0.117163	0.123672
ZSL378	ACVD	0.147616	0.497546	0.192847	0.0708275	0.0911641
ZSL379	ACVD	0.206034	0.327391	0.130614	0.212204	0.123757
HD-1	Control	0.355976	0.1499	0.12869	0.190312	0.175122
HD-10	Control	0.366761	0.112784	0.141761	0.225284	0.153409
HD-11	Control	0.462539	0.107718	0.115069	0.182358	0.132316
HD-12	Control	0.43775	0.0822387	0.0862364	0.185037	0.208738
HD-13	Control	0.369357	0.0657449	0.152088	0.293454	0.119357
HD-14	Control	0.410125	0.0787827	0.158703	0.246303	0.106086
HD-15	Control	0.436358	0.121575	0.186644	0.121575	0.133847
HD-16	Control	0.475443	0.0933752	0.0953741	0.135351	0.200457
HD-17	Control	0.25692	0.153403	0.281142	0.191176	0.117359
HD-18	Control	0.343732	0.175837	0.159104	0.226886	0.0944413
HD-19	Control	0.332569	0.111716	0.231739	0.147522	0.176454
HD-2	Control	0.501859	0.0806405	0.148413	0.182156	0.0869317
HD-20	Control	0.344369	0.101868	0.21562	0.150538	0.187606
HD-21	Control	0.326606	0.0758954	0.191302	0.150654	0.255543
HD-22	Control	0.509613	0.0791966	0.133142	0.115925	0.162123
HD-23	Control	0.429059	0.0858686	0.174012	0.141882	0.169178
HD-24	Control	0.416335	0.0876494	0.118953	0.219977	0.157086
HD-25	Control	0.180172	0.110632	0.137356	0.530747	0.041092
HD-26	Control	0.416334	0.058538	0.144203	0.130782	0.250143
HD-27	Control	0.474673	0.101594	0.089926	0.222254	0.111554
HD-28	Control	0.484814	0.0956571	0.164632	0.138234	0.116662
HD-29	Control	0.462815	0.11413	0.147311	0.122998	0.152746
HD-3	Control	0.3833	0.115133	0.155315	0.256198	0.0900541
HD-30	Control	0.465749	0.0768128	0.241043	0.115506	0.100889
HD-31	Control	0.330403	0.180942	0.105502	0.20363	0.179524
HD-32	Control	0.415116	0.0695677	0.0901804	0.248783	0.176353
HD-33	Control	0.488392	0.11778	0.0852208	0.151755	0.156852
HD-34	Control	0.490976	0.0984208	0.100677	0.173999	0.135928
HD-35	Control	0.472191	0.101124	0.080618	0.188764	0.157303
HD-36	Control	0.394924	0.108355	0.0698603	0.285999	0.140861
HD-37	Control	0.399372	0.119041	0.118184	0.248644	0.114759
HD-38	Control	0.417804	0.064562	0.158419	0.162116	0.197099
HD-39	Control	0.282497	0.105758	0.374572	0.1813	0.0558723
HD-4	Control	0.481681	0.0482817	0.159614	0.128941	0.181483
HD-40	Control	0.493904	0.0955486	0.125319	0.167281	0.117947
HD-41	Control	0.506549	0.0726082	0.167141	0.157175	0.0965262
HD-42	Control	0.479841	0.0499716	0.129756	0.20159	0.138842
HD-43	Control	0.38903	0.0845349	0.275657	0.143907	0.10687
HD-44	Control	0.362241	0.0645436	0.21325	0.294285	0.065681
HD-45	Control	0.331446	0.10784	0.243702	0.230116	0.086895
HD-46	Control	0.430975	0.0907017	0.198802	0.186823	0.0926982
HD-47	Control	0.487763	0.0779738	0.145703	0.229368	0.0591918
HD-48	Control	0.393565	0.0606148	0.24131	0.110313	0.194197
HD-49	Control	0.325263	0.120194	0.163201	0.122472	0.268869
HD-5	Control	0.459724	0.108458	0.075374	0.217491	0.138953
HD-50	Control	0.0233485	0.0580866	0.886105	0.0179385	0.0145216
HD-51	Control	0.505395	0.0636002	0.118966	0.114424	0.197615
HD-52	Control	0.346597	0.151384	0.19406	0.149654	0.158304
HD-53	Control	0.419742	0.113019	0.255508	0.104435	0.107296
HD-54	Control	0.391938	0.114065	0.114923	0.267296	0.111778
HD-55	Control	0.43261	0.13478	0.104226	0.152199	0.176185
HD-56	Control	0.190163	0.152988	0.457249	0.0963683	0.103231
HD-57	Control	0.440799	0.0724679	0.142653	0.191155	0.152924
HD-58	Control	0.360538	0.163517	0.130871	0.20819	0.136884
HD-59	Control	0.386939	0.120541	0.0822785	0.245972	0.164269
HD-6	Control	0.304882	0.0667999	0.335712	0.125321	0.167285
HD-60	Control	0.486064	0.0839022	0.145051	0.14306	0.141923
HD-61	Control	0.398053	0.0922108	0.125143	0.174399	0.210195
HD-62	Control	0.437464	0.0890919	0.164192	0.20474	0.104512
HD-63	Control	0.481135	0.111773	0.0913475	0.13305	0.182695
HD-64	Control	0.285471	0.142452	0.281215	0.21765	0.0732123
HD-65	Control	0.374571	0.138857	0.177714	0.159714	0.149143
HD-66	Control	0.43948	0.104921	0.18241	0.144514	0.128676
HD-67	Control	0.422013	0.104933	0.0921015	0.156829	0.224123
HD-68	Control	0.32891	0.196781	0.157256	0.170525	0.146527
HD-69	Control	0.321439	0.0989928	0.112518	0.151942	0.315108
HD-7	Control	0.353024	0.120675	0.193812	0.168214	0.164276
HD-70	Control	0.329926	0.0962521	0.231119	0.235378	0.107325
HD-71	Control	0.530415	0.087834	0.105458	0.111143	0.165151
HD-72	Control	0.522993	0.0988289	0.0862611	0.119394	0.172522
HD-73	Control	0.504264	0.0864127	0.116828	0.156907	0.135588
HD-74	Control	0.339839	0.131458	0.143226	0.134615	0.250861
HD-75	Control	0.335806	0.135806	0.167475	0.1398	0.221113
HD-76	Control	0.293177	0.0967742	0.167856	0.317157	0.125036
HD-77	Control	0.298161	0.122207	0.165771	0.193211	0.220651
HD-78	Control	0.459314	0.0918628	0.186844	0.164729	0.0972498
HD-79	Control	0.320663	0.175479	0.175765	0.148328	0.179766
HD-8	Control	0.464204	0.121993	0.0933562	0.22795	0.0924971
HD-80	Control	0.334945	0.117998	0.306227	0.131931	0.1089
HD-81	Control	0.474667	0.102462	0.101047	0.150014	0.171809
HD-82	Control	0.22478	0.179596	0.307758	0.165672	0.122194
HD-83	Control	0.301601	0.101201	0.0694683	0.111206	0.416524
HD-9	Control	0.469931	0.0670103	0.101375	0.18614	0.175544
HV-1	Control	0.332477	0.0890411	0.171518	0.148973	0.257991
HV-10	Control	0.393141	0.106293	0.0759637	0.27466	0.149943
HV-11	Control	0.359579	0.0673678	0.169414	0.264639	0.138999
HV-12	Control	0.363221	0.110794	0.150485	0.178184	0.197316
HV-13	Control	0.433643	0.0594534	0.168216	0.255847	0.0828402
HV-14	Control	0.321398	0.047364	0.292924	0.144629	0.193685
HV-15	Control	0.374928	0.0390132	0.184739	0.186173	0.215146
HV-16	Control	0.349121	0.0595576	0.344867	0.172433	0.0740216
HV-17	Control	0.423186	0.0501701	0.152494	0.234694	0.139456
HV-2	Control	0.275295	0.0807149	0.320265	0.214471	0.109253
HV-20	Control	0.522257	0.0445138	0.107173	0.178339	0.147718
HV-21	Control	0.318336	0.0483871	0.115167	0.117431	0.400679
HV-22	Control	0.363715	0.0623017	0.186617	0.20075	0.186617
HV-23	Control	0.523741	0.0717963	0.0669336	0.218249	0.119279
HV-25	Control	0.524928	0.0550143	0.196848	0.14298	0.0802292
HV-26	Control	0.400687	0.133658	0.0732685	0.20664	0.185747
HV-27	Control	0.320494	0.156367	0.172176	0.202932	0.148031
HV-28	Control	0.313514	0.147937	0.0512091	0.263727	0.223613
HV-29	Control	0.266073	0.0941447	0.152411	0.132893	0.354478
HV-3	Control	0.392898	0.132302	0.201317	0.199599	0.0738832
HV-30	Control	0.552632	0.0717963	0.126716	0.167906	0.0809497
HV-31	Control	0.410337	0.0696745	0.100228	0.106796	0.312964
HV-4	Control	0.477403	0.0655034	0.102403	0.191934	0.162757
HV-5	Control	0.321943	0.101666	0.155888	0.340864	0.0796385
HV-6	Control	0.386538	0.0934394	0.0732746	0.174098	0.27265
HV-7	Control	0.479955	0.0918396	0.138186	0.178277	0.111743
HV-8	Control	0.433164	0.0817823	0.107163	0.263395	0.114495
HV-9	Control	0.373215	0.0391205	0.221302	0.174472	0.19189
LD-1	Cirrhosis	0.211189	0.0811189	0.526807	0.141259	0.039627
LD-10	Cirrhosis	0.341876	0.101602	0.228833	0.221053	0.106636
LD-11	Cirrhosis	0.429307	0.108146	0.0983146	0.1353	0.228933
LD-12	Cirrhosis	0.303489	0.123508	0.22314	0.259412	0.09045
LD-13	Cirrhosis	0.41426	0.0699458	0.249549	0.190433	0.0758123
LD-14	Cirrhosis	0.15775	0.111111	0.58802	0.0882487	0.0548697
LD-15	Cirrhosis	0.430686	0.0704352	0.149843	0.141768	0.207268
LD-16	Cirrhosis	0.230485	0.196305	0.388915	0.109931	0.0743649
LD-17	Cirrhosis	0.15179	0.0937925	0.646126	0.0720435	0.0362483
LD-18	Cirrhosis	0.102136	0.0668524	0.563138	0.23909	0.0287837
LD-19	Cirrhosis	0.100047	0.092935	0.686107	0.0810811	0.0398293
LD-2	Cirrhosis	0.0959666	0.127955	0.637923	0.0593417	0.0788132
LD-20	Cirrhosis	0.100871	0.102705	0.675837	0.0669418	0.0536451
LD-21	Cirrhosis	0.107324	0.126209	0.622294	0.0935053	0.0506679
LD-22	Cirrhosis	0.181146	0.303604	0.312847	0.108595	0.0938078
LD-23	Cirrhosis	0.133092	0.220914	0.377546	0.199185	0.0692621
LD-24	Cirrhosis	0.107866	0.198775	0.57984	0.0781912	0.0353274
LD-25	Cirrhosis	0.279599	0.107923	0.35337	0.1398	0.119308
LD-26	Cirrhosis	0.152909	0.128101	0.502481	0.0640505	0.152458
LD-27	Cirrhosis	0.175682	0.0840411	0.526598	0.117121	0.0965579
LD-28	Cirrhosis	0.116171	0.089684	0.604089	0.150558	0.0394981
LD-29	Cirrhosis	0.379592	0.125624	0.160998	0.200454	0.133333
LD-3	Cirrhosis	0.126742	0.13573	0.626517	0.0683146	0.0426966
LD-30	Cirrhosis	0.136823	0.252984	0.470156	0.0844812	0.0555556
LD-31	Cirrhosis	0.19123	0.201175	0.127939	0.377034	0.102622
LD-32	Cirrhosis	0.199007	0.0690433	0.549188	0.138087	0.0446751
LD-33	Cirrhosis	0.065929	0.159059	0.643615	0.0871369	0.04426
LD-34	Cirrhosis	0.300408	0.217037	0.102855	0.186679	0.193022
LD-35	Cirrhosis	0.228415	0.337597	0.144358	0.136592	0.153038
LD-36	Cirrhosis	0.156422	0.222936	0.444037	0.138073	0.0385321
LD-37	Cirrhosis	0.352695	0.101766	0.275558	0.186803	0.0831784
LD-38	Cirrhosis	0.102882	0.147672	0.66031	0.0607539	0.0283814
LD-39	Cirrhosis	0.125	0.202847	0.535587	0.103203	0.033363
LD-4	Cirrhosis	0.196691	0.0831801	0.558364	0.121324	0.0404412
LD-40	Cirrhosis	0.0843707	0.106501	0.695251	0.0843707	0.0295067
LD-41	Cirrhosis	0.326788	0.0766713	0.345021	0.151473	0.100047
LD-42	Cirrhosis	0.161187	0.0639269	0.651598	0.0625571	0.0607306
LD-43	Cirrhosis	0.0721371	0.116321	0.743463	0.0455365	0.0225428
LD-44	Cirrhosis	0.0681211	0.126002	0.745325	0.0342832	0.0262689
LD-45	Cirrhosis	0.0520688	0.0994886	0.781032	0.0474198	0.0199907
LD-46	Cirrhosis	0.287184	0.1029	0.262395	0.266137	0.0813845
LD-47	Cirrhosis	0.169708	0.0839416	0.603558	0.0830292	0.0597628
LD-48	Cirrhosis	0.0816233	0.0569995	0.778842	0.0538076	0.0287278
LD-49	Cirrhosis	0.172105	0.221278	0.429593	0.134555	0.0424676
LD-5	Cirrhosis	0.093779	0.181523	0.571031	0.100743	0.0529248
LD-50	Cirrhosis	0.108715	0.0521114	0.737197	0.0705301	0.0314465
LD-51	Cirrhosis	0.0545539	0.116967	0.775312	0.0300509	0.023116
LD-52	Cirrhosis	0.196373	0.192393	0.431225	0.105705	0.0743034
LD-53	Cirrhosis	0.050878	0.0837461	0.801891	0.0301666	0.0333183
LD-54	Cirrhosis	0.0822588	0.143619	0.697199	0.0511338	0.0257892
LD-55	Cirrhosis	0.273146	0.0764625	0.251958	0.152464	0.24597
LD-56	Cirrhosis	0.142857	0.107367	0.56469	0.150045	0.0350404
LD-57	Cirrhosis	0.0490686	0.0772376	0.756474	0.101318	0.0159019
LD-58	Cirrhosis	0.310141	0.0882219	0.298772	0.206457	0.0964075
LD-59	Cirrhosis	0.227357	0.109057	0.488909	0.112292	0.0623845
LD-6	Cirrhosis	0.179953	0.219114	0.394872	0.111422	0.0946387
LD-60	Cirrhosis	0.11762	0.108009	0.677346	0.0498856	0.0471396
LD-61	Cirrhosis	0.0621288	0.137049	0.714481	0.0726359	0.0137049
LD-62	Cirrhosis	0.0765077	0.10081	0.663366	0.141764	0.0175518
LD-63	Cirrhosis	0.10658	0.120945	0.594995	0.133457	0.0440222
LD-64	Cirrhosis	0.125896	0.232079	0.470878	0.0716846	0.0994624
LD-65	Cirrhosis	0.139122	0.161064	0.549953	0.103641	0.0462185
LD-66	Cirrhosis	0.052194	0.119169	0.75612	0.0489607	0.0235566
LD-67	Cirrhosis	0.396209	0.0531669	0.251965	0.176607	0.122053
LD-68	Cirrhosis	0.144773	0.108696	0.561055	0.0781684	0.107308
LD-69	Cirrhosis	0.147783	0.115092	0.533811	0.152709	0.0506046
LD-7	Cirrhosis	0.30592	0.0777225	0.262088	0.142793	0.211478
LD-70	Cirrhosis	0.10009	0.0812388	0.775135	0.0300718	0.013465
LD-71	Cirrhosis	0.0752294	0.1	0.738991	0.062844	0.0229358
LD-72	Cirrhosis	0.229654	0.0813845	0.40739	0.145931	0.135641
LD-73	Cirrhosis	0.246332	0.133393	0.420187	0.0889284	0.111161
LD-74	Cirrhosis	0.311041	0.134201	0.313734	0.0973968	0.143627
LD-75	Cirrhosis	0.139201	0.124832	0.582847	0.0453525	0.107768
LD-76	Cirrhosis	0.1388	0.207055	0.473202	0.0664224	0.114521
LD-77	Cirrhosis	0.0827138	0.175651	0.568773	0.0910781	0.0817844
LD-78	Cirrhosis	0.0577273	0.085	0.783636	0.0431818	0.0304545
LD-79	Cirrhosis	0.0871539	0.254199	0.549251	0.0640036	0.0453926
LD-8	Cirrhosis	0.175583	0.152263	0.37037	0.191129	0.110654
LD-80	Cirrhosis	0.0654415	0.0699238	0.778126	0.064545	0.0219632
LD-81	Cirrhosis	0.128323	0.301558	0.411091	0.0999083	0.0591201
LD-82	Cirrhosis	0.169359	0.16659	0.497	0.0770651	0.0899862
LD-83	Cirrhosis	0.250459	0.171101	0.357798	0.13211	0.0885321
LD-84	Cirrhosis	0.136036	0.242342	0.468468	0.0837838	0.0693694
LD-85	Cirrhosis	0.0990783	0.11659	0.699078	0.0456221	0.0396313
LD-86	Cirrhosis	0.148046	0.243218	0.462529	0.0818391	0.0643678
LD-87	Cirrhosis	0.0736086	0.104129	0.732944	0.067325	0.0219928
LD-88	Cirrhosis	0.104905	0.135786	0.632607	0.0790191	0.0476839
LD-89	Cirrhosis	0.115078	0.305777	0.366369	0.150775	0.0620009
LD-9	Cirrhosis	0.287865	0.0804327	0.292568	0.301035	0.0380997
LD-90	Cirrhosis	0.185853	0.0906149	0.55571	0.116967	0.0508553
LD-91	Cirrhosis	0.0695652	0.0828375	0.761556	0.0553776	0.0306636
LD-92	Cirrhosis	0.0785908	0.198284	0.625113	0.0785908	0.0194219
LD-93	Cirrhosis	0.0926431	0.169391	0.641235	0.0672116	0.0295186
LD-94	Cirrhosis	0.358636	0.0990909	0.315909	0.132727	0.0936364
LD-95	Cirrhosis	0.19763	0.0900474	0.569194	0.0781991	0.0649289
LD-96	Cirrhosis	0.0396575	0.191528	0.702118	0.0482199	0.0184768
LD-97	Cirrhosis	0.506407	0.0844012	0.159523	0.118869	0.1308
LD-98	Cirrhosis	0.145272	0.0411147	0.661946	0.077661	0.0740064
LV-1	Cirrhosis	0.236105	0.200735	0.325678	0.18282	0.0546624
LV-10	Cirrhosis	0.109091	0.169091	0.448636	0.244545	0.0286364
LV-11	Cirrhosis	0.258352	0.0841871	0.43608	0.161247	0.0601336
LV-12	Cirrhosis	0.0740741	0.168056	0.638426	0.0819444	0.0375
LV-13	Cirrhosis	0.0499325	0.0598291	0.82996	0.0364372	0.0238417
LV-14	Cirrhosis	0.213063	0.152703	0.161261	0.312613	0.16036
LV-15	Cirrhosis	0.0553522	0.0997255	0.682983	0.147758	0.0141812
LV-16	Cirrhosis	0.037037	0.114393	0.786685	0.0492264	0.0126582
LV-17	Cirrhosis	0.153218	0.106074	0.441976	0.265639	0.0330916
LV-19	Cirrhosis	0.108974	0.174451	0.544872	0.141941	0.0297619
LV-20	Cirrhosis	0.0653864	0.08139	0.756287	0.0809328	0.0160037
LV-21	Cirrhosis	0.23923	0.0664528	0.477544	0.124656	0.0921173
LV-22	Cirrhosis	0.124596	0.38994	0.233964	0.16659	0.08491
LV-23	Cirrhosis	0.213765	0.140383	0.360985	0.180036	0.104831
LV-24	Cirrhosis	0.342584	0.156051	0.192903	0.168335	0.140127
LV-3	Cirrhosis	0.149684	0.187556	0.435528	0.144725	0.0825068
LV-4	Cirrhosis	0.325539	0.0591472	0.161394	0.296194	0.157726
LV-5	Cirrhosis	0.25805	0.121088	0.370522	0.17415	0.0761905
LV-6	Cirrhosis	0.0503432	0.133638	0.708009	0.0942792	0.01373
LV-7	Cirrhosis	0.119249	0.28216	0.359155	0.189202	0.0502347
LV-8	Cirrhosis	0.204091	0.0804545	0.458182	0.118182	0.139091
LV-9	Cirrhosis	0.202761	0.065207	0.590671	0.0904331	0.0509281
DLF001	T2D	0.197968	0.142266	0.060971	0.547234	0.0515619
DLF002	T2D	0.275621	0.168866	0.100932	0.396351	0.0582298
DLF003	T2D	0.442094	0.0887157	0.0742391	0.210839	0.184113
DLF004	T2D	0.320677	0.0639098	0.242105	0.308271	0.0650376
DLF005	T2D	0.328335	0.143022	0.0811226	0.222991	0.224529
DLF006	T2D	0.210648	0.199074	0.113812	0.340278	0.136188
DLF007	T2D	0.192544	0.0987702	0.339354	0.345888	0.0234435
DLF008	T2D	0.150364	0.128117	0.257384	0.44112	0.023015
DLF009	T2D	0.180258	0.300039	0.0538432	0.383145	0.0827156
DLF010	T2D	0.316585	0.19456	0.152626	0.240272	0.0959577
DLF012	T2D	0.134128	0.286318	0.16372	0.324366	0.0914681
DLF013	T2D	0.227466	0.305996	0.0452611	0.254159	0.167118
DLF014	T2D	0.203161	0.131843	0.118736	0.384734	0.161527
DLM001	T2D	0.29495	0.127008	0.121653	0.372609	0.0837796
DLM002	T2D	0.349242	0.107197	0.151136	0.307955	0.0844697
DLM003	T2D	0.165651	0.305407	0.158416	0.300838	0.0696877
DLM004	T2D	0.263769	0.0636943	0.124016	0.458599	0.0899213
DLM005	T2D	0.301528	0.0838613	0.0495714	0.409989	0.15505
DLM006	T2D	0.365104	0.0572636	0.15834	0.334743	0.0845503
DLM007	T2D	0.22338	0.139275	0.056713	0.488426	0.0922068
DLM008	T2D	0.281658	0.162318	0.0617805	0.340368	0.153876
DLM009	T2D	0.140439	0.158138	0.367064	0.27703	0.0573297
DLM010	T2D	0.25804	0.0817253	0.0737798	0.250095	0.33636
DLM011	T2D	0.346312	0.0703856	0.101086	0.375889	0.106327
DLM012	T2D	0.14225	0.301121	0.102822	0.330499	0.123309
DLM013	T2D	0.219595	0.263514	0.0503003	0.33033	0.136261
DLM014	T2D	0.441993	0.0753138	0.0855839	0.322556	0.0745531
DLM015	T2D	0.34245	0.174114	0.0874422	0.291217	0.104777
DLM016	T2D	0.374043	0.124809	0.102221	0.254594	0.144334
DLM017	T2D	0.378799	0.06269	0.131839	0.292933	0.133739
DLM018	T2D	0.366832	0.0825373	0.0573175	0.270921	0.222392
DLM019	T2D	0.439155	0.0694818	0.0683301	0.358157	0.0648752
DLM020	T2D	0.28832	0.0764455	0.12534	0.441211	0.0686845
DLM021	T2D	0.322741	0.116386	0.0803982	0.406202	0.0742726
DLM022	T2D	0.253516	0.218548	0.054352	0.397567	0.0760167
DLM023	T2D	0.266366	0.191121	0.0504138	0.334462	0.157637
DLM024	T2D	0.112575	0.181099	0.114834	0.537274	0.0542169
DLM027	T2D	0.203409	0.107955	0.170833	0.321591	0.196212
DLM028	T2D	0.333839	0.127466	0.0686646	0.314112	0.155918
DOF002	T2D	0.320455	0.185606	0.0863636	0.326515	0.0810606
DOF003	T2D	0.306427	0.123565	0.0719204	0.282326	0.215761
DOF004	T2D	0.240918	0.16673	0.11587	0.308987	0.167495
DOF006	T2D	0.23619	0.0933333	0.0769524	0.474667	0.118857
DOF007	T2D	0.177005	0.0949319	0.125567	0.53593	0.0665658
DOF008	T2D	0.189304	0.261254	0.213544	0.170835	0.165063
DOF009	T2D	0.262151	0.0964409	0.0922312	0.352086	0.197091
DOF010	T2D	0.170768	0.252051	0.0749441	0.388516	0.113721
DOF011	T2D	0.304598	0.0501916	0.184291	0.292337	0.168582
DOF012	T2D	0.151049	0.12931	0.280735	0.399925	0.0389805
DOF013	T2D	0.343272	0.0577217	0.074159	0.377676	0.147171
DOF014	T2D	0.272899	0.0779712	0.0480696	0.46707	0.133989
DOM001	T2D	0.268515	0.122294	0.0683631	0.435625	0.105203
DOM003	T2D	0.213308	0.0809886	0.168821	0.356274	0.180608
DOM005	T2D	0.212806	0.0911488	0.0824859	0.570621	0.0429379
DOM008	T2D	0.183014	0.199925	0.135287	0.40699	0.0747839
DOM010	T2D	0.260274	0.169711	0.0696347	0.430746	0.0696347
DOM012	T2D	0.23956	0.192483	0.127183	0.309415	0.131359
DOM013	T2D	0.327025	0.0889478	0.0386071	0.395155	0.150265
DOM014	T2D	0.324314	0.0987043	0.0712652	0.448552	0.0571646
DOM015	T2D	0.297897	0.108987	0.14761	0.364436	0.0810707
DOM016	T2D	0.291525	0.114124	0.0704331	0.432392	0.0915254
DOM017	T2D	0.367011	0.0547264	0.0853425	0.423651	0.069269
DOM018	T2D	0.374715	0.0432802	0.0668185	0.200076	0.31511
DOM019	T2D	0.38062	0.0868217	0.0608527	0.401938	0.0697674
DOM020	T2D	0.361872	0.0528919	0.0707763	0.386225	0.128234
DOM021	T2D	0.334235	0.0869397	0.148377	0.347759	0.0826893
DOM022	T2D	0.140942	0.288012	0.314056	0.20337	0.0536193
DOM023	T2D	0.31749	0.0596958	0.0946768	0.445627	0.0825095
DOM024	T2D	0.33679	0.078341	0.046467	0.363287	0.175115
DOM025	T2D	0.230622	0.130202	0.0427644	0.516609	0.0798015
DOM026	T2D	0.24848	0.151596	0.0946049	0.396277	0.109043
NLF001	Control	0.415288	0.0678836	0.0644609	0.328294	0.124073
NLF002	Control	0.315714	0.0877143	0.181429	0.311143	0.104
NLF005	Control	0.500288	0.0579251	0.164841	0.214697	0.0622478
NLF006	Control	0.426902	0.0703904	0.102023	0.255343	0.145341
NLF007	Control	0.415909	0.08125	0.115057	0.267045	0.120739
NLF008	Control	0.243495	0.159785	0.144796	0.403281	0.0486425
NLF009	Control	0.453899	0.0657371	0.0793967	0.278884	0.122083
NLF010	Control	0.270108	0.105248	0.141472	0.420707	0.0624643
NLF011	Control	0.45936	0.0419145	0.112716	0.286321	0.0996885
NLF012	Control	0.329818	0.0669897	0.0658495	0.395667	0.141676
NLF013	Control	0.491084	0.0540617	0.0851967	0.247099	0.122559
NLF014	Control	0.217726	0.114563	0.151325	0.447991	0.0683956
NLF015	Control	0.266034	0.131148	0.258556	0.273799	0.070463
NLM001	Control	0.46034	0.0566572	0.0932011	0.270538	0.119263
NLM002	Control	0.182051	0.0726496	0.314815	0.332764	0.0977208
NLM003	Control	0.211348	0.0921986	0.0601418	0.603404	0.0329078
NLM004	Control	0.203677	0.23499	0.295317	0.111462	0.154553
NLM005	Control	0.283607	0.0842314	0.156268	0.420023	0.0558707
NLM006	Control	0.242484	0.100681	0.134714	0.332672	0.18945
NLM007	Control	0.264387	0.0977208	0.207407	0.321083	0.109402
NLM008	Control	0.298949	0.0889457	0.0636544	0.330207	0.218244
NLM009	Control	0.392694	0.0342466	0.155251	0.28339	0.134418
NLM010	Control	0.29786	0.155777	0.145221	0.286448	0.114693
NLM015	Control	0.366177	0.0593489	0.0581965	0.414002	0.102276
NLM016	Control	0.301839	0.0461103	0.153324	0.373409	0.125318
NLM017	Control	0.246158	0.114969	0.0634604	0.524189	0.0512237
NLM021	Control	0.495107	0.0892343	0.066494	0.204375	0.14479
NLM022	Control	0.441669	0.0726653	0.118365	0.206358	0.160942
NLM023	Control	0.196167	0.30947	0.176437	0.2531	0.0648253
NLM024	Control	0.262931	0.0603448	0.132759	0.452874	0.091092
NLM025	Control	0.404498	0.0666097	0.097068	0.256191	0.175633
NLM026	Control	0.374787	0.100171	0.0526466	0.346614	0.125783
NLM027	Control	0.0769669	0.389681	0.380559	0.0860889	0.0667047
NLM028	Control	0.316823	0.107031	0.0814119	0.282949	0.211785
NLM029	Control	0.435067	0.0875249	0.0593919	0.333049	0.0849673
NLM031	Control	0.351228	0.123929	0.0659623	0.303255	0.155625
NLM032	Control	0.252929	0.173764	0.224921	0.137182	0.211203
NOF001	Control	0.352176	0.10684	0.0686829	0.322781	0.14952
NOF002	Control	0.198143	0.178706	0.211488	0.32521	0.086452
NOF004	Control	0.404175	0.0672659	0.116845	0.281241	0.130473
NOF005	Control	0.299596	0.188293	0.0409458	0.303345	0.16782
NOF006	Control	0.256645	0.0640183	0.054587	0.58531	0.0394398
NOF007	Control	0.278665	0.112664	0.0827153	0.444666	0.0812892
NOF008	Control	0.313143	0.104	0.0468571	0.481714	0.0542857
NOF009	Control	0.253074	0.14298	0.0797827	0.435516	0.0886474
NOF010	Control	0.308952	0.105902	0.103078	0.400452	0.0816154
NOF011	Control	0.326426	0.138234	0.0692592	0.393415	0.0726653
NOF012	Control	0.302718	0.125322	0.0412017	0.37568	0.155079
NOF013	Control	0.331068	0.102521	0.133673	0.376097	0.0566412
NOF014	Control	0.381849	0.0827626	0.0619292	0.394406	0.0790525
NOM001	Control	0.29565	0.136806	0.135089	0.18174	0.250716
NOM002	Control	0.222788	0.262369	0.122703	0.188295	0.203845
NOM004	Control	0.228726	0.123929	0.167904	0.410051	0.0693889
NOM005	Control	0.297251	0.141967	0.0470388	0.183338	0.330405
NOM007	Control	0.464845	0.068033	0.14119	0.224025	0.101907
NOM008	Control	0.249715	0.125428	0.106613	0.465792	0.0524515
NOM009	Control	0.232269	0.213337	0.111048	0.098898	0.344448
NOM010	Control	0.430456	0.0768569	0.0851735	0.327789	0.0797247
NOM012	Control	0.354913	0.073045	0.0853624	0.326554	0.160126
NOM013	Control	0.282928	0.079706	0.0432448	0.366309	0.227812
NOM014	Control	0.289385	0.0714286	0.0542067	0.457086	0.127894
NOM015	Control	0.31312	0.108246	0.0413715	0.445169	0.0920941
NOM016	Control	0.446158	0.0605541	0.0868323	0.306769	0.0996858
NOM017	Control	0.270442	0.10835	0.0820572	0.167871	0.37128
NOM018	Control	0.263577	0.138755	0.289167	0.163207	0.145294
NOM019	Control	0.355942	0.061841	0.0347677	0.319749	0.2277
NOM020	Control	0.373645	0.0593269	0.0824301	0.336566	0.148032
NOM022	Control	0.321581	0.0668183	0.122548	0.294285	0.194768
NOM023	Control	0.26596	0.110507	0.172058	0.383052	0.0684226
NOM025	Control	0.344448	0.103702	0.0833569	0.294151	0.174343
NOM026	Control	0.246381	0.198694	0.185637	0.162362	0.206926
NOM027	Control	0.18716	0.250502	0.247922	0.215535	0.0988822
NOM028	Control	0.209156	0.284406	0.0826896	0.253219	0.170529
NOM029	Control	0.185404	0.243167	0.209073	0.155537	0.206819
CON.001	Control	0.316871	0.0750785	0.0393948	0.400799	0.167856
CON.002	Control	0.368707	0.076087	0.0672197	0.418192	0.069794
CON.003	Control	0.269264	0.188513	0.293432	0.195906	0.052886
CON.004	Control	0.32033	0.0942483	0.131264	0.374431	0.0797267
CON.005	Control	0.378926	0.116505	0.0331239	0.294689	0.176756
CON.006	Control	0.349473	0.136713	0.0444318	0.324694	0.144688
CON.007	Control	0.244869	0.153934	0.0729761	0.4752	0.0530217
CON.008	Control	0.322562	0.11038	0.0906491	0.372319	0.104089
CON.009	Control	0.348877	0.0705146	0.097242	0.287745	0.195621
CON.010	Control	0.238446	0.220584	0.185994	0.209243	0.145733
CON.011	Control	0.372261	0.0645905	0.0654556	0.353806	0.143887
CON.012	Control	0.181922	0.141146	0.339036	0.295124	0.0427716
CON.013	Control	0.298686	0.0842376	0.135066	0.29526	0.18675
CON.014	Control	0.453326	0.0433914	0.0807879	0.254353	0.168142
CON.015	Control	0.239473	0.160126	0.179032	0.18562	0.235749
CON.016	Control	0.254126	0.129482	0.178429	0.274331	0.163631
CON.017	Control	0.240204	0.26803	0.0584895	0.166951	0.266326
CON.018	Control	0.277085	0.0609756	0.0618264	0.271412	0.328701
CON.019	Control	0.323278	0.155378	0.129482	0.296528	0.095333
CON.020	Control	0.483012	0.0588901	0.0588901	0.245187	0.15402
CON.021	Control	0.329043	0.156687	0.0509233	0.30526	0.158086
CON.022	Control	0.427713	0.0549671	0.0807329	0.249928	0.186659
CON.023	Control	0.350216	0.157698	0.0446043	0.293525	0.153957
CON.026	Control	0.427713	0.101059	0.101346	0.203264	0.166619
CON.027	Control	0.326397	0.0618586	0.144527	0.286488	0.18073
CON.028	Control	0.310688	0.086697	0.0952246	0.165151	0.34224
CON.029	Control	0.280137	0.186378	0.137361	0.180678	0.215446
CON.031	Control	0.233209	0.17948	0.16519	0.152901	0.26922
CON.032	Control	0.399886	0.0730944	0.0543231	0.39818	0.0745165
CON.033	Control	0.49514	0.0643225	0.0523156	0.292453	0.095769
CON.034	Control	0.513366	0.0477149	0.0796206	0.296637	0.0626617
CON.035	Control	0.225092	0.147034	0.0607437	0.377519	0.189611
CON.036	Control	0.314158	0.155822	0.0980173	0.337615	0.094387
CON.037	Control	0.382919	0.0429864	0.121324	0.27319	0.179581
CON.038	Control	0.230747	0.0781609	0.0405172	0.144253	0.506322
CON.039	Control	0.296275	0.163776	0.069093	0.387546	0.0833096
CON.040	Control	0.354125	0.125886	0.13099	0.186561	0.202438
CON.041	Control	0.344896	0.127666	0.054592	0.420529	0.0523173
CON.042	Control	0.337507	0.0950484	0.0677291	0.425726	0.0739898
CON.043	Control	0.365445	0.165956	0.0471725	0.338448	0.0829781
CON.044	Control	0.330769	0.11453	0.0877493	0.336467	0.130484
CON.045	Control	0.253761	0.158672	0.0468351	0.481124	0.0596083
CON.046	Control	0.275852	0.0738236	0.102564	0.42998	0.11778
CON.047	Control	0.45234	0.0636416	0.0819064	0.318779	0.0833333
CON.048	Control	0.270059	0.121331	0.0883422	0.492592	0.0276768
CON.049	Control	0.401318	0.0985391	0.0968204	0.318533	0.0847895
CON.050	Control	0.275882	0.161547	0.182309	0.349261	0.0310011
CON.051	Control	0.216063	0.434106	0.156391	0.13207	0.0613688
CON.052	Control	0.351673	0.191719	0.0524674	0.301191	0.10295
CON.053	Control	0.379874	0.111525	0.0498853	0.393062	0.0656537
CON.054	Control	0.458024	0.0656768	0.0739577	0.311251	0.0910908
CON.055	Control	0.23706	0.246211	0.0932228	0.379754	0.0437518
CON.056	Control	0.451824	0.0917902	0.0584379	0.313569	0.0843786
CON.057	Control	0.378749	0.0874036	0.0865467	0.320765	0.126535
CON.058	Control	0.321981	0.0749857	0.060103	0.398397	0.144533
CON.059	Control	0.486502	0.0650753	0.0892299	0.236431	0.122762
CON.060	Control	0.116724	0.208333	0.375856	0.251142	0.0479452
CON.061	Control	0.282932	0.064433	0.328465	0.178121	0.146048
CON.062	Control	0.238597	0.111174	0.311859	0.177024	0.161345
CON.063	Control	0.361932	0.0863636	0.174148	0.25483	0.122727
CON.064	Control	0.351143	0.101714	0.0765714	0.31	0.160571
CON.065	Control	0.262992	0.13408	0.0803905	0.286822	0.235716
CON.066	Control	0.409233	0.127102	0.0478769	0.179253	0.236535
CON.067	Control	0.206946	0.129234	0.0575007	0.430401	0.175918
CON.068	Control	0.298165	0.129874	0.150803	0.33945	0.0817087
CON.069	Control	0.226693	0.201757	0.158685	0.136866	0.275999
CON.070	Control	0.450253	0.0727937	0.0888139	0.308038	0.0801012
CON.071	Control	0.399773	0.087859	0.100085	0.306227	0.106056
CON.072	Control	0.398685	0.0785939	0.11489	0.277222	0.130609
CON.073	Control	0.306953	0.209158	0.0559638	0.312041	0.115885
CON.074	Control	0.267662	0.0798392	0.0651924	0.435382	0.151924
CON.075	Control	0.326013	0.148032	0.14575	0.292356	0.0878494
CON.076	Control	0.421955	0.106061	0.0777587	0.16438	0.229846
CON.077	Control	0.305302	0.119726	0.218073	0.216933	0.139966
CON.078	Control	0.390105	0.0804663	0.075917	0.248223	0.205289
CON.079	Control	0.159136	0.124183	0.176755	0.466894	0.0730321
CON.080	Control	0.199772	0.116272	0.0800798	0.494158	0.109718
CON.081	Control	0.418999	0.0655923	0.0460843	0.369522	0.0998021
CON.082	Control	0.395731	0.0758581	0.179983	0.279781	0.0686472
CON.083	Control	0.424689	0.102775	0.0625708	0.297282	0.112684
CON.084	Control	0.481271	0.0595914	0.107548	0.281782	0.069807
CON.085	Control	0.341783	0.135574	0.0430077	0.318428	0.161208
CON.086	Control	0.260523	0.200796	0.244881	0.226678	0.0671217
CON.087	Control	0.312715	0.0412371	0.131443	0.342497	0.172108
CON.088	Control	0.338384	0.137205	0.0507856	0.406566	0.0670595
CON.089	Control	0.358952	0.0865357	0.089667	0.405067	0.059778
CON.090	Control	0.313725	0.173913	0.149758	0.188406	0.174197
CON.091	Control	0.375852	0.0960227	0.0946023	0.35625	0.0772727
CON.092	Control	0.338954	0.103991	0.0997752	0.329961	0.127319
CON.093	Control	0.46367	0.0780322	0.0901894	0.234945	0.133164
CON.095	Control	0.412482	0.0995745	0.075461	0.259007	0.153475
CON.096	Control	0.322981	0.216262	0.0940147	0.263411	0.103331
CON.097	Control	0.337143	0.0877143	0.0365714	0.440857	0.0977143
CON.098	Control	0.422292	0.173801	0.048262	0.249354	0.106291
CON.099	Control	0.467351	0.0978044	0.0587397	0.284289	0.0918164
CON.101	Control	0.492281	0.104917	0.084048	0.184677	0.134077
CON.104	Control	0.172404	0.169559	0.403414	0.0913229	0.1633
CON.105	Control	0.299377	0.131862	0.168081	0.151952	0.248727
CON.106	Control	0.292759	0.121437	0.118871	0.269954	0.196978
CON.107	Control	0.383437	0.076574	0.0904708	0.153715	0.295803
T2D.001	T2D	0.248834	0.190902	0.0579316	0.352255	0.150078
T2D.002	T2D	0.255733	0.10649	0.124368	0.376215	0.137194
T2D.003	T2D	0.247623	0.202739	0.146063	0.316851	0.086725
T2D.004	T2D	0.193858	0.165835	0.35547	0.200384	0.084453
T2D.005	T2D	0.294249	0.0914862	0.0832711	0.451083	0.0799104
T2D.006	T2D	0.321112	0.0671555	0.223466	0.276341	0.111926
T2D.007	T2D	0.228539	0.113705	0.0741717	0.340361	0.243223
T2D.008	T2D	0.375674	0.121632	0.0419554	0.337952	0.122787
T2D.009	T2D	0.260332	0.166474	0.239861	0.272306	0.0610274
T2D.010	T2D	0.216206	0.1202	0.06298	0.473502	0.127112
T2D.011	T2D	0.294321	0.105142	0.0936301	0.27782	0.229087
T2D.012	T2D	0.297596	0.166349	0.0808852	0.3533	0.10187
T2D.013	T2D	0.277946	0.121601	0.043429	0.446752	0.110272
T2D.014	T2D	0.21814	0.166093	0.197091	0.3739	0.0447761
T2D.015	T2D	0.267905	0.129973	0.0291777	0.470633	0.102311
T2D.016	T2D	0.162703	0.210646	0.192903	0.361646	0.0721027
T2D.017	T2D	0.277525	0.10896	0.101367	0.407745	0.104404
T2D.018	T2D	0.321456	0.19055	0.0933385	0.252517	0.142138
T2D.019	T2D	0.151889	0.206135	0.0411523	0.55593	0.0448934
T2D.020	T2D	0.0980843	0.185057	0.413027	0.267816	0.0360153
T2D.021	T2D	0.285118	0.139711	0.0854214	0.416856	0.0728929
T2D.022	T2D	0.140655	0.343738	0.28632	0.174566	0.0547206
T2D.023	T2D	0.201613	0.298771	0.28341	0.141705	0.0745008
T2D.024	T2D	0.362616	0.160604	0.0638545	0.224458	0.188467
T2D.025	T2D	0.261626	0.0850662	0.0627599	0.194707	0.395841
T2D.026	T2D	0.194893	0.176117	0.0525723	0.500188	0.0762298
T2D.028	T2D	0.285011	0.113929	0.0938683	0.269871	0.23732
T2D.029	T2D	0.130649	0.244208	0.38891	0.152298	0.0839347
T2D.030	T2D	0.289125	0.10989	0.0424403	0.43274	0.125805
T2D.031	T2D	0.223214	0.128882	0.0636646	0.509705	0.0745342
T2D.036	T2D	0.312619	0.171941	0.0556615	0.314907	0.144872
T2D.039	T2D	0.295282	0.114536	0.0688737	0.349696	0.171613
T2D.040	T2D	0.316784	0.114857	0.104483	0.316784	0.147092
T2D.041	T2D	0.22336	0.192264	0.0401972	0.187713	0.356466
T2D.042	T2D	0.272588	0.167688	0.06049	0.277565	0.221669
T2D.043	T2D	0.271605	0.186728	0.03125	0.302855	0.207562
T2D.044	T2D	0.182512	0.0996564	0.0840015	0.561665	0.0721649
T2D.045	T2D	0.185615	0.158159	0.0993813	0.508121	0.0487239
T2D.046	T2D	0.342539	0.0594553	0.0418105	0.489451	0.0667434
T2D.047	T2D	0.219861	0.117852	0.0459815	0.56221	0.0540958
T2D.048	T2D	0.297339	0.154647	0.200154	0.223293	0.124566
T2D.049	T2D	0.265019	0.196958	0.0585551	0.372243	0.107224
T2D.050	T2D	0.22736	0.158196	0.0332442	0.383263	0.197937
T2D.051	T2D	0.294252	0.124477	0.0570994	0.467073	0.0570994
T2D.052	T2D	0.238042	0.11136	0.21861	0.207399	0.224589
T2D.053	T2D	0.335766	0.11602	0.117172	0.30849	0.122551
T2D.054	T2D	0.286636	0.0801063	0.107821	0.300304	0.225133
T2D.055	T2D	0.30543	0.128582	0.0558069	0.429487	0.0806938
T2D.056	T2D	0.225178	0.164856	0.133383	0.352192	0.124391
T2D.057	T2D	0.165251	0.14556	0.228571	0.389961	0.0706564
T2D.058	T2D	0.244041	0.172153	0.189179	0.214529	0.180098
T2D.059	T2D	0.27971	0.0940008	0.039358	0.531143	0.0557891
T2D.060	T2D	0.224138	0.277395	0.0444444	0.373563	0.0804598
T2D.062	T2D	0.420152	0.109125	0.0809886	0.284411	0.105323
T2D.063	T2D	0.267248	0.155042	0.1395	0.35671	0.0815011
T2D.064	T2D	0.432401	0.119494	0.0984297	0.257373	0.0923018
T2D.065	T2D	0.235725	0.149691	0.0590278	0.433642	0.121914
T2D.066	T2D	0.271336	0.124761	0.0528129	0.406812	0.144279
T2D.067	T2D	0.172243	0.123954	0.129658	0.529278	0.0448669
T2D.068	T2D	0.243921	0.302432	0.0581307	0.273556	0.12196
T2D.069	T2D	0.39167	0.0638135	0.139091	0.314482	0.0909438
T2D.070	T2D	0.260069	0.111623	0.0705792	0.499041	0.0586881
T2D.071	T2D	0.252583	0.132032	0.202832	0.296977	0.115576
T2D.072	T2D	0.241737	0.0830131	0.0430438	0.588394	0.0438125
T2D.073	T2D	0.311296	0.111447	0.182849	0.201738	0.192671
T2D.074	T2D	0.180297	0.17307	0.0829213	0.506276	0.0574363
T2D.075	T2D	0.206697	0.209777	0.08699	0.440724	0.0558122
T2D.076	T2D	0.152492	0.15399	0.0599475	0.581491	0.0520794
T2D.077	T2D	0.261086	0.188456	0.0676605	0.368884	0.113914
T2D.078	T2D	0.237699	0.172597	0.30545	0.190386	0.0938683
T2D.079	T2D	0.329489	0.121876	0.0749712	0.284506	0.189158
T2D.080	T2D	0.259992	0.11331	0.0578192	0.51688	0.0519984
T2D.081	T2D	0.272288	0.178306	0.0631501	0.319094	0.167162
T2D.082	T2D	0.417688	0.106815	0.0692956	0.32389	0.0823124
T2D.083	T2D	0.158832	0.155421	0.0500379	0.613723	0.0219864
T2D.084	T2D	0.229881	0.19638	0.0335002	0.395456	0.144782
T2D.085	T2D	0.313777	0.15897	0.0514762	0.345193	0.130583
T2D.086	T2D	0.317606	0.0464135	0.215957	0.245109	0.174914
T2D.087	T2D	0.155	0.361538	0.127692	0.246154	0.109615
T2D.088	T2D	0.213714	0.121143	0.28	0.310857	0.0742857
T2D.089	T2D	0.224981	0.107448	0.0651668	0.550815	0.0515904
T2D.090	T2D	0.209012	0.27641	0.0477092	0.336994	0.129875
T2D.091	T2D	0.171418	0.137904	0.0396764	0.524653	0.126348
T2D.092	T2D	0.119985	0.407199	0.176978	0.247094	0.0487439
T2D.093	T2D	0.442065	0.0860421	0.0894837	0.330784	0.0516252
T2D.094	T2D	0.332318	0.121812	0.0540541	0.208222	0.283593
T2D.095	T2D	0.183869	0.0695719	0.0990061	0.58792	0.059633
T2D.096	T2D	0.200228	0.238295	0.0570994	0.353255	0.151123
T2D.097	T2D	0.355861	0.0962199	0.14013	0.274532	0.133257
T2D.098	T2D	0.295966	0.11249	0.0783553	0.28045	0.232739
T2D.099	T2D	0.19721	0.25494	0.121658	0.251065	0.175126
T2D.100	T2D	0.256255	0.133813	0.0803639	0.465125	0.0644428
T2D.101	T2D	0.197727	0.15947	0.0939394	0.4375	0.111364
T2D.102	T2D	0.171833	0.158056	0.237658	0.376196	0.0562572
T2D.103	T2D	0.223538	0.245319	0.11731	0.335881	0.0779519
T2D.104	T2D	0.245594	0.150192	0.132567	0.4	0.0716475
T2D.105	T2D	0.358708	0.0911188	0.0634371	0.384468	0.102268
T2D.106	T2D	0.22089	0.130754	0.459574	0.0990329	0.0897485
T2D.107	T2D	0.369764	0.110434	0.0746382	0.387281	0.0578827
T2D.108	T2D	0.303895	0.216352	0.0755881	0.289626	0.114539
CON.D1A	Control	0.473924	0.0760901	0.165004	0.108578	0.176404
CON.D2A	Control	0.422203	0.148495	0.0979557	0.140545	0.190801
CON.D3A	Control	0.297313	0.0803316	0.264723	0.1255	0.232133
CON.D4A	Control	0.377531	0.203023	0.0980895	0.195324	0.126034
CON.D5A	Control	0.471859	0.152359	0.100625	0.170836	0.104321
CON.D6A	Control	0.259514	0.237482	0.133906	0.103577	0.265522
CON.D7A	Control	0.402196	0.0927478	0.0993932	0.215545	0.190118
CON.D8A	Control	0.222382	0.286824	0.155063	0.147296	0.188435
CON.D9A	Control	0.204895	0.218839	0.295105	0.128344	0.152817
CON.D10A	Control	0.402442	0.17637	0.0905993	0.152513	0.178074
CON.D12A	Control	0.313071	0.238014	0.0465183	0.189212	0.213185
CON.D14A	Control	0.374786	0.186537	0.166572	0.14575	0.126355
CON.D15A	Control	0.449412	0.0965893	0.0942964	0.168816	0.190886
CON.D16A	Control	0.351344	0.118812	0.278642	0.15587	0.0953324
CON.D18A	Control	0.488978	0.0964787	0.075866	0.133982	0.204695
CON.D19A	Control	0.442346	0.110157	0.100715	0.255794	0.0909871
CON.D21A	Control	0.353042	0.073122	0.0911168	0.110825	0.371894
CON.D22A	Control	0.497003	0.084499	0.0873537	0.186126	0.145019
CON.D23A	Control	0.431406	0.0646258	0.155896	0.154762	0.193311
CON.D25A	Control	0.394231	0.113122	0.0576923	0.151018	0.283937
CON.D26A	Control	0.304781	0.15424	0.122083	0.137166	0.28173
CON.D27A	Control	0.225485	0.366306	0.0786773	0.150798	0.178734
CON.D28A	Control	0.221465	0.289324	0.229699	0.125213	0.134299
CON.D30A	Control	0.303454	0.137882	0.164716	0.278904	0.115044
CON.D31A	Control	0.254	0.256286	0.205429	0.114286	0.17
CON.D33A	Control	0.425526	0.108016	0.0773167	0.241046	0.148096
CON.D34A	Control	0.492172	0.0649018	0.1039	0.184742	0.154284
CON.D35A	Control	0.315623	0.159678	0.0672028	0.178346	0.27915
CON.D36A	Control	0.359829	0.202279	0.119088	0.17151	0.147293
CON.D37A	Control	0.418777	0.0981508	0.122617	0.138265	0.222191
CON.D40A	Control	0.431534	0.0715909	0.0849432	0.244602	0.16733
CON.D42A	Control	0.463569	0.0545037	0.148021	0.144005	0.189902
CON.D43A	Control	0.45316	0.0637698	0.089447	0.211907	0.181716
CON.D44A	Control	0.247092	0.199433	0.104965	0.159716	0.288794
CON.D46A	Control	0.470283	0.0986728	0.0897288	0.250433	0.0908829
CON.D47A	Control	0.249499	0.052707	0.0486966	0.118877	0.530221
CON.D48A	Control	0.329429	0.141429	0.134286	0.192286	0.202571
CON.D49A	Control	0.226985	0.367089	0.056962	0.175201	0.173763
CON.D50A	Control	0.17605	0.317233	0.0503001	0.160903	0.295513
CON.D51A	Control	0.270821	0.263929	0.0631821	0.194716	0.207352
CON.D54A	Control	0.282088	0.181118	0.0667427	0.237307	0.232744
CON.D55A	Control	0.281446	0.198349	0.0600455	0.192943	0.267217
CON.D57A	Control	0.344523	0.148791	0.0458037	0.0978663	0.363016
CON.D58A	Control	0.29331	0.202401	0.117496	0.120354	0.266438
CON.D61A	Control	0.337486	0.0973952	0.0840883	0.0857871	0.395243
CON.D62A	Control	0.297633	0.181871	0.0381062	0.123557	0.358834
CON.D63A	Control	0.328744	0.156053	0.089214	0.148308	0.277682
CON.D64A	Control	0.403444	0.0615471	0.0883682	0.1917	0.254941
CON.D66A	Control	0.448286	0.0957778	0.0753755	0.161802	0.218759
CON.D68A	Control	0.305415	0.182177	0.0961647	0.14326	0.272984
CON.D69A	Control	0.355106	0.0687393	0.138049	0.241871	0.196235
CON.D71A	Control	0.370402	0.13801	0.0556031	0.161962	0.274023
CON.D72A	Control	0.194	0.325143	0.0717143	0.0988571	0.310286
CON.D74A	Control	0.477072	0.0623754	0.129878	0.18855	0.142125
CON.D75A	Control	0.33562	0.267867	0.0703259	0.196684	0.129503
CON.D77A	Control	0.293284	0.175971	0.230377	0.122981	0.177387
CON.D79A	Control	0.4811	0.0962199	0.150916	0.135452	0.136312
CON.D80A	Control	0.445668	0.083545	0.181485	0.154671	0.134632
CON.D81A	Control	0.301054	0.0529764	0.163201	0.18912	0.293649
CON.D82A	Control	0.187015	0.137891	0.287848	0.111175	0.27607
CON.D83A	Control	0.516648	0.0699774	0.153781	0.127822	0.131772
CON.D84A	Control	0.463101	0.0637872	0.126716	0.175343	0.171053
CON.D85A	Control	0.363714	0.127484	0.0675752	0.322828	0.118399
CON.D87A	Control	0.236301	0.202626	0.23887	0.236301	0.0859018
CON.D88A	Control	0.514943	0.132471	0.070977	0.173851	0.107759
CON.D89A	Control	0.303826	0.167904	0.159338	0.299543	0.0693889
CON.D91A	Control	0.306916	0.159078	0.251009	0.195677	0.0873199
CON.D92A	Control	0.423472	0.0790977	0.157053	0.226442	0.113935
CON.D93A	Control	0.31002	0.170711	0.196974	0.237225	0.0850699
CON.D95A	Control	0.508946	0.0681625	0.0741267	0.207043	0.141721
CON.D96A	Control	0.29505	0.111174	0.228006	0.078925	0.286846
CON.D97A	Control	0.453023	0.0962248	0.0644337	0.211184	0.175135
CON.D98A	Control	0.239453	0.233466	0.161631	0.311574	0.0538769
CON.D99A	Control	0.470823	0.07885	0.206092	0.107316	0.13692
CON.D102A	Control	0.381397	0.122986	0.120158	0.216002	0.159457
CON.D103A	Control	0.424681	0.119433	0.105248	0.225532	0.125106
CON.D104A	Control	0.371681	0.122752	0.0750785	0.205538	0.22495
CON.D105A	Control	0.330574	0.0927776	0.113617	0.210106	0.252926
CON.D106A	Control	0.310157	0.127325	0.112732	0.133906	0.31588
DB05A	Obesity	0.164078	0.396354	0.0681972	0.0648211	0.30655
DB06A	Obesity	0.187026	0.305038	0.0483092	0.10352	0.356108
DB11A	Obesity	0.268707	0.214966	0.0482993	0.17483	0.293197
DB12A	Obesity	0.274019	0.218539	0.0426252	0.177943	0.286874
DB13A	Obesity	0.199864	0.0914052	0.120055	0.157572	0.431105
DB20A	Obesity	0.122783	0.338336	0.0491132	0.0729877	0.41678
DB23A	Obesity	0.194142	0.400545	0.0395095	0.0858311	0.279973
DB25A	Obesity	0.204039	0.35376	0.051532	0.220752	0.169916
DB27A	Obesity	0.269096	0.167484	0.0735809	0.129643	0.360196
DB29A	Obesity	0.373249	0.135854	0.0903361	0.160364	0.240196
DB32A	Obesity	0.152204	0.383609	0.0819559	0.114325	0.267906
DB33A	Obesity	0.136268	0.401817	0.0545073	0.12928	0.278127
DB34A	Obesity	0.197164	0.192438	0.0742741	0.108035	0.428089
DB38A	Obesity	0.273486	0.0688935	0.0410578	0.091858	0.524704
DB39A	Obesity	0.153899	0.348153	0.151163	0.114911	0.231874
DB45A	Obesity	0.179207	0.0417237	0.0300958	0.0978112	0.651163
DB46A	Obesity	0.331224	0.130098	0.0457103	0.149086	0.343882
DB47A	Obesity	0.268226	0.0811554	0.0460798	0.110041	0.494498
DB49A	Obesity	0.364633	0.160384	0.0986977	0.176148	0.200137
DB51A	Obesity	0.19485	0.114823	0.101601	0.114127	0.4746
DB52A	Obesity	0.234203	0.112637	0.0659341	0.188874	0.398352
DB54A	Obesity	0.179264	0.262207	0.0749164	0.319732	0.16388
DB55A	Obesity	0.201675	0.277041	0.0844382	0.182833	0.254013
DB56A	Obesity	0.258586	0.0868687	0.0417508	0.0814815	0.531313
DB57A	Obesity	0.213378	0.0742475	0.0923077	0.176589	0.443478
DB58A	Obesity	0.191003	0.440138	0.0394464	0.119031	0.210381
DB59A	Obesity	0.411444	0.0715259	0.104223	0.14782	0.264986
DB60A	Obesity	0.409471	0.0759053	0.091922	0.117688	0.305014
DB63A	Obesity	0.201482	0.0687332	0.0950135	0.27965	0.355121
DB64A	Obesity	0.205797	0.0862319	0.0456522	0.107971	0.554348
DB66A	Obesity	0.303633	0.169294	0.0582591	0.0767649	0.392049
DB69A	Obesity	0.43536	0.102027	0.0440252	0.187282	0.231307
DB70A	Obesity	0.274118	0.164338	0.103792	0.311377	0.146374
DB71A	Obesity	0.386984	0.0755773	0.13226	0.218334	0.186844
DB72A	Obesity	0.229585	0.161312	0.0722892	0.110442	0.426372
DB75A	Obesity	0.188507	0.137351	0.0469516	0.125438	0.501752
DB76A	Obesity	0.317005	0.173548	0.043387	0.154654	0.311407
DB77A	Obesity	0.24723	0.0879501	0.0588643	0.191828	0.414127
DB79A	Obesity	0.317439	0.0722071	0.147139	0.150545	0.31267
DB80A	Obesity	0.3297	0.126022	0.142371	0.11376	0.288147
DB81A	Obesity	0.187879	0.156902	0.311785	0.102357	0.241077
DB82A	Obesity	0.265552	0.117726	0.0528428	0.0936455	0.470234
DB83A	Obesity	0.322954	0.0876177	0.076756	0.152788	0.359884
DB84A	Obesity	0.273585	0.0390836	0.136792	0.291779	0.25876
DB87A	Obesity	0.344086	0.147177	0.0423387	0.137769	0.328629
DB88A	Obesity	0.233688	0.133822	0.0486019	0.221704	0.362184
DB89A	Obesity	0.338505	0.121298	0.0409027	0.129055	0.37024
DB90A	Obesity	0.204844	0.0622837	0.0346021	0.0747405	0.623529
DB91A	Obesity	0.226969	0.205607	0.156208	0.123498	0.287717
DB92A	Obesity	0.177715	0.213681	0.0486601	0.165021	0.394922
DB93A	Obesity	0.232309	0.0693352	0.0664761	0.154396	0.477484
DB94A	Obesity	0.160109	0.438263	0.183853	0.0848033	0.132972
DB95A	Obesity	0.287311	0.078238	0.034188	0.170283	0.42998
DB96A	Obesity	0.197222	0.288194	0.0534722	0.0923611	0.36875
DB97A	Obesity	0.231962	0.150371	0.242751	0.109912	0.265003
DB98A	Obesity	0.254737	0.130526	0.123509	0.0884211	0.402807
DB99A	Obesity	0.28698	0.122018	0.0449898	0.142468	0.403545
DB100A	Obesity	0.401901	0.0583842	0.0706042	0.181942	0.287169
DB103A	Obesity	0.378543	0.10054	0.0681511	0.170715	0.282051
DB104A	Obesity	0.279116	0.0970549	0.0334672	0.0983936	0.491968
DB108A	Obesity	0.30473	0.17027	0.106757	0.187838	0.230405
DB109A	Obesity	0.218169	0.0433586	0.0825877	0.0977288	0.558156
DB110A	Obesity	0.314247	0.139741	0.0654397	0.169734	0.310838
DB112A	Obesity	0.211445	0.149337	0.207955	0.289602	0.141661
DB113A	Obesity	0.215686	0.137955	0.0385154	0.109244	0.498599
DB116A	Obesity	0.181275	0.177291	0.163347	0.112882	0.365206
DB117A	Obesity	0.338549	0.108108	0.0512091	0.130868	0.371266
DB118A	Obesity	0.158859	0.365241	0.0855397	0.141887	0.248473
DB119A	Obesity	0.204654	0.197125	0.188912	0.0752909	0.334018
DB121A	Obesity	0.391102	0.0557769	0.178619	0.186587	0.187915
DB122A	Obesity	0.33774	0.13351	0.0621282	0.247191	0.219432
DB123A	Obesity	0.319048	0.166667	0.0707483	0.187755	0.255782
